# Supplementary material for: Automatic deep learning-driven label-free image-guided patch clamp system
Source: Nat Commun. 2021 Feb 10;12:936. doi: 10.1038/s41467-021-21291-4 (PMC7875980; doi:10.1038/s41467-021-21291-4)
Supplement: Supplementary file 9 — Source Data [file 41467_2021_21291_MOESM9_ESM.xlsx]

## Sheet: Figure 3d
Method	Precision	Recall	F1-score
Intra Expert Accuracy (Expert 1)	70	87.5	77.78
Intra Expert Accuracy (Expert 2)	71.91	83.12	77.12
Inter Expert Accuracy	75	70.59	72.73
DetectNet	53.0405	61.3281	56.8841
FRCNN	60.7261	71.875	65.8318

## Sheet: Figure 3f-g
Relative position	panel f (stdev)	panel g (stdev)
-3	0.0653	0.0748
-2	0.0634	0.0697
-1	0.0685	0.0717
0	0.0714	0.0637
1	0.0718	0.0703
2	0.0686	0.0782
3	0.0729	0.0823

## Sheet: Figure 4
position_timestamp	pos_x (um)	pos_y (um)	pos_z (um)	pressure_timestamp	pressure (mbar)	resistance_timestamp	resistance (Mohm)
0	34.8648	3.39346	0	0	11.8	0	6.552
6.51274e-05	35.6982	3.47458	-0.546669	1.16939e-06	11.9	5.30093e-05	6.5673
8.16899e-05	36.5316	3.5557	-1.09334	2.33878e-06	11.8	7.29398e-05	6.5563
9.27778e-05	37.365	3.63681	-1.64001	3.50829e-06	11.9	8.41666e-05	6.5542
9.52778e-05	38.1984	3.71793	-2.18668	4.67768e-06	11.8	8.67245e-05	6.5542
0.000101308	39.0319	3.79905	-2.73335	5.84719e-06	11.9	9.23611e-05	6.5302
0.000106111	39.8653	3.88016	-3.28001	7.01658e-06	11.8	9.76967e-05	6.5651
0.000112813	40.6987	3.96128	-3.82668	8.18609e-06	11.9	0.000103843	6.5498
0.000118113	41.5321	4.0424	-4.37335	9.35548e-06	11.8	0.000109224	6.5673
0.000123437	42.3655	4.12352	-4.92002	1.0525e-05	11.9	0.000115116	6.5629
0.000130382	43.1989	4.20463	-5.46669	1.16944e-05	11.9	0.000122118	6.6005
0.000148241	44.0323	4.28575	-6.01336	1.28639e-05	11.8	0.000139444	6.5872
0.000153449	44.8657	4.36687	-6.56003	1.40333e-05	11.9	0.000145336	6.5872
0.00015809	45.6991	4.44799	-7.1067	1.52027e-05	11.8	0.000149965	6.6205
0.000163623	46.5326	4.5291	-7.65337	1.63722e-05	11.8	0.000155729	6.5739
0.00016941	47.366	4.61022	-8.20004	1.75416e-05	11.8	0.000161505	6.596
0.000175509	48.1994	4.69134	-8.74671	1.87111e-05	11.8	0.000167303	6.5805
0.000182546	49.0328	4.77246	-9.29338	1.98805e-05	11.8	0.000174456	6.634
0.000187859	49.8662	4.85357	-9.84004	2.105e-05	11.9	0.000179144	6.6362
0.000205289	50.6996	4.93469	-10.3867	2.22194e-05	11.8	0.000196586	6.6632
0.000211204	51.533	5.01581	-10.9334	2.33889e-05	11.8	0.000202963	6.6814
0.000216076	52.3664	5.09693	-11.4801	2.45583e-05	11.9	0.00020772	6.7111
0.000221701	53.1998	5.17804	-12.0267	2.57278e-05	11.8	0.00021375	6.7388
0.000228229	54.0332	5.25916	-12.5734	2.68972e-05	11.8	0.00021934	6.7042
0.000233495	54.8667	5.34028	-13.1201	2.80666e-05	11.8	0.000224977	6.7597
0.000240475	55.7001	5.4214	-13.6667	2.92361e-05	11.8	0.000232211	6.6814
0.000244664	56.5335	5.50251	-14.2134	3.04055e-05	11.8	0.000236539	6.6723
0.000267292	57.3669	5.58363	-14.7601	3.1575e-05	11.8	0.000257535	6.6723
0.000273461	58.2003	5.66475	-15.3067	3.27444e-05	11.8	0.000265058	6.6723
0.000279618	59.0337	5.74587	-15.8534	3.39139e-05	11.8	0.000267164	6.6723
0.00028588	59.8671	5.82698	-16.4001	3.50833e-05	11.9	0.000271285	6.6791
0.000293021	60.7005	5.9081	-16.9467	3.62528e-05	11.8	0.000277662	6.6791
0.000297153	61.5339	5.98922	-17.4934	3.74222e-05	11.9	0.000284734	6.6791
0.000304167	62.3673	6.07034	-18.0401	3.85916e-05	11.8	0.000288843	6.6791
0.000309769	63.2008	6.15145	-18.5868	3.97611e-05	11.9	0.00029603	6.6791
0.000314456	64.0342	6.23257	-19.1334	4.09305e-05	11.8	0.000301435	6.6791
0.000331505	64.8676	6.31369	-19.6801	4.21e-05	11.7	0.000306157	6.6678
0.000335012	65.701	6.39481	-20.2268	4.32694e-05	11.8	0.000322986	6.6678
0.000338796	66.5344	6.47592	-20.7734	4.44389e-05	11.9	0.000327465	6.6678
0.000344676	67.3678	6.55704	-21.3201	4.56083e-05	11.8	0.000330613	6.6678
0.000350069	68.2012	6.63816	-21.8668	4.67778e-05	11.8	0.000336458	6.6678
0.00035478	69.0346	6.71928	-22.4134	4.79472e-05	11.9	0.000341921	6.6678
0.000361794	69.868	6.80039	-22.9601	4.91167e-05	11.8	0.000346586	6.6678
0.000366435	70.7015	6.88151	-23.5068	5.02861e-05	11.8	0.000353507	6.6678
0.000372303	71.5349	6.96263	-24.0534	5.14555e-05	11.8	0.000358125	6.6882
0.000388924	72.3683	7.04375	-24.6001	5.2625e-05	11.9	0.000363843	6.6882
0.00039294	73.2017	7.12486	-25.1468	5.37944e-05	11.8	0.000380451	6.6882
0.000395776	74.0351	7.20598	-25.6934	5.49639e-05	11.8	0.000384734	6.6882
0.000401285	74.8685	7.2871	-26.2401	5.61333e-05	11.8	0.000387361	6.6882
0.000406979	75.7019	7.36822	-26.7868	5.73028e-05	11.8	0.000392986	6.6769
0.000413148	76.5353	7.44933	-27.3335	5.84722e-05	11.8	0.000398588	6.7504
0.000418403	77.3687	7.53045	-27.8801	5.96417e-05	11.8	0.000404803	6.7504
0.000424248	78.2021	7.61157	-28.4268	6.08111e-05	11.8	0.000410127	6.7972
0.000430116	79.0356	7.69269	-28.9735	6.19804e-05	11.8	0.000415926	6.835
0.000447558	79.869	7.7738	-29.5201	6.315e-05	11.8	0.000421748	6.6317
0.00045169	80.7024	7.85492	-30.0668	6.43193e-05	11.8	0.000439016	6.6317
0.000454745	81.5358	7.93604	-30.6135	6.54889e-05	11.8	0.000443669	6.6317
0.000458854	82.3692	8.01716	-31.1601	6.66582e-05	11.8	0.000446447	6.6317
0.000464977	83.2026	8.09827	-31.7068	6.78278e-05	11.8	0.000450648	6.7111
0.000470637	84.036	8.17939	-32.2535	6.89971e-05	11.9	0.00045662	6.8255
0.000476597	84.8694	8.26051	-32.8001	7.01667e-05	11.8	0.000462222	7.2924
0.000482245	85.7028	8.34163	-33.3468	7.1336e-05	11.8	0.000468206	8.1566
0.000490359	86.5362	8.42274	-33.8935	7.25056e-05	11.9	0.000473924	8.1566
0.000508148	87.3697	8.50386	-34.4402	7.36749e-05	11.8	0.000482083	8.1566
0.000512766	88.2031	8.58498	-34.9868	7.48443e-05	11.9	0.000499838	8.1566
0.000518241	89.0365	8.6661	-35.5335	7.60139e-05	11.8	0.000504386	8.1566
0.000522766	89.8699	8.74721	-36.0802	7.71832e-05	11.8	0.000509931	8.1566
0.000528542	90.7033	8.82833	-36.6268	7.83528e-05	11.8	0.000514329	8.1872
0.000540984	74.0351	7.20598	-25.6934	7.95221e-05	11.8	0.000520093	8.3939
0.000561863	74.5521	2.2328	-25.6813	8.06917e-05	11.9	0.000525903	9.201
0.000562407	74.5521	2.23276	-25.6755	8.1861e-05	11.9	0.000532697	9.201
0.000574838	74.5521	2.23276	-25.6755	8.30306e-05	11.9	0.000538183	9.201
0.000580602	74.7662	0.173468	-25.6704	8.41999e-05	12	0.000553275	9.201
0.000581296	74.7428	0.215676	-32.7415	8.53695e-05	11.8	0.000558912	9.201
0.0006036	74.7428	0.215676	-32.7415	8.65388e-05	11.9	0.000562303	9.201
0.000621713	74.0117	7.24815	-32.7588	8.77082e-05	12.1	0.000566643	9.201
0.00062228	73.9854	7.29548	-40.6873	8.88777e-05	12	0.000572199	9.5644
0.000644063	73.9854	7.29548	-40.6873	9.00471e-05	12	0.000577963	9.5042
0.000650475	72.523	21.3621	-40.7218	9.12166e-05	12	0.000583912	9.9779
0.000651354	72.5259	21.357	-39.8639	9.2386e-05	11.9	0.000591076	7.7936
0.000691238	72.5259	21.357	-39.8639	9.35555e-05	12.1	0.000595312	7.7967
0.000697975	71.4032	32.1563	-39.8904	9.47249e-05	12.1	0.000612766	7.5016
0.000699016	71.45	32.0719	-25.7486	9.58944e-05	12.1	0.000618924	7.6299
0.000736563	71.45	32.0719	-25.7486	9.70638e-05	12.1	0.000624271	8.4884
0.000741539	71.8416	28.305	-25.7394	9.82332e-05	12.2	0.000632581	8.9984
0.000742813	71.9119	28.1784	-4.52647	9.94027e-05	12.3	0.000636134	8.9984
0.000772708	72.7453	28.2595	-5.07313	0.000100572	12.3	0.000641921	8.734
0.000777882	73.5788	28.3406	-5.6198	0.000101742	12.3	0.00064765	8.7809
0.000795833	74.4122	28.4217	-6.16647	0.000102911	12.3	0.000653252	8.7379
0.00080007	75.2456	28.5028	-6.71314	0.000104081	12.3	0.000670764	8.7379
0.000806227	76.079	28.5839	-7.25981	0.00010525	12.2	0.000676447	8.7379
0.000811956	76.9124	28.6651	-7.80648	0.000106419	12.3	0.000683032	8.6493
0.000817674	77.7458	28.7462	-8.35315	0.000107589	12.3	0.000689433	8.6113
0.000824086	78.5792	28.8273	-8.89982	0.000108758	12.3	0.000695868	8.6876
0.000829502	79.4126	28.9084	-9.44649	0.000109928	12.4	0.00069963	8.1975
0.000836458	80.246	28.9895	-9.99316	0.000111114	12.4	0.000705984	8.1975
0.000853067	81.0795	29.0706	-10.5398	0.000112301	12.4	0.000711111	7.6063
0.000858947	81.9129	29.1518	-11.0865	0.000113487	12.4	0.00072794	7.8092
0.000864213	82.7463	29.2329	-11.6332	0.000114674	12.4	0.000733067	7.7936
0.000871181	83.5797	29.314	-12.1798	0.00011586	12.5	0.000736933	7.7813
0.000876273	84.4131	29.3951	-12.7265	0.000117047	12.4	0.000740822	7.7782
0.000881447	85.2465	29.4762	-13.2732	0.000118233	12.3	0.000745868	7.4475
0.000889016	86.0799	29.5573	-13.8198	0.000119419	12.4	0.000752326	7.3525
0.000892928	86.9133	29.6385	-14.3665	0.000120606	12.4	0.000757778	7.2843
0.000910394	87.7467	29.7196	-14.9132	0.000121792	12.3	0.000764305	7.0614
0.000914236	88.5801	29.8007	-15.4598	0.000122979	22.9	0.000769224	6.8019
0.000916991	89.4136	29.8818	-16.0065	0.000124165	67.9	0.000787234	6.6183
0.000922662	90.247	29.9629	-16.5532	0.000125352	66.1	0.000792477	6.6565
0.000928102	91.0804	30.0441	-17.0999	0.000126538	65.9	0.000797882	6.871
0.000935301	91.9138	30.1252	-17.6465	0.000127725	65.5	0.000803669	6.847
0.000939607	92.7472	30.2063	-18.1932	0.000128911	65.4	0.000809734	6.7226
0.000945243	93.5806	30.2874	-18.7399	0.000130097	57.3	0.000815324	6.718
0.000951076	94.414	30.3685	-19.2865	0.000131284	56.8	0.000821227	6.718
0.000967975	95.2474	30.4496	-19.8332	0.00013247	56.8	0.00082816	6.718
0.000972326	96.0808	30.5308	-20.3799	0.000133657	56.8	0.000844537	6.718
0.000979722	96.9142	30.6119	-20.9265	0.000134843	56.7	0.000850775	6.718
0.000985625	97.7477	30.693	-21.4732	0.00013603	55.2	0.000855937	6.718
0.000991262	98.5811	30.7741	-22.0199	0.000137216	55.1	0.000863102	6.718
0.000997315	99.4145	30.8552	-22.5665	0.000138403	54.9	0.000868171	6.718
0.00100431	100.248	30.9363	-23.1132	0.000139589	54.8	0.000873137	6.7342
0.00100878	101.081	31.0175	-23.6599	0.000140776	54.9	0.000880891	6.7342
0.00102527	101.915	31.0986	-24.2066	0.000141962	54.9	0.000884687	6.7457
0.0010298	102.748	31.1797	-24.7532	0.000143149	54.8	0.000901921	6.7457
0.00103265	103.582	31.2608	-25.2999	0.000144335	54.9	0.000906076	6.7457
0.00103784	104.415	31.3419	-25.8466	0.000145521	42.5	0.00090868	6.7457
0.00104353	105.248	31.4231	-26.3932	0.000146708	29.3	0.000914468	6.7295
0.00105019	106.082	31.5042	-26.9399	0.000147894	36.6	0.000919479	6.6928
0.0010551	108.275	10.4051	-26.8882	0.000149081	75.9	0.00092713	6.6928
0.0010559	108.205	10.5318	-48.1011	0.000150267	74.6	0.00093125	6.6928
0.00109536	109.038	10.6129	-48.6478	0.000151454	74.4	0.000936794	6.7019
0.00109944	109.872	10.694	-49.1944	0.00015264	74.4	0.000942685	6.7831
0.0011023	110.705	10.7751	-49.7411	0.000153827	74.2	0.000959479	6.7831
0.00110749	111.539	10.8562	-50.2878	0.000155013	73.9	0.000963854	6.7831
0.0011133	112.372	10.9374	-50.8344	0.0001562	34.6	0.000966505	6.7831
0.00113473	112.335	11.2967	-50.8353	0.000157386	22.7	0.000971574	6.7854
0.00113558	112.32	11.3234	-55.301	0.000158573	22.8	0.000977268	6.8019
0.00113745	113.153	11.4045	-55.8477	0.000159759	23.2	0.000983102	6.8494
0.0011419	113.987	11.4856	-56.3943	0.000160945	23.2	0.000988831	6.809
0.00114891	114.82	11.5667	-56.941	0.000162132	23.2	0.000996088	6.809
0.00115367	115.653	11.6478	-57.4877	0.000163318	23.1	0.00100042	6.8113
0.00115897	116.487	11.729	-58.0344	0.000164505	23.2	0.00101687	6.8113
0.00116513	117.32	11.8101	-58.581	0.000165691	23.3	0.00102154	6.8113
0.00117113	118.154	11.8912	-59.1277	0.000166878	23.2	0.00102431	6.8113
0.00117729	118.987	11.9723	-59.6744	0.000168064	23.1	0.00102955	6.7713
0.00118193	119.821	12.0534	-60.221	0.000169251	23.2	0.00103516	6.8113
0.00118859	120.654	12.1345	-60.7677	0.000170437	23.2	0.00104167	6.8113
0.00119477	121.487	12.2157	-61.3144	0.000171624	23.2	0.00104678	6.7972
0.00120209	122.321	12.2968	-61.861	0.00017281	50.2	0.0010534	6.7877
0.00120532	123.154	12.3779	-62.4077	0.000173996	56.2	0.00105852	6.816
0.00121072	123.988	12.459	-62.9544	0.000175183	55.8	0.00107797	6.8113
0.00121711	124.821	12.5401	-63.501	0.000176369	55.5	0.00108684	6.8303
0.00122321	125.654	12.6212	-64.0477	0.000177556	55.5	0.00109095	6.8042
0.00122843	126.488	12.7024	-64.5944	0.000178742	54	0.00109416	6.8066
0.00123421	126.576	12.7109	-64.6521	0.000179929	52.5	0.00109887	6.7924
0.00127558	126.572	12.7169	-65.6491	0.000181115	51.7	0.00110483	6.8446
0.00131016	126.569	12.7228	-66.6491	0.000182302	51.8	0.00111133	6.835
0.00133321	126.566	12.7288	-67.6491	0.000183488	51.8	0.00113181	6.835
0.0013573	126.562	12.7348	-68.6491	0.000184675	51.8	0.00113362	6.883
0.0015184	126.559	12.7407	-69.649	0.000185861	51.8	0.00114064	6.883
0.00152995	126.556	12.7467	-70.649	0.000187048	51.7	0.00114537	6.8542
0.00154171	126.553	12.7527	-71.649	0.000188234	51.8	0.00115087	6.8542
0.00155311	126.549	12.7587	-72.649	0.00018942	51.7	0.00115677	6.8637
0.00156475	126.546	12.7646	-73.6489	0.000190607	51.7	0.00116245	6.8255
0.00157611	126.543	12.7706	-74.6489	0.000191793	51.5	0.0011684	6.8613
0.00158763	126.539	12.7766	-75.6489	0.00019298	51.4	0.00117413	6.8208
0.00160086	126.539	12.7766	-75.6489	0.000194166	51.4	0.0011802	6.8975
0.00161278	126.533	12.7885	-77.6489	0.000195353	51.2	0.00118664	6.8613
0.00162243	126.529	12.7945	-78.6488	0.000196539	51.2	0.00119373	6.8303
0.00163397	126.526	12.8004	-79.6488	0.000197726	51.1	0.00119731	6.8374
0.00164565	126.523	12.8064	-80.6488	0.000198912	51.1	0.00120302	6.847
0.00165711	126.519	12.8124	-81.6488	0.000200099	51.1	0.00120878	6.8422
0.00166953	126.516	12.8183	-82.6487	0.000201285	51.1	0.00121461	6.8327
0.00168019	126.513	12.8243	-83.6487	0.000202472	51.2	0.00122054	6.9048
0.00169177	126.509	12.8303	-84.6487	0.000203658	51	0.00122641	6.8686
0.00170455	126.506	12.8363	-85.6487	0.000204844	51	0.00123221	6.8279
0.00171514	126.503	12.8422	-86.6486	0.000206031	51.2	0.00123785	6.8422
0.00172656	126.5	12.8482	-87.6486	0.000207217	42.3	0.00124384	6.7807
0.00173806	126.496	12.8542	-88.6486	0.000208404	30.8	0.00124539	NaN
0.00174987	126.493	12.8601	-89.6486	0.00020959	31.2	0.0012567	6.8542
0.00176147	126.49	12.8661	-90.6485	0.000210777	31.1	0.00126846	6.8518
0.00177275	126.486	12.8721	-91.6485	0.000211963	31	0.00127999	NaN
0.00178432	126.483	12.878	-92.6485	0.00021315	31.3	0.00129135	NaN
0.00179601	126.48	12.884	-93.6485	0.000214336	31.1	0.00130307	6.8398
0.00180743	126.476	12.89	-94.6485	0.000215522	31.2	0.00131464	6.8494
0.0018191	126.473	12.8959	-95.6484	0.000216709	31.2	0.00132619	6.8637
0.00183067	126.47	12.9019	-96.6484	0.000217895	31.2	0.00133749	6.8854
0.00184432	126.466	12.9079	-97.6484	0.000219082	31.1	0.0013503	6.8589
0.00185388	126.463	12.9138	-98.6484	0.000220268	31.2	0.00136074	6.816
0.00186588	126.46	12.9198	-99.6483	0.000221455	31.3	0.00137319	6.7924
0.00187716	126.456	12.9258	-100.648	0.000222641	31.4	0.00138569	6.7784
0.00188851	126.453	12.9318	-101.648	0.000223828	31.3	0.00139561	6.7643
0.00190007	126.45	12.9377	-102.648	0.000225014	31.1	0.00140701	6.7877
0.0019121	126.446	12.9437	-103.648	0.000226201	31.4	0.00141872	6.8137
0.00262938	126.446	12.9437	-103.648	0.000227387	31.2	0.00143009	6.8398
				0.000228574	31.2	0.0014417	6.8878
				0.000230504	31.2	0.00145328	6.8734
				0.000232434	31.2	0.00146646	6.9073
				0.000234364	31.6	0.00147689	6.9268
				0.000236294	31.5	0.001488	6.9366
				0.000238225	31.7	0.00149955	6.9146
				0.000240155	31.6	0.00151131	6.9073
				0.000242085	31.7	0.00152292	6.9488
				0.000244015	31.4	0.00153473	6.9735
				0.000245946	31.8	0.00154613	7.0741
				0.000247876	31.9	0.00155778	7.1126
				0.000249806	31.8	0.00156913	7.1049
				0.000251736	31.7	0.00158065	7.1023
				0.000253666	31.8	0.0015938	7.1385
				0.000255597	58.1	0.0016058	7.1307
				0.000257527	67.3	0.00161546	7.2014
				0.000259457	67.5	0.00162699	7.2333
				0.000261387	67.2	0.00163867	7.2466
				0.000263317	67.2	0.00165013	7.2547
				0.000265248	67.1	0.00166249	7.3142
				0.000267178	67	0.00167319	7.3033
				0.000269108	66.6	0.00168479	7.3747
				0.000271038	66.6	0.00169757	7.3747
				0.000272968	66.5	0.00170816	7.4559
				0.000274899	66.4	0.00171957	7.5102
				0.000276829	66.6	0.00173103	7.6389
				0.000278759	66.6	0.00174289	7.6478
				0.000280689	66.5	0.00175448	7.6657
				0.000282619	66.5	0.00176576	7.7322
				0.00028455	66.5	0.00177731	7.7844
				0.00028648	66.6	0.00178903	7.8216
				0.00028841	66.6	0.00180045	7.8092
				0.00029034	66.5	0.00181211	7.7998
				0.000292271	66.5	0.00182369	7.7628
				0.000294201	66.2	0.00183733	7.7567
				0.000296131	66	0.0018469	7.831
				0.000298061	65.9	0.0018589	7.8435
				0.000299991	65.9	0.00187019	7.9099
				0.000301922	65.9	0.00188149	8.033
				0.000303852	65.9	0.00189308	8.1194
				0.000305782	66	0.00190513	8.177
				0.000307712	65.9	0.0019164	8.3156
				0.000309642	66	0.00192778	11.7044
				0.000311573	65.8	0.00193937	NaN
				0.000313503	65.6	0.00195098	15.5317
				0.000315433	65.4	0.00196252	15.9874
				0.000317363	65.3	0.00197412	16.172
				0.000319293	65.4	0.00198597	16.5262
				0.000321224	65.4	0.00199755	16.8527
				0.000323154	65.4	0.00200969	16.9841
				0.000325084	65.3	0.00202125	28.6374
				0.000327014	65.3	0.00203194	NaN
				0.000328945	65.3	0.00204351	39.2332
				0.000330875	65.4	0.00205541	40.0339
				0.000332805	65.3	0.00206678	42.0957
				0.000334735	65.3	0.00207949	43.3037
				0.000336665	65.4	0.00209005	40.6983
				0.000338595	65.3	0.00210162	35.8621
				0.000340526	65.3	0.0021133	42.3684
				0.000342456	65.3	0.00212473	43.6895
				0.000344386	65.3	0.00213646	45.7263
				0.000346316	65.2	0.00214786	45.8332
				0.000348247	65.2	0.00216284	47.3831
				0.000350177	65.1	0.00217205	47.0422
				0.000352107	65	0.00218288	46.0483
				0.000354037	65	0.002194	48.436
				0.000355967	65.1	0.00220817	50.8202
				0.000357898	65	0.00221823	NaN
				0.000359828	64.9	0.00222916	52.8749
				0.000361758	65.1	0.0022405	56.6953
				0.000363688	65	0.00225196	50.6889
				0.000365618	65	0.00226346	53.1615
				0.000367549	65	0.00227502	74.3053
				0.000369479	64.9	0.00228685	94.3105
				0.000371409	65.1	0.00229848	111.458
				0.000373339	64.9	0.00230997	150.897
				0.000375269	65	0.00232146	173.598
				0.0003772	65.2	0.00233311	188.621
				0.00037913	65	0.00234454	245.207
				0.00038106	65.1	0.00235601	297.221
				0.00038299	65.2	0.00236759	377.242
				0.000384921	65.1	0.0023801	726.54
				0.000386851	65.3	0.00239155	NaN
				0.000388781	65	0.0024023	726.54
				0.000390711	65.1	0.0024139	726.54
				0.000392641	65.1	0.00242567	817.358
				0.000394572	65.1	0.00243734	754.484
				0.000396502	65.2	0.00244882	653.886
				0.000398432	65.1	0.00246038	576.958
				0.000400362	65.3	0.00247197	891.663
				0.000402292	65.2	0.00248363	754.484
				0.000404223	65.2	0.00249553	NaN
				0.000406153	65.2	0.00250668	NaN
				0.000408083	65.3	0.0025183	1307.77
				0.000410013	65.3	0.00252965	2452.07
				0.000411943	65.3	0.00254123	1508.97
				0.000413874	65.3	0.00255288	1980.54
				0.000415804	65.4	0.00256439	141.126
				0.000417734	65.3	0.00257596	131.655
				0.000419664	65.3	0.00258751	136.226
				0.000421594	65.4	0.00259909	136.226
				0.000422672	65.3	0.00261073	142.149
				0.000423749	65.4	0.00262243	133.446
				0.000424827	65.4
				0.000425904	65.4
				0.000426981	65.3
				0.000428059	65.3
				0.000429136	65.3
				0.000430214	65.4
				0.000431291	65.3
				0.000432369	65.4
				0.000433446	65.3
				0.000434524	65.5
				0.000435601	65.3
				0.000436678	65.3
				0.000437756	65.4
				0.000438833	65.3
				0.000439911	65.3
				0.000440988	65.3
				0.000442066	65.2
				0.000443143	65.3
				0.00044422	65.3
				0.000445298	65.4
				0.000446375	65.4
				0.000447453	66
				0.00044853	65.9
				0.000449608	66
				0.000450685	65.4
				0.000451762	65.4
				0.00045284	65.3
				0.000453917	65.3
				0.000454995	65.4
				0.000456072	65.4
				0.00045715	65.4
				0.000458227	65.3
				0.000459304	65.4
				0.000460382	65.4
				0.000461459	65.5
				0.000462537	65.4
				0.000463614	65.7
				0.000464692	65.8
				0.000465769	65.9
				0.000466847	65.9
				0.000467924	65.8
				0.000469001	65.8
				0.000470079	65.8
				0.000471156	65.9
				0.000472234	66
				0.000473311	65.9
				0.000474388	65.9
				0.000475466	66
				0.000476543	66
				0.000477621	66
				0.000478698	66
				0.000479776	66
				0.000480853	66
				0.00048193	66
				0.000483008	66
				0.000484085	66
				0.000485163	66
				0.00048624	66
				0.000487318	65.9
				0.000488395	65.9
				0.000489473	66
				0.00049055	65.9
				0.000491627	65.8
				0.000492705	65.8
				0.000493782	65.6
				0.00049486	65.6
				0.000495937	65.4
				0.000497014	65.4
				0.000498092	65.4
				0.000499169	65.4
				0.000500247	65.4
				0.000501324	65.4
				0.000502402	65.4
				0.000503479	65.4
				0.000504557	65.4
				0.000505634	65.4
				0.000506711	65.3
				0.000507789	65.4
				0.000508866	65.4
				0.000509944	65.4
				0.000511021	65.3
				0.000512099	65.4
				0.000513176	65.3
				0.000514253	65.1
				0.000515331	65
				0.000516408	64.8
				0.000517486	64.9
				0.000518563	64.7
				0.000519641	64.8
				0.000520718	64.7
				0.000521795	64.7
				0.000522873	64.7
				0.00052395	64.7
				0.000525028	64.6
				0.000526105	64.8
				0.000527183	64.7
				0.00052826	64.7
				0.000529337	64.7
				0.000529967	64.8
				0.000530597	64.8
				0.000531227	64.8
				0.000531857	64.6
				0.000532487	64.6
				0.000533117	64.7
				0.000533747	64.7
				0.000534376	64.5
				0.000535006	64.4
				0.000535636	64.2
				0.000536266	64.1
				0.000536896	64.2
				0.000537526	64.1
				0.000538156	64.1
				0.000538785	33.4
				0.000539415	18.2
				0.000540045	18.4
				0.000540675	18.8
				0.000541305	18.9
				0.000541935	18.9
				0.000542565	18.9
				0.000543194	19
				0.000543824	18.9
				0.000544454	18.9
				0.000545084	18.9
				0.000545714	18.9
				0.000546344	19.1
				0.000546974	19.2
				0.000547603	19.5
				0.000548233	19.5
				0.000548863	19.6
				0.000549493	19.6
				0.000550123	19.5
				0.000550753	19.6
				0.000551383	19.6
				0.000552012	19.6
				0.000552642	19.5
				0.000553272	19.6
				0.000553902	19.8
				0.000554532	20.1
				0.000555162	20.2
				0.000555792	20.1
				0.000556421	20.1
				0.000557051	20.2
				0.000557681	20.1
				0.000558311	20.2
				0.000558941	20.2
				0.000559571	20.2
				0.000560201	20.2
				0.000560831	20.2
				0.00056146	20.2
				0.00056209	20.1
				0.00056272	20.2
				0.00056335	20.2
				0.00056398	20.3
				0.00056461	20.4
				0.00056524	20.7
				0.000565869	20.9
				0.000566499	20.8
				0.000567129	20.8
				0.000567759	20.8
				0.000568389	20.9
				0.000569019	20.8
				0.000569649	20.8
				0.000570278	20.7
				0.000570908	20.8
				0.000571538	20.9
				0.000572168	21.3
				0.000572798	21.4
				0.000573428	21.5
				0.000574058	21.5
				0.000574687	21.5
				0.000575317	21.5
				0.000575947	21.4
				0.000576577	21.5
				0.000577207	21.4
				0.000577837	21.5
				0.000578467	21.7
				0.000579096	22.1
				0.000579726	22
				0.000580356	22
				0.000580986	22.1
				0.000581616	22.1
				0.000582246	22
				0.000582876	22.1
				0.000583505	22
				0.000584135	22.1
				0.000584765	22.1
				0.000585395	22.1
				0.000586025	22.1
				0.000586655	22.1
				0.000587285	22
				0.000587915	22.2
				0.000588544	22.1
				0.000589174	22.1
				0.000589804	22
				0.000590434	22.1
				0.000591064	22.3
				0.000591694	22.5
				0.000592324	22.6
				0.000593281	22.6
				0.000594238	22.6
				0.000595195	22.6
				0.000596152	22.6
				0.000597109	22.5
				0.000598066	22.6
				0.000599023	22.6
				0.00059998	22.6
				0.000600937	22.7
				0.000601894	22.6
				0.000602851	22.6
				0.000603808	22.6
				0.000604765	22.7
				0.000605722	22.7
				0.000606679	22.8
				0.000607637	22.8
				0.000608594	22.8
				0.000609551	22.9
				0.000610508	22.9
				0.000611465	22.9
				0.000612422	22.8
				0.000613379	22.9
				0.000614336	23
				0.000615293	23
				0.00061625	22.9
				0.000617207	22.9
				0.000618164	23.2
				0.000619121	52.2
				0.000620078	62.7
				0.000621035	62.4
				0.000621992	62.4
				0.000622949	62.2
				0.000623906	62
				0.000624864	61.8
				0.000625821	61.7
				0.000626778	61.8
				0.000627735	61.8
				0.000628692	61.7
				0.000629649	61.9
				0.000630606	54.5
				0.000631563	22.7
				0.00063252	22.7
				0.000633477	23.3
				0.000634434	23.2
				0.000635391	23.2
				0.000636348	23.2
				0.000637305	23.1
				0.000638262	23.1
				0.00063922	23.2
				0.000640177	23.1
				0.000641134	23.1
				0.000642091	23.2
				0.000643048	23.3
				0.000644005	23.3
				0.000644962	23.2
				0.000645919	23.1
				0.000646876	23.3
				0.000647833	23.2
				0.00064879	23.2
				0.000649747	23.3
				0.000650704	23.2
				0.000651661	23.1
				0.000652618	23.2
				0.000653575	23.2
				0.000654532	23.3
				0.00065549	23.5
				0.000656447	23.3
				0.000657404	23.6
				0.000658361	23.6
				0.000659318	23.6
				0.000660275	23.5
				0.000661232	23.6
				0.000662189	23.7
				0.000663146	23.6
				0.000664103	23.8
				0.00066506	23.7
				0.000666017	23.7
				0.000666974	23.7
				0.000667931	23.8
				0.000668888	23.7
				0.000669845	23.6
				0.000670802	23.5
				0.00067176	23.7
				0.000672717	23.8
				0.000673674	23.6
				0.000674631	23.5
				0.000675588	23.6
				0.000676545	23.5
				0.000677502	23.3
				0.000678459	23.3
				0.000679416	23.2
				0.000680373	23.2
				0.00068133	23.2
				0.000682287	23.2
				0.000683244	23.3
				0.000684201	23.2
				0.000685158	23.2
				0.000686115	23.2
				0.000687073	23.2
				0.00068803	23.2
				0.000689181	23.2
				0.000690333	23.3
				0.000691485	23.2
				0.000692637	23.2
				0.000693789	23.3
				0.000694941	23.2
				0.000696093	23.2
				0.000697244	23.2
				0.000698396	23.3
				0.000699548	23.2
				0.0007007	23.2
				0.000701852	23.3
				0.000703004	23.2
				0.000704156	23.3
				0.000705307	23.2
				0.000706459	23.2
				0.000707611	23.2
				0.000708763	23.2
				0.000709915	23.2
				0.000711067	23.2
				0.000712219	23.3
				0.00071337	23.2
				0.000714522	23.2
				0.000715674	23.2
				0.000716826	23.2
				0.000717978	23.3
				0.00071913	23.3
				0.000720282	23.3
				0.000721433	18.4
				0.000722585	23.3
				0.000723737	21.7
				0.000724889	22.2
				0.000726041	22.3
				0.000727193	22.4
				0.000728344	22.8
				0.000729496	22.8
				0.000730648	22.7
				0.0007318	22.8
				0.000732952	22.8
				0.000734104	22.9
				0.000735256	23.2
				0.000736407	23.4
				0.000737559	23.3
				0.000738711	23.4
				0.000739863	23.5
				0.000741015	23.4
				0.000742167	23.5
				0.000743319	23.3
				0.00074447	23.6
				0.000745622	23.6
				0.000746774	23.5
				0.000747926	23.9
				0.000749078	24.1
				0.00075023	24
				0.000751382	24
				0.000752533	23.9
				0.000753685	23.9
				0.000754837	24
				0.000755989	24
				0.000757141	24
				0.000758293	24
				0.000759444	24.1
				0.000760596	24
				0.000761748	24
				0.0007629	24
				0.000764052	23.9
				0.000765204	24
				0.000766356	24
				0.000767507	24.1
				0.000768659	31.9
				0.000769811	48.2
				0.000770963	48.8
				0.000772115	48.8
				0.000773267	48.7
				0.000774419	48.1
				0.00077557	48
				0.000776722	48.1
				0.000777874	48.1
				0.000779026	48
				0.000780178	47.9
				0.00078133	47.6
				0.000782482	47.5
				0.000783633	47.5
				0.000784785	47.6
				0.000785937	47.6
				0.000787089	47.4
				0.000788241	46.9
				0.000789393	46.9
				0.000790544	47.1
				0.000791696	47.3
				0.000792848	47.2
				0.000794	46.9
				0.000795152	47
				0.000796304	47
				0.000797456	46.9
				0.000798607	46.9
				0.000799759	46.9
				0.000800911	46.9
				0.000802063	46.9
				0.000803215	46.9
				0.000804935	46.9
				0.000806654	47
				0.000808374	47
				0.000810093	47
				0.000811813	46.9
				0.000813533	47
				0.000815253	46.9
				0.000816972	47.1
				0.000818692	46.9
				0.000820412	47
				0.000822131	46.9
				0.000823851	46.9
				0.000825571	47
				0.00082729	47
				0.00082901	46.8
				0.00083073	46.7
				0.000832449	46.7
				0.000834169	46.7
				0.000835889	46.7
				0.000837608	46.5
				0.000839328	46.3
				0.000841048	46.3
				0.000842767	46.3
				0.000844487	46.3
				0.000846207	46.3
				0.000847926	46.3
				0.000849646	46.3
				0.000851366	46.3
				0.000853085	46.2
				0.000854805	46.3
				0.000856525	46.2
				0.000858244	46.1
				0.000859964	46
				0.000861684	45.8
				0.000863403	45.8
				0.000865123	46
				0.000866843	46.3
				0.000868562	46.1
				0.000870282	45.8
				0.000872002	45.7
				0.000873722	45.6
				0.000875441	46.4
				0.000877161	46.2
				0.00087888	46.3
				0.0008806	46.3
				0.00088232	46.2
				0.00088404	46
				0.000885759	45.7
				0.000887479	45.7
				0.000889199	45.9
				0.000890918	45.8
				0.000892638	45.8
				0.000894358	45.7
				0.000896077	45.7
				0.000897797	45.7
				0.000899517	45.7
				0.000901236	45.9
				0.000902956	45.7
				0.000904676	45.6
				0.000906395	45.7
				0.000908115	45.7
				0.000909835	45.6
				0.000911554	45.6
				0.000913274	45.7
				0.000914994	45.7
				0.000916713	45.7
				0.000918433	45.7
				0.000920153	45.7
				0.000921872	45.7
				0.000923592	45.7
				0.000925312	45.6
				0.000927032	45.5
				0.000928751	45.3
				0.000930471	45.1
				0.00093219	45.2
				0.00093391	45.1
				0.00093563	45.2
				0.00093735	45.2
				0.000939069	45.3
				0.000940789	45.2
				0.000942509	45.2
				0.000944228	45.2
				0.000945948	45.1
				0.000947668	45.2
				0.000949387	45.2
				0.000951107	44.7
				0.000952827	44.5
				0.000954546	44.5
				0.000956266	44.5
				0.000957986	44.6
				0.000959705	44.6
				0.000961425	44.5
				0.000963145	44.5
				0.000964864	44.5
				0.000966584	44.5
				0.000968304	44.5
				0.000970023	44
				0.000971743	43.8
				0.000973463	43.9
				0.000975182	43.9
				0.000975942	43.8
				0.000976701	43.9
				0.00097746	43.8
				0.000978219	43.8
				0.000978979	43.7
				0.000979738	44
				0.000980497	43.9
				0.000981256	44
				0.000982016	43.8
				0.000982775	43.9
				0.000983534	43.9
				0.000984294	43.9
				0.000985053	43.8
				0.000985812	43.8
				0.000986571	43.9
				0.000987331	43.9
				0.00098809	43.9
				0.000988849	43.9
				0.000989608	43.9
				0.000990368	43.9
				0.000991127	43.9
				0.000991886	43.8
				0.000992645	43.9
				0.000993405	43.9
				0.000994164	43.9
				0.000994923	43.9
				0.000995682	43.8
				0.000996442	43.8
				0.000997201	43.9
				0.00099796	43.9
				0.000998719	44
				0.000999479	44
				0.00100024	43.9
				0.001001	43.9
				0.00100176	44
				0.00100252	43.9
				0.00100328	43.9
				0.00100403	43.9
				0.00100479	43.8
				0.00100555	43.9
				0.00100631	43.9
				0.00100707	43.9
				0.00100783	43.9
				0.00100859	43.8
				0.00100935	43.8
				0.00101011	43.8
				0.00101087	43.8
				0.00101163	43.8
				0.00101239	43.8
				0.00101315	43.8
				0.0010139	43.9
				0.00101466	43.9
				0.00101542	43.9
				0.00101618	43.8
				0.00101694	43.7
				0.0010177	43.8
				0.00101846	43.8
				0.00101922	43.8
				0.00101998	43.9
				0.00102074	43.8
				0.0010215	43.9
				0.00102226	44
				0.00102302	44
				0.00102377	43.9
				0.00102453	43.9
				0.00102529	43.9
				0.00102605	43.8
				0.00102681	43.8
				0.00102757	43.8
				0.00102833	43.9
				0.00102909	43.9
				0.00102985	43.9
				0.00103061	43.9
				0.00103137	43.9
				0.00103213	44
				0.00103289	43.8
				0.00103365	43.9
				0.0010344	43.9
				0.00103516	44
				0.00103592	43.9
				0.00103668	43.9
				0.00103744	43.9
				0.0010382	43.9
				0.00103896	43.9
				0.00103972	43.9
				0.00104048	43.9
				0.00104124	43.9
				0.001042	43.9
				0.00104276	43.9
				0.00104352	43.8
				0.00104428	43.8
				0.00104503	43.8
				0.00104579	43.8
				0.00104655	43.9
				0.00104731	43.9
				0.00104807	43.8
				0.00104883	43.9
				0.00104959	43.9
				0.00105035	43.9
				0.00105111	43.9
				0.00105226	43.9
				0.00105341	43.9
				0.00105456	43.8
				0.00105571	43.9
				0.00105686	43.9
				0.00105801	43.9
				0.00105916	43.8
				0.0010603	43.9
				0.00106145	43.9
				0.0010626	43.9
				0.00106375	43.8
				0.0010649	43.9
				0.00106605	43.8
				0.0010672	43.8
				0.00106835	43.9
				0.0010695	44
				0.00107065	43.9
				0.0010718	43.8
				0.00107295	43.9
				0.0010741	43.8
				0.00107525	43.8
				0.0010764	43.8
				0.00107755	43.9
				0.0010787	43.8
				0.00107985	43.8
				0.001081	43.7
				0.00108215	43.5
				0.0010833	43.7
				0.00108444	43.4
				0.00108559	43.3
				0.00108674	43.4
				0.00108789	43.3
				0.00108904	43.2
				0.00109019	43.3
				0.00109134	43.2
				0.00109249	43.2
				0.00109364	43.3
				0.00109479	43.3
				0.00109594	43.2
				0.00109709	43.3
				0.00109824	43.3
				0.00109939	43.3
				0.00110054	43.2
				0.00110169	43.2
				0.00110284	43.3
				0.00110399	43.2
				0.00110514	43.2
				0.00110629	43.3
				0.00110744	43.3
				0.00110859	43.3
				0.00110973	43.3
				0.00111088	43.3
				0.00111203	43.3
				0.00111318	43.2
				0.00111433	43.3
				0.00111548	43.2
				0.00111663	43.2
				0.00111778	43.2
				0.00111893	43.3
				0.00112008	43.3
				0.00112123	43.3
				0.00112238	43.3
				0.00112353	43.4
				0.00112468	43.3
				0.00112583	43.2
				0.00112698	43.3
				0.00112813	43.2
				0.00112928	43.2
				0.00113043	43.2
				0.00113158	43.2
				0.00113273	43.2
				0.00113387	43.2
				0.00113502	43.3
				0.00113617	43.3
				0.00113732	43.2
				0.00113847	43.3
				0.00113962	43.3
				0.00114077	43.2
				0.00114192	43.3
				0.00114307	43.3
				0.00114422	43.3
				0.00114537	43.3
				0.00114652	43.2
				0.00114767	43.3
				0.00114882	43.2
				0.00114997	43.2
				0.00115112	43.3
				0.00115227	43.3
				0.00115342	43.2
				0.00115457	43.3
				0.00115572	43.3
				0.00115687	43.3
				0.00115802	43.3
				0.00115916	43.3
				0.00116031	43.3
				0.00116146	43.3
				0.00116261	43.3
				0.00116376	43.3
				0.00116491	43.3
				0.00116606	43.4
				0.00116706	43.3
				0.00116807	43.2
				0.00116907	43.5
				0.00117007	43.3
				0.00117107	43.4
				0.00117207	43.4
				0.00117307	43.2
				0.00117408	43.8
				0.00117508	43.9
				0.00117608	43.9
				0.00117708	43.3
				0.00117808	43.3
				0.00117908	43.2
				0.00118009	43.3
				0.00118109	43.3
				0.00118209	43.3
				0.00118309	43.3
				0.00118409	43.3
				0.00118509	43.3
				0.0011861	43.2
				0.0011871	43.3
				0.0011881	43.3
				0.0011891	43.3
				0.0011901	43.4
				0.00119111	43.3
				0.00119211	43.2
				0.00119311	43.3
				0.00119411	43.3
				0.00119511	43.3
				0.00119611	43.3
				0.00119712	43.3
				0.00119812	43.2
				0.00119912	43.3
				0.00120012	43.2
				0.00120112	43.3
				0.00120212	43.3
				0.00120313	43.2
				0.00120413	43.3
				0.00120513	43.2
				0.00120613	43.4
				0.00120713	43.4
				0.00120813	43.3
				0.00120914	43.2
				0.00121014	43.4
				0.00121114	43.3
				0.00121214	43.3
				0.00121314	43.3
				0.00121415	43.3
				0.00121515	43.3
				0.00121615	43.3
				0.00121715	43.2
				0.00121815	43.3
				0.00121915	43.2
				0.00122016	43.2
				0.00122116	43.2
				0.00122216	43.2
				0.00122316	43.3
				0.00122416	43.4
				0.00122516	43.3
				0.00122617	43.2
				0.00122717	43.2
				0.00122817	43.3
				0.00122917	43.2
				0.00123017	43.3
				0.00123117	43.2
				0.00123218	43.2
				0.00123318	43.2
				0.00123418	43.2
				0.00123518	43.1
				0.00123618	43.3
				0.00123719	43.2
				0.00123819	43
				0.00123919	43
				0.00124019	43
				0.00124119	43
				0.00124219	42.9
				0.0012432	42.7
				0.0012442	42.8
				0.0012452	42.9
				0.0012462	42.9
				0.0012472	42.7
				0.0012482	31.4
				0.00124921	30.5
				0.00125021	49.1
				0.00125121	51.2
				0.00125221	51
				0.00125321	51.1
				0.00125421	51.2
				0.00125522	51
				0.00125622	50.5
				0.00125722	50.6
				0.00125822	50.8
				0.00125922	50.8
				0.00126023	50.9
				0.00126123	50.9
				0.00126223	50.7
				0.00126323	50.5
				0.00126423	50.6
				0.00126523	50.6
				0.00126624	50.6
				0.0012674	50.6
				0.00126857	50.6
				0.00126974	50.6
				0.00127091	50.5
				0.00127208	50.6
				0.00127324	50.6
				0.00127441	50.5
				0.00127558	50.6
				0.00127675	50.4
				0.00127792	50.5
				0.00127909	50.5
				0.00128025	50.5
				0.00128142	50.5
				0.00128259	50.5
				0.00128376	50.5
				0.00128493	50.6
				0.00128609	50.5
				0.00128726	50.5
				0.00128843	50.5
				0.0012896	50.6
				0.00129077	50.6
				0.00129194	50.5
				0.0012931	50.6
				0.00129427	50.6
				0.00129544	50.6
				0.00129661	50.6
				0.00129778	50.6
				0.00129894	50.5
				0.00130011	50.5
				0.00130128	50.6
				0.00130245	50.6
				0.00130362	50.5
				0.00130479	50.5
				0.00130595	50.5
				0.00130712	50.4
				0.00130829	50.3
				0.00130946	50.3
				0.00131063	50.2
				0.00131179	50.1
				0.00131296	50.1
				0.00131413	50.1
				0.0013153	50.1
				0.00131647	50
				0.00131764	50.1
				0.0013188	50
				0.00131997	50
				0.00132114	50.1
				0.00132231	50.1
				0.00132348	50
				0.00132464	50.1
				0.00132581	50.1
				0.00132698	49.9
				0.00132815	50
				0.00132932	50
				0.00133049	49.9
				0.00133165	50.1
				0.00133282	50
				0.00133399	50
				0.00133516	50.1
				0.00133633	50
				0.00133749	49.9
				0.00133866	50
				0.00133983	49.9
				0.001341	50
				0.00134217	50
				0.00134333	50
				0.0013445	50
				0.00134567	50.1
				0.00134684	49.9
				0.00134801	50
				0.00134918	50
				0.00135034	50
				0.00135151	49.9
				0.00135268	50
				0.00135385	50
				0.00135502	50
				0.00135618	50
				0.00135735	50
				0.00135852	50
				0.00135969	50
				0.00136086	50
				0.00136203	49.9
				0.00136319	50
				0.00136436	50.1
				0.00136553	50
				0.0013667	50
				0.00136787	50
				0.00136903	44.4
				0.0013702	44.1
				0.00137137	44.5
				0.00137254	44.2
				0.00137371	43.8
				0.00137488	43.9
				0.00137604	43.9
				0.00137721	43.9
				0.00137838	43.9
				0.00137955	43.9
				0.00138072	43.8
				0.00138188	43.8
				0.00138305	43.9
				0.0013842	43.9
				0.00138535	44.2
				0.00138649	44.5
				0.00138764	44.5
				0.00138879	44.1
				0.00138993	43.8
				0.00139108	44
				0.00139223	44.3
				0.00139337	62.3
				0.00139452	70
				0.00139567	70.4
				0.00139681	70.2
				0.00139796	79
				0.00139911	84.2
				0.00140025	83.7
				0.0014014	83.6
				0.00140255	83.2
				0.00140369	83
				0.00140484	83.5
				0.00140599	83.4
				0.00140713	83.3
				0.00140828	83.1
				0.00140943	83.1
				0.00141057	83
				0.00141172	85.9
				0.00141287	87.5
				0.00141401	87.4
				0.00141516	87.6
				0.00141631	87.2
				0.00141745	87.1
				0.0014186	87.2
				0.00141975	87.2
				0.00142089	87.1
				0.00142204	87.2
				0.00142319	87.1
				0.00142433	86.6
				0.00142548	86.5
				0.00142663	86.6
				0.00142777	86.7
				0.00142892	86.5
				0.00143007	86.6
				0.00143121	86.5
				0.00143236	86.5
				0.00143351	86.5
				0.00143465	86.5
				0.0014358	86.3
				0.00143695	86.2
				0.00143809	63.2
				0.00143924	43.9
				0.00144038	44.4
				0.00144153	44.9
				0.00144268	45.1
				0.00144382	45.1
				0.00144497	45.2
				0.00144612	45.1
				0.00144726	45.2
				0.00144841	45.1
				0.00144956	45.7
				0.0014507	45.7
				0.00145185	45.6
				0.001453	45.7
				0.00145414	45.6
				0.00145529	45.6
				0.00145644	45.7
				0.00145758	45.7
				0.00145873	45.2
				0.00145988	45.2
				0.00146102	45.1
				0.00146217	45.2
				0.00146332	45.6
				0.00146446	45.7
				0.00146561	45.7
				0.00146676	45.6
				0.0014679	45.6
				0.00146905	45.6
				0.0014702	45.6
				0.00147134	45.7
				0.00147249	45.7
				0.00147364	45.7
				0.00147478	45.6
				0.00147593	45.7
				0.00147708	45.7
				0.00147822	45.7
				0.00147937	45.7
				0.00148052	45.7
				0.00148166	45.7
				0.00148281	45.6
				0.00148396	45.6
				0.0014851	45.7
				0.00148625	45.8
				0.0014874	45.6
				0.00148854	45.6
				0.00148969	45.6
				0.00149084	45.6
				0.00149198	45.7
				0.00149313	45.7
				0.00149428	45.7
				0.00149542	45.7
				0.00149657	45.6
				0.00149772	45.5
				0.00149889	45.6
				0.00150006	45.7
				0.00150123	45.7
				0.0015024	53.7
				0.00150358	88.8
				0.00150475	88
				0.00150592	86.9
				0.00150709	58.3
				0.00150826	61
				0.00150943	61.2
				0.00151061	57.2
				0.00151178	55.5
				0.00151295	56.1
				0.00151412	56.2
				0.00151529	55.9
				0.00151646	55.5
				0.00151764	55.5
				0.00151881	55.6
				0.00151998	55.5
				0.00152115	55.6
				0.00152232	55.5
				0.00152349	55.5
				0.00152466	55.5
				0.00152584	55.5
				0.00152701	55.6
				0.00152818	55.5
				0.00152935	55.5
				0.00153052	55.5
				0.00153169	55.6
				0.00153287	55.6
				0.00153404	55.6
				0.00153521	55.4
				0.00153638	55.6
				0.00153755	55.6
				0.00153872	55.6
				0.0015399	55.5
				0.00154107	55.5
				0.00154224	55.5
				0.00154341	55.5
				0.00154458	55.5
				0.00154575	55.6
				0.00154693	55.5
				0.0015481	55.5
				0.00154927	55.5
				0.00155044	55.6
				0.00155161	55.5
				0.00155278	55.4
				0.00155396	55.5
				0.00155513	55.5
				0.0015563	55.5
				0.00155747	55.6
				0.00155864	55.6
				0.00155981	55.5
				0.00156099	55.5
				0.00156216	55.5
				0.00156333	55.5
				0.0015645	55.5
				0.00156567	55.5
				0.00156684	55.5
				0.00156802	55.5
				0.00156919	55.5
				0.00157036	55.5
				0.00157153	55.5
				0.0015727	55.5
				0.00157387	55.6
				0.00157505	55.5
				0.00157622	55.5
				0.00157739	55.6
				0.00157856	55.6
				0.00157973	55.5
				0.0015809	55.5
				0.00158208	55.5
				0.00158325	55.5
				0.00158442	55.5
				0.00158559	55.6
				0.00158676	55.5
				0.00158793	55.5
				0.00158911	55.5
				0.00159028	55.5
				0.00159145	55.5
				0.00159262	55.5
				0.00159379	55.6
				0.00159496	55.5
				0.00159614	55.4
				0.00159731	55.5
				0.00159848	55.5
				0.00159965	55.5
				0.00160082	55.5
				0.00160199	55.3
				0.00160317	55.5
				0.00160434	55.4
				0.00160551	55.5
				0.00160668	55.3
				0.00160785	55.4
				0.00160902	55.3
				0.00161019	55.4
				0.00161137	55.2
				0.00161254	55.3
				0.00161371	55
				0.00161488	55.3
				0.00161603	55.1
				0.00161718	54.9
				0.00161833	55
				0.00161948	55
				0.00162064	55
				0.00162179	54.9
				0.00162294	54.9
				0.00162409	54.9
				0.00162524	54.8
				0.00162639	54.8
				0.00162754	54.9
				0.00162869	54.9
				0.00162984	54.8
				0.00163099	55
				0.00163214	54.9
				0.00163329	54.8
				0.00163445	54.9
				0.0016356	54.8
				0.00163675	55.3
				0.0016379	55.4
				0.00163905	55.4
				0.0016402	54.8
				0.00164135	54.8
				0.0016425	54.7
				0.00164365	54.8
				0.0016448	54.8
				0.00164595	54.9
				0.0016471	54.9
				0.00164826	54.8
				0.00164941	54.8
				0.00165056	54.8
				0.00165171	55
				0.00165286	54.8
				0.00165401	54.8
				0.00165516	54.8
				0.00165631	54.9
				0.00165746	54.9
				0.00165861	54.9
				0.00165976	54.9
				0.00166091	54.8
				0.00166206	54.8
				0.00166322	54.9
				0.00166437	54.8
				0.00166552	54.7
				0.00166667	54.9
				0.00166782	54.8
				0.00166897	54.8
				0.00167012	54.4
				0.00167127	54.6
				0.00167242	54.7
				0.00167357	54.5
				0.00167472	54.4
				0.00167587	54.4
				0.00167703	54.3
				0.00167818	54.3
				0.00167933	54.3
				0.00168048	54.3
				0.00168163	54.3
				0.00168278	54.3
				0.00168393	54.2
				0.00168508	54.3
				0.00168623	54.2
				0.00168738	54.2
				0.00168853	54.2
				0.00168968	54.3
				0.00169083	54.2
				0.00169199	54.1
				0.00169314	54.2
				0.00169429	54.3
				0.00169544	54.2
				0.00169659	54.2
				0.00169774	54.2
				0.00169889	54.2
				0.00170004	54.2
				0.00170119	54.2
				0.00170234	54.2
				0.00170349	54.4
				0.00170464	54.3
				0.0017058	54.2
				0.00170695	54.2
				0.0017081	54.3
				0.00170925	54.1
				0.0017104	54.1
				0.00171155	54.1
				0.0017127	54.6
				0.00171385	54.9
				0.001715	54.8
				0.00171615	54.3
				0.0017173	54.2
				0.00171845	54.3
				0.00171961	54.2
				0.00172076	54.3
				0.00172191	54.2
				0.00172306	54.2
				0.00172421	54.2
				0.00172536	54.1
				0.00172651	54.2
				0.00172766	54.3
				0.00172881	54.2
				0.00172996	54.3
				0.00173113	54.2
				0.0017323	54.3
				0.00173347	54.4
				0.00173464	54.2
				0.00173581	54.2
				0.00173698	54.2
				0.00173815	54.2
				0.00173932	54.3
				0.00174049	54.3
				0.00174166	54.3
				0.00174283	54.2
				0.001744	54.3
				0.00174517	54.1
				0.00174634	54.3
				0.00174751	54.2
				0.00174868	54.3
				0.00174985	54.2
				0.00175102	54.2
				0.00175219	54.2
				0.00175336	54.2
				0.00175453	54.2
				0.0017557	54.1
				0.00175687	54.2
				0.00175804	54.1
				0.00175921	54.3
				0.00176038	54.3
				0.00176155	54.2
				0.00176272	54.3
				0.00176389	54.2
				0.00176506	54.1
				0.00176623	54.2
				0.0017674	54.2
				0.00176857	54.2
				0.00176974	54.2
				0.00177091	54.1
				0.00177208	54.2
				0.00177325	54.2
				0.00177442	54.2
				0.00177559	54.2
				0.00177676	54.2
				0.00177793	54.2
				0.0017791	54.2
				0.00178027	54.1
				0.00178144	54.1
				0.00178261	54.1
				0.00178378	54.2
				0.00178495	54.2
				0.00178612	54.1
				0.00178729	54.1
				0.00178846	54.3
				0.00178963	54.1
				0.0017908	54.1
				0.00179197	54.2
				0.00179314	54.2
				0.00179431	54.2
				0.00179548	54.2
				0.00179665	54.1
				0.00179782	54.1
				0.00179899	54
				0.00180016	54.1
				0.00180133	54
				0.0018025	54
				0.00180367	54.1
				0.00180484	53.9
				0.00180601	53.8
				0.00180718	53.7
				0.00180835	53.9
				0.00180952	53.9
				0.00181069	53.7
				0.00181186	53.7
				0.00181303	53.6
				0.0018142	53.7
				0.00181537	53.7
				0.00181654	53.6
				0.00181771	53.7
				0.00181888	53.5
				0.00182005	53.6
				0.00182122	53.6
				0.00182239	53.6
				0.00182356	53.7
				0.00182473	53.6
				0.0018259	53.7
				0.00182707	53.6
				0.00182824	53.6
				0.00182941	53.7
				0.00183058	53.7
				0.00183175	53.6
				0.00183292	53.6
				0.00183409	53.6
				0.00183526	53.6
				0.00183643	53.6
				0.0018376	53.5
				0.00183877	53.6
				0.00183994	53.6
				0.00184111	53.6
				0.00184228	53.7
				0.00184345	53.7
				0.00184462	53.7
				0.00184579	53.7
				0.00184696	53.6
				0.0018481	53.6
				0.00184924	53.6
				0.00185037	53.6
				0.00185151	53.6
				0.00185265	53.7
				0.00185378	53.6
				0.00185492	53.6
				0.00185605	53.6
				0.00185719	53.6
				0.00185833	53.6
				0.00185946	53.7
				0.0018606	53.6
				0.00186173	53.6
				0.00186287	53.6
				0.00186401	53.6
				0.00186514	53.6
				0.00186628	53.5
				0.00186741	53.7
				0.00186855	53.7
				0.00186969	53.6
				0.00187082	53.6
				0.00187196	53.6
				0.0018731	53.6
				0.00187423	53.6
				0.00187537	53.7
				0.0018765	53.8
				0.00187764	53.7
				0.00187878	53.6
				0.00187991	53.7
				0.00188105	53.7
				0.00188218	53.6
				0.00188332	53.7
				0.00188446	53.7
				0.00188559	53.6
				0.00188673	53.6
				0.00188786	53.5
				0.001889	53.3
				0.00189014	53.6
				0.00189127	53.3
				0.00189241	53.2
				0.00189355	53.4
				0.00189468	53.3
				0.00189582	53.3
				0.00189695	53.3
				0.00189809	53.2
				0.00189923	53.1
				0.00190036	53.1
				0.0019015	53.1
				0.00190263	53.2
				0.00190377	53.1
				0.00190491	53
				0.00190604	53
				0.00190718	53.1
				0.00190831	53.1
				0.00190945	53
				0.00191059	53.1
				0.00191172	53
				0.00191286	53.2
				0.001914	53.1
				0.00191513	53.1
				0.00191627	53
				0.0019174	53
				0.00191854	53.1
				0.00191968	53.1
				0.00192081	53.1
				0.00192195	53.1
				0.00192308	53
				0.00192422	53.1
				0.00192536	53.1
				0.00192649	53
				0.00192763	22.9
				0.00192876	0
				0.0019299	0
				0.00193104	-0.1
				0.00193217	0.5
				0.00193331	0.6
				0.00193445	0.6
				0.00193558	0.5
				0.00193672	0.7
				0.00193785	1
				0.00193899	1.3
				0.00194013	1.2
				0.00194126	1.3
				0.0019424	1.3
				0.00194353	1.3
				0.00194467	1.3
				0.00194581	1.4
				0.00194694	1.4
				0.00194808	1.4
				0.00194921	1.4
				0.00195035	1.6
				0.00195149	1.6
				0.00195262	1.7
				0.00195376	1.8
				0.0019549	1.8
				0.00195603	1.7
				0.00195717	1.8
				0.0019583	1.7
				0.00195944	1.9
				0.00196058	1.7
				0.00196174	1.7
				0.00196289	1.8
				0.00196405	1.8
				0.00196521	1.7
				0.00196637	1.9
				0.00196753	2
				0.00196869	2.1
				0.00196985	2.5
				0.00197101	2.7
				0.00197217	2.8
				0.00197333	2.9
				0.00197449	3.1
				0.00197565	3.1
				0.00197681	3.2
				0.00197796	3.1
				0.00197912	3.3
				0.00198028	3.1
				0.00198144	3.2
				0.0019826	3.2
				0.00198376	3.2
				0.00198492	3.1
				0.00198608	3.2
				0.00198724	3.2
				0.0019884	3.2
				0.00198956	3.1
				0.00199072	3.3
				0.00199188	3.2
				0.00199304	3.2
				0.00199419	3.2
				0.00199535	3.1
				0.00199651	3.1
				0.00199767	3.2
				0.00199883	3.2
				0.00199999	3.2
				0.00200115	3.2
				0.00200231	3.2
				0.00200347	3.2
				0.00200463	3.2
				0.00200579	3.7
				0.00200695	3.8
				0.00200811	3.8
				0.00200926	3.2
				0.00201042	3.2
				0.00201158	3.2
				0.00201274	3.1
				0.0020139	3.2
				0.00201506	3.2
				0.00201622	3.3
				0.00201738	3.3
				0.00201854	3.3
				0.0020197	3.6
				0.00202086	3.6
				0.00202202	-3.8
				0.00202318	-36.4
				0.00202434	-35.7
				0.00202549	-35.6
				0.00202665	-35.5
				0.00202781	-35.5
				0.00202897	-35.5
				0.00203013	-35.2
				0.00203129	-35
				0.00203245	-14.6
				0.00203361	-12.2
				0.00203477	-12.6
				0.00203593	-12.6
				0.00203709	-15.2
				0.00203825	-42.1
				0.00203941	-39.7
				0.00204056	-39.5
				0.00204172	-39.1
				0.00204288	-39.3
				0.00204404	-39.1
				0.0020452	-39
				0.00204636	-39
				0.00204752	-38.6
				0.00204868	-36.2
				0.00204984	-34
				0.002051	-33.7
				0.00205216	-33.7
				0.00205332	-33.7
				0.00205448	-33.7
				0.00205564	-33.3
				0.00205679	-33.3
				0.00205795	-33.2
				0.00205911	-33.3
				0.00206027	-33.1
				0.00206143	-33.1
				0.00206259	-33.1
				0.00206375	-33.1
				0.00206491	-35.8
				0.00206607	-35.9
				0.00206723	-35.6
				0.00206839	-35.6
				0.00206955	-35.5
				0.00207071	-35.5
				0.00207186	-35.5
				0.00207302	-35.5
				0.00207418	-35.5
				0.00207534	-35.5
				0.0020765	-35.5
				0.00207768	-35.4
				0.00207886	-36.7
				0.00208004	-36.8
				0.00208122	-36.6
				0.0020824	-36.6
				0.00208358	-36.7
				0.00208476	-36.7
				0.00208594	-36.7
				0.00208711	-36.7
				0.00208829	-27
				0.00208947	-17.3
				0.00209065	-17.5
				0.00209183	-17.9
				0.00209301	-18
				0.00209419	-18
				0.00209537	-18
				0.00209655	-18
				0.00209773	-18
				0.00209891	-18
				0.00210009	-18
				0.00210126	-18
				0.00210244	-18.1
				0.00210362	-17.9
				0.0021048	-18
				0.00210598	-17.9
				0.00210716	-18
				0.00210834	-18
				0.00210952	-17.8
				0.0021107	-17.9
				0.00211188	-17.8
				0.00211306	-17.7
				0.00211424	-17.6
				0.00211541	-17.6
				0.00211659	-17.5
				0.00211777	-17.5
				0.00211895	-17.4
				0.00212013	-17.4
				0.00212131	-17.5
				0.00212249	-17.4
				0.00212367	-28.3
				0.00212485	-35.5
				0.00212603	-35.2
				0.00212721	-34.9
				0.00212839	-34.9
				0.00212956	-35
				0.00213074	-34.9
				0.00213192	-34.9
				0.0021331	-34.9
				0.00213428	-34.9
				0.00213546	-35
				0.00213664	-34.9
				0.00213782	-34.9
				0.002139	-34.9
				0.00214018	-34.9
				0.00214136	-34.9
				0.00214254	-34.9
				0.00214371	-39
				0.00214489	-41.9
				0.00214607	-41.6
				0.00214725	-41.7
				0.00214843	-41.7
				0.00214961	-41.7
				0.00215079	-41.7
				0.00215197	-41.6
				0.00215315	-41.7
				0.00215433	-41.6
				0.00215551	-41.6
				0.00215669	-41.7
				0.00215786	-41.6
				0.00215904	-41.7
				0.00216022	-41.6
				0.0021614	-41.6
				0.00216258	-41.6
				0.00216376	-41.5
				0.00216494	-41.2
				0.00216612	-41.3
				0.0021673	-41.1
				0.00216848	-41
				0.00216966	-41.1
				0.00217084	-41.1
				0.00217201	-41
				0.00217319	-41
				0.00217437	-41
				0.00217555	-41
				0.00217673	-41
				0.00217791	-41.1
				0.00217909	-41
				0.00218027	-41
				0.00218145	-41
				0.00218263	-41.1
				0.00218381	-41.1
				0.00218499	-41
				0.00218616	-40.9
				0.00218734	-40.4
				0.00218852	-40.3
				0.0021897	-40.7
				0.00219088	-41
				0.00219206	-40.7
				0.00219324	-40.6
				0.00219442	-40.5
				0.00219558	-40.4
				0.00219674	-40.4
				0.00219789	-40.5
				0.00219905	-40.5
				0.00220021	-40.4
				0.00220137	-40
				0.00220253	-39.9
				0.00220368	-40
				0.00220484	-40.3
				0.002206	-40.4
				0.00220716	-40.4
				0.00220832	-40.3
				0.00220948	-40.4
				0.00221063	-40.4
				0.00221179	-40.4
				0.00221295	-40.3
				0.00221411	-40.3
				0.00221527	-40.3
				0.00221642	-40.1
				0.00221758	-39.6
				0.00221874	-39.7
				0.0022199	-39.6
				0.00222106	-39.6
				0.00222222	-39.6
				0.00222337	-39.6
				0.00222453	-39.7
				0.00222569	-39.6
				0.00222685	-39.7
				0.00222801	-68
				0.00222917	-70.8
				0.00223032	-70.7
				0.00223148	-70.8
				0.00223264	-70.6
				0.0022338	-70.1
				0.00223496	-70.1
				0.00223611	-70.2
				0.00223727	-70.2
				0.00223843	-70.1
				0.00223959	-70.1
				0.00224075	-70.1
				0.00224191	-69.9
				0.00224306	-69.6
				0.00224422	-69.6
				0.00224538	-69.5
				0.00224654	-46.6
				0.0022477	-39.7
				0.00224885	-39.6
				0.00225001	-39.9
				0.00225117	-40.1
				0.00225233	-40.3
				0.00225349	-40.2
				0.00225465	-40.3
				0.0022558	-40.4
				0.00225696	-40.3
				0.00225812	-40.4
				0.00225928	-40.2
				0.00226044	-40.3
				0.0022616	-40.2
				0.00226275	-40
				0.00226391	-40
				0.00226507	-40
				0.00226623	-39.9
				0.00226739	-39.9
				0.00226854	-39.8
				0.0022697	-39.8
				0.00227086	-39.7
				0.00227202	-39.7
				0.00227318	-39.7
				0.00227434	-46.5
				0.00227549	-56.3
				0.00227665	-56.2
				0.00227781	-55.7
				0.00227897	-55.6
				0.00228013	-55.6
				0.00228128	-52.3
				0.00228244	-48.2
				0.0022836	-48.3
				0.00228476	-48.2
				0.00228592	-48.3
				0.00228708	-48.2
				0.00228823	-48.4
				0.00228939	-48.4
				0.00229055	-48.2
				0.00229171	-48.3
				0.00229287	-48.3
				0.00229403	-48.2
				0.00229518	-48.3
				0.00229634	-48.1
				0.0022975	-48.2
				0.00229866	-47.8
				0.00229982	-47.7
				0.00230097	-47.7
				0.00230213	-47.7
				0.00230329	-47.7
				0.00230445	-47.7
				0.00230561	-47.6
				0.00230677	-47.8
				0.00230792	-47.6
				0.00230908	-47.6
				0.00231024	-47.6
				0.00231138	-47.6
				0.00231251	-47.6
				0.00231365	-47.7
				0.00231478	-47.6
[truncated: 272 more rows]

## Sheet: Figure 6a
Rs (Mohm)		Rm(Mohm)		Resting Vm (mV)
Rat	Human	Rat	Human	Rat	Human
16.534	17.689	82.835	22.935	-73.634	-64.199
28.655	23.226	126.61	30.611	-70.418	-61.617
15.721	28.474	25.379	237.26	-73.62	-65.781
11.417	26.379	51.741	121.3	-71.182	-63.196
27.368	21.271	72.988	31.636	-62.442	-51.693
4.4476	22.276	72.956	31.825	-65.207	-56.644
6.5614	27.926	45.34	70.486	-67.458	-65
16.258	27.032	78.817	42.017	-68.836	-69.729
8.9579	9.0108	52.215	54.208	-61.638	-59.965
8.0678	24.395	66.2	169.4	-65.017	-61.937
22.099	26.875	114.1	71.249	-63.037	-59.712
20.548	12.556	86.933	123.38	-66.604	-52.487
23.826	9.5601	210.42	29.211	-59.793	-70.934
12.426	13.234	51.516	40.117	-76.549	-67.96
13.347	13.48	105.1	41.949	-63.738	-69.778
24.639	13.68	93.268	33.226	-62.724	-67.013
18.19	25.502	142.74	32.708	-63.027	-67.844
26.762	21.983	68.408	116.83	-63.532	-60.193
16.473	28.149	90.965	137.92	-71.746	-63.002
16.29	22.61	116.13	101.44	-68.006	-68.615
21.7	17.839	77.562	107.26	-75.692	-68.103
27.108	14.82	43.559	92.762	-77.494	-54.373
21.401	15.079	157.66	16.107	-65.639	-58.979
20.588	16.355	27.751	57.494	-62.767	-62.469
28.104	21.014	81.631	111.01	-60.303	-67.586
22.323	27.406	61.893	238.5	-74.688	-62.694
18.956	15.222	54.173	61.292	-78.848	-68.535
25	11.568	49.433	79.392	-76.363	-62.26
12.877	27.804	95.208	80.15	-70.334	-65.394
16.32	16.631	91.787	43.944	-63.826	-64.994
13.978	27.928	55.076	30.074	-71.651	-50.426
11.547	26.825	87.314	42.572	-70.098	-59.903
20.107	11.79	146.77	57.278	-64.754	-51.266
13.726	15.693	99.636	48.358	-72.539	-62.078
23.819	17.99	106.48	72.706	-68.735	-69.688
27.062	17.211	81.922	82.576	-68.293	-62.58
18.675	11.388	63.303	79.33	-74.499	-52.965
20.586	23.319	90.643	135.18	-77.829	-66.569
26.335	12.017	88.898	206.01	-73.525	-70.01
19.29		115.58		-70.611
22.87		67.033		-72.367
21.961		119.84		-65.047
26.851		83.09		-69.265
28.762		67.272		-86.19
16.992		60.237		-73.415

## Sheet: Figure 6c,f
Rat		Human
Rm (Mohm)	AP half width (ms)	Rm (Mohm)	AP half width (ms)
82.8352	0.62292	22.9353	0.77188
126.607	0.23358	30.6113	0.53999
25.3785	0.55657	29.4552	0.56875
50.5413	0.6595	237.26	0.55998
48.8874	0.4729	121.296	0.31058
51.7413	0.66436	31.6356	0.38768
72.9881	0.75369	31.8249	0.59977
72.9559	0.75521	70.4859	0.61777
45.3396	0.67669	42.0166	0.46805
78.8175	0.53216	54.2083	0.50703
52.2149	0.53437	169.401	0.38199
66.2001	0.49662	71.2492	0.41664
114.098	0.40516	123.382	0.28402
86.9333	0.40365	29.211	0.8052
210.421	0.48866	40.1171	0.85514
51.5157	0.50282	41.9487	0.8188
105.096	0.35674	33.2262	0.79255
93.2681	0.41563	32.7082	0.59884
142.736	0.42359	116.83	0.40006
68.408	0.26094	137.919	0.38244
90.9646	0.4321	101.44	0.48079
116.13	0.47095	107.258	0.41158
77.5617	0.46473	92.7624	0.52312
43.5587	0.42177	16.1073	0.14124
157.665	0.31686	57.4945	0.12035
27.751	0.43001	111.007	0.40902
81.6315	0.64823	238.496	0.51858
61.8933	0.47503	61.2918	0.44671
54.173	0.51508	79.3919	0.50567
49.4329	0.49055	80.1495	0.62055
95.2081	0.5165	43.9436	0.64215
91.787	0.19261	30.0742	0.56165
55.0764	0.55206	42.5721	0.4537
87.3145	0.6817	57.2783	0.46351
146.767	0.63137	48.3584	0.5888
99.6356	0.69044	72.7063	0.63392
106.476	0.41012	82.5761	0.23497
81.9222	0.56855	79.3296	0.20309
63.3032	0.49716	135.179	0.32955
90.6429	0.44659	248.728	0.38132
88.8981	0.83078	206.014	0.49364
115.578	0.57435
67.0333	0.32294
119.841	0.49841
83.0898	0.46601
67.2718	0.60509
60.2366	0.59534

## Sheet: Figure 6d,g
Rat		Human
pyr	27	pyr	28
bAD	3	bAD	2
cNAC	2	cNAC	3
cSTUT	4	cSTUT	2
bSTUT	1	bSTUT	1
dSTUT	1	dSTUT	1
cAD	5	cAD	5
dNAC	4

## Sheet: Figure 6b
PYR			dSTUT			dNAC			cAD			bSTUT			cSTUT			cNAC			bAD
time	-100 pA	+320 pA	time	-100 pA	+340 pA	time	-110 pA	+370 pA	time	-100 pA	+280 pA	time	-110 pA	+290 pA	time	-90 pA	+210 pA	time	-100 pA	+160 pA	time	-100 pA	+160 pA
1e-05	-0.0737	-0.07461	1e-05	-0.06539	-0.06311	5e-05	-0.07411	-0.07405	1e-05	-0.06608	-0.06883	5e-05	-0.06086	-0.06517	5e-05	-0.0677	-0.06998	1e-05	-0.06189	-0.0642	1e-05	-0.0707	-0.07102
2e-05	-0.07345	-0.07455	2e-05	-0.06527	-0.06239	0.0001	-0.07242	-0.07198	2e-05	-0.06652	-0.06911	0.0001	-0.06058	-0.0643	0.0001	-0.06564	-0.06677	2e-05	-0.06136	-0.06383	2e-05	-0.07042	-0.07067
3e-05	-0.07351	-0.07464	3e-05	-0.06533	-0.06286	0.00015	-0.07348	-0.0723	3e-05	-0.06633	-0.0682	0.00015	-0.06171	-0.06477	0.00015	-0.0668	-0.06799	3e-05	-0.06199	-0.06349	3e-05	-0.07058	-0.07114
4e-05	-0.07361	-0.07448	4e-05	-0.06539	-0.06283	0.0002	-0.0728	-0.07286	4e-05	-0.06649	-0.06795	0.0002	-0.06086	-0.0638	0.0002	-0.06667	-0.06799	4e-05	-0.06258	-0.06411	4e-05	-0.07033	-0.07064
5e-05	-0.07348	-0.07464	5e-05	-0.0653	-0.06289	0.00025	-0.07342	-0.07192	5e-05	-0.06905	-0.0682	0.00025	-0.06102	-0.06399	0.00025	-0.06727	-0.06755	5e-05	-0.06255	-0.06449	5e-05	-0.07042	-0.07092
6e-05	-0.07358	-0.0743	6e-05	-0.06595	-0.0627	0.0003	-0.07283	-0.0718	6e-05	-0.06677	-0.06899	0.0003	-0.06133	-0.06436	0.0003	-0.06745	-0.06664	6e-05	-0.06233	-0.06408	6e-05	-0.0703	-0.07039
7e-05	-0.0738	-0.07458	7e-05	-0.06558	-0.0632	0.00035	-0.07358	-0.07245	7e-05	-0.0667	-0.06867	0.00035	-0.06002	-0.06467	0.00035	-0.06792	-0.06792	7e-05	-0.06117	-0.0642	7e-05	-0.07039	-0.07086
8e-05	-0.07348	-0.07455	8e-05	-0.06574	-0.06305	0.0004	-0.07276	-0.07333	8e-05	-0.06714	-0.0683	0.0004	-0.06021	-0.06492	0.0004	-0.06636	-0.0657	8e-05	-0.06196	-0.06427	8e-05	-0.0703	-0.07052
9e-05	-0.07383	-0.07448	9e-05	-0.0657	-0.0633	0.00045	-0.07255	-0.07126	9e-05	-0.06689	-0.06824	0.00045	-0.06033	-0.0648	0.00045	-0.06664	-0.06708	9e-05	-0.06205	-0.06408	9e-05	-0.07039	-0.07064
0.0001	-0.07348	-0.07445	0.0001	-0.06555	-0.06324	0.0005	-0.07251	-0.07208	0.0001	-0.06649	-0.06736	0.0005	-0.06005	-0.06408	0.0005	-0.06692	-0.06695	0.0001	-0.06202	-0.06414	0.0001	-0.07039	-0.07024
0.00011	-0.07383	-0.0747	0.00011	-0.06555	-0.06308	0.00055	-0.07226	-0.07176	0.00011	-0.06717	-0.06892	0.00055	-0.06105	-0.06417	0.00055	-0.06724	-0.06639	0.00011	-0.0627	-0.06458	0.00011	-0.07067	-0.0708
0.00012	-0.07367	-0.07467	0.00012	-0.06549	-0.06258	0.0006	-0.07255	-0.07089	0.00012	-0.06664	-0.06845	0.0006	-0.06027	-0.06395	0.0006	-0.06558	-0.0663	0.00012	-0.06274	-0.06445	0.00012	-0.07077	-0.0702
0.00013	-0.07364	-0.07461	0.00013	-0.0657	-0.06302	0.00065	-0.07236	-0.07136	0.00013	-0.06667	-0.06892	0.00065	-0.05955	-0.06411	0.00065	-0.06702	-0.06567	0.00013	-0.06255	-0.06424	0.00013	-0.07083	-0.0707
0.00014	-0.07364	-0.07439	0.00014	-0.0658	-0.06327	0.0007	-0.07092	-0.07248	0.00014	-0.06742	-0.0683	0.0007	-0.05983	-0.06358	0.0007	-0.06708	-0.06586	0.00014	-0.06171	-0.06408	0.00014	-0.07067	-0.07049
0.00015	-0.07364	-0.07455	0.00015	-0.06552	-0.06264	0.00075	-0.07245	-0.07198	0.00015	-0.06645	-0.06864	0.00075	-0.06033	-0.06364	0.00075	-0.06686	-0.06764	0.00015	-0.06186	-0.06405	0.00015	-0.07086	-0.07089
0.00016	-0.07348	-0.07436	0.00016	-0.06536	-0.06292	0.0008	-0.0718	-0.07261	0.00016	-0.06667	-0.06849	0.0008	-0.06061	-0.06314	0.0008	-0.06664	-0.0677	0.00016	-0.06252	-0.06377	0.00016	-0.07077	-0.07049
0.00017	-0.07361	-0.07464	0.00017	-0.06536	-0.06308	0.00085	-0.07189	-0.07098	0.00017	-0.06658	-0.06942	0.00085	-0.06005	-0.06339	0.00085	-0.06724	-0.0662	0.00017	-0.06274	-0.06414	0.00017	-0.07064	-0.07083
0.00018	-0.07345	-0.07445	0.00018	-0.06524	-0.06277	0.0009	-0.07245	-0.07267	0.00018	-0.06658	-0.06911	0.0009	-0.06042	-0.06433	0.0009	-0.06633	-0.06545	0.00018	-0.0628	-0.06395	0.00018	-0.07039	-0.07039
0.00019	-0.07389	-0.07436	0.00019	-0.0657	-0.06255	0.00095	-0.07214	-0.07073	0.00019	-0.06674	-0.06842	0.00095	-0.05992	-0.06399	0.00095	-0.06633	-0.06733	0.00019	-0.06292	-0.06455	0.00019	-0.07036	-0.07095
0.0002	-0.07361	-0.07461	0.0002	-0.06536	-0.06264	0.001	-0.07214	-0.07211	0.0002	-0.06658	-0.06814	0.001	-0.06014	-0.06411	0.001	-0.06674	-0.06683	0.0002	-0.06242	-0.06383	0.0002	-0.0702	-0.07055
0.00021	-0.07386	-0.07451	0.00021	-0.06542	-0.06299	0.00105	-0.07242	-0.07242	0.00021	-0.06686	-0.06827	0.00105	-0.06055	-0.06439	0.00105	-0.06695	-0.06695	0.00021	-0.0627	-0.06411	0.00021	-0.07045	-0.07099
0.00022	-0.07361	-0.07455	0.00022	-0.06545	-0.06239	0.0011	-0.07233	-0.0718	0.00022	-0.06686	-0.06861	0.0011	-0.05992	-0.06411	0.0011	-0.06552	-0.06674	0.00022	-0.06311	-0.06358	0.00022	-0.07024	-0.07058
0.00023	-0.0738	-0.07461	0.00023	-0.06558	-0.0633	0.00115	-0.07201	-0.07308	0.00023	-0.06383	-0.06911	0.00115	-0.05974	-0.06436	0.00115	-0.0662	-0.06608	0.00023	-0.0628	-0.06399	0.00023	-0.07049	-0.07083
0.00024	-0.07355	-0.07455	0.00024	-0.06561	-0.06305	0.0012	-0.07055	-0.07161	0.00024	-0.0672	-0.06852	0.0012	-0.05874	-0.0642	0.0012	-0.06633	-0.06645	0.00024	-0.06277	-0.06414	0.00024	-0.0703	-0.07039
0.00025	-0.07361	-0.07476	0.00025	-0.06567	-0.06317	0.00125	-0.07276	-0.06949	0.00025	-0.06639	-0.06689	0.00125	-0.05874	-0.06383	0.00125	-0.06502	-0.06736	0.00025	-0.06227	-0.06414	0.00025	-0.07067	-0.07089
0.00026	-0.07361	-0.0743	0.00026	-0.06555	-0.06295	0.0013	-0.07208	-0.0723	0.00026	-0.06664	-0.06727	0.0013	-0.05989	-0.06314	0.0013	-0.06624	-0.06724	0.00026	-0.06242	-0.06414	0.00026	-0.07042	-0.07049
0.00027	-0.07373	-0.07445	0.00027	-0.0653	-0.0637	0.00135	-0.07217	-0.07198	0.00027	-0.06627	-0.06805	0.00135	-0.06055	-0.06417	0.00135	-0.06595	-0.06805	0.00027	-0.06258	-0.06436	0.00027	-0.07086	-0.07102
0.00028	-0.07339	-0.07442	0.00028	-0.06555	-0.06311	0.0014	-0.07183	-0.07017	0.00028	-0.06664	-0.06911	0.0014	-0.06002	-0.06414	0.0014	-0.06599	-0.06674	0.00028	-0.0632	-0.06405	0.00028	-0.07058	-0.07058
0.00029	-0.07405	-0.07467	0.00029	-0.06545	-0.06277	0.00145	-0.07198	-0.07108	0.00029	-0.06667	-0.06886	0.00145	-0.05958	-0.06267	0.00145	-0.06449	-0.06655	0.00029	-0.06339	-0.06461	0.00029	-0.07058	-0.07111
0.0003	-0.07358	-0.07433	0.0003	-0.06536	-0.06324	0.0015	-0.07136	-0.07164	0.0003	-0.06683	-0.06786	0.0015	-0.0593	-0.06339	0.0015	-0.06595	-0.06683	0.0003	-0.06221	-0.06377	0.0003	-0.07055	-0.07077
0.00031	-0.07383	-0.07455	0.00031	-0.06542	-0.06377	0.00155	-0.07208	-0.07098	0.00031	-0.06624	-0.06767	0.00155	-0.05883	-0.06383	0.00155	-0.06602	-0.06595	0.00031	-0.06189	-0.06405	0.00031	-0.0708	-0.07114
0.00032	-0.07348	-0.07455	0.00032	-0.06527	-0.06302	0.0016	-0.07208	-0.07064	0.00032	-0.06645	-0.06811	0.0016	-0.05908	-0.06355	0.0016	-0.06617	-0.06633	0.00032	-0.06221	-0.06486	0.00032	-0.07049	-0.07052
0.00033	-0.07361	-0.07467	0.00033	-0.06527	-0.06255	0.00165	-0.07192	-0.07173	0.00033	-0.0662	-0.06883	0.00165	-0.05983	-0.06314	0.00165	-0.06592	-0.06586	0.00033	-0.06233	-0.06402	0.00033	-0.07061	-0.07108
0.00034	-0.07311	-0.07442	0.00034	-0.0653	-0.06358	0.0017	-0.07233	-0.07195	0.00034	-0.0663	-0.06889	0.0017	-0.05977	-0.06345	0.0017	-0.0653	-0.06774	0.00034	-0.06252	-0.06292	0.00034	-0.07055	-0.07055
0.00035	-0.07348	-0.07448	0.00035	-0.0653	-0.06302	0.00175	-0.0723	-0.07111	0.00035	-0.06664	-0.06883	0.00175	-0.0603	-0.06295	0.00175	-0.06586	-0.06539	0.00035	-0.06295	-0.06367	0.00035	-0.07058	-0.07092
0.00036	-0.07351	-0.07439	0.00036	-0.06536	-0.06255	0.0018	-0.07126	-0.07061	0.00036	-0.06649	-0.06786	0.0018	-0.06002	-0.06361	0.0018	-0.06592	-0.06464	0.00036	-0.06299	-0.06352	0.00036	-0.07045	-0.07055
0.00037	-0.07345	-0.07448	0.00037	-0.06555	-0.06305	0.00185	-0.07155	-0.0713	0.00037	-0.06699	-0.06749	0.00185	-0.05899	-0.06361	0.00185	-0.06527	-0.06586	0.00037	-0.06221	-0.06399	0.00037	-0.07052	-0.07086
0.00038	-0.07333	-0.07426	0.00038	-0.06467	-0.06308	0.0019	-0.07164	-0.0718	0.00038	-0.0667	-0.06808	0.0019	-0.05899	-0.0632	0.0019	-0.06608	-0.06677	0.00038	-0.06192	-0.06342	0.00038	-0.07039	-0.07027
0.00039	-0.0738	-0.0747	0.00039	-0.06561	-0.06311	0.00195	-0.07333	-0.07039	0.00039	-0.06664	-0.06886	0.00195	-0.06008	-0.06267	0.00195	-0.06608	-0.0653	0.00039	-0.06317	-0.06411	0.00039	-0.07061	-0.07077
0.0004	-0.07358	-0.07439	0.0004	-0.06561	-0.06302	0.002	-0.07161	-0.07167	0.0004	-0.06555	-0.06927	0.002	-0.05933	-0.06352	0.002	-0.06586	-0.06608	0.0004	-0.06314	-0.06411	0.0004	-0.07052	-0.07042
0.00041	-0.07383	-0.07464	0.00041	-0.06586	-0.06392	0.00205	-0.07176	-0.07142	0.00041	-0.06683	-0.06952	0.00205	-0.05952	-0.0627	0.00205	-0.06536	-0.06608	0.00041	-0.06317	-0.0643	0.00041	-0.07074	-0.0707
0.00042	-0.07336	-0.07442	0.00042	-0.06561	-0.06383	0.0021	-0.07161	-0.0702	0.00042	-0.06674	-0.06814	0.0021	-0.06021	-0.06299	0.0021	-0.06558	-0.06658	0.00042	-0.06239	-0.0643	0.00042	-0.07067	-0.07024
0.00043	-0.07358	-0.07476	0.00043	-0.06564	-0.06295	0.00215	-0.0697	-0.07161	0.00043	-0.06683	-0.06817	0.00215	-0.05927	-0.0633	0.00215	-0.06464	-0.0662	0.00043	-0.06217	-0.06439	0.00043	-0.07102	-0.07077
0.00044	-0.07373	-0.07448	0.00044	-0.06524	-0.0628	0.0022	-0.07264	-0.07102	0.00044	-0.06667	-0.06867	0.0022	-0.0588	-0.06289	0.0022	-0.06555	-0.06583	0.00044	-0.06205	-0.06402	0.00044	-0.07077	-0.07058
0.00045	-0.07358	-0.07445	0.00045	-0.06536	-0.06289	0.00225	-0.07086	-0.07052	0.00045	-0.06695	-0.06958	0.00225	-0.05927	-0.06283	0.00225	-0.06511	-0.06705	0.00045	-0.06224	-0.06517	0.00045	-0.07083	-0.07095
0.00046	-0.07364	-0.07445	0.00046	-0.06542	-0.06261	0.0023	-0.07198	-0.07123	0.00046	-0.06667	-0.06895	0.0023	-0.05889	-0.06286	0.0023	-0.06574	-0.06549	0.00046	-0.06205	-0.06395	0.00046	-0.0708	-0.07052
0.00047	-0.07345	-0.07476	0.00047	-0.06536	-0.06171	0.00235	-0.07142	-0.06995	0.00047	-0.06658	-0.06824	0.00235	-0.05927	-0.06286	0.00235	-0.06583	-0.06605	0.00047	-0.06236	-0.06402	0.00047	-0.07108	-0.07102
0.00048	-0.07326	-0.07445	0.00048	-0.06552	-0.06267	0.0024	-0.07114	-0.07052	0.00048	-0.06667	-0.06802	0.0024	-0.05949	-0.06196	0.0024	-0.06527	-0.06614	0.00048	-0.06192	-0.06311	0.00048	-0.07086	-0.07055
0.00049	-0.07351	-0.07461	0.00049	-0.06561	-0.06327	0.00245	-0.07242	-0.07226	0.00049	-0.06702	-0.0683	0.00245	-0.05886	-0.06324	0.00245	-0.06555	-0.06592	0.00049	-0.06164	-0.0642	0.00049	-0.0708	-0.07099
0.0005	-0.07339	-0.07442	0.0005	-0.06552	-0.06214	0.0025	-0.07148	-0.07014	0.0005	-0.06642	-0.06952	0.0025	-0.05883	-0.06258	0.0025	-0.06499	-0.0658	0.0005	-0.06136	-0.06408	0.0005	-0.07058	-0.07064
0.00051	-0.07367	-0.07455	0.00051	-0.06517	-0.0627	0.00255	-0.07142	-0.07217	0.00051	-0.06649	-0.06952	0.00255	-0.05921	-0.06261	0.00255	-0.06527	-0.06567	0.00051	-0.06245	-0.06433	0.00051	-0.07061	-0.07092
0.00052	-0.07361	-0.07439	0.00052	-0.0657	-0.06317	0.0026	-0.07108	-0.06958	0.00052	-0.06636	-0.0688	0.0026	-0.05902	-0.06299	0.0026	-0.0653	-0.06549	0.00052	-0.06283	-0.06411	0.00052	-0.07042	-0.07045
0.00053	-0.07364	-0.07451	0.00053	-0.06567	-0.06305	0.00265	-0.07048	-0.07145	0.00053	-0.06539	-0.06792	0.00265	-0.05889	-0.06258	0.00265	-0.06499	-0.06552	0.00053	-0.06249	-0.06439	0.00053	-0.0703	-0.07074
0.00054	-0.07367	-0.07442	0.00054	-0.0657	-0.06242	0.0027	-0.07167	-0.06955	0.00054	-0.06655	-0.06802	0.0027	-0.05911	-0.06183	0.0027	-0.06517	-0.06505	0.00054	-0.06245	-0.06392	0.00054	-0.07033	-0.0702
0.00055	-0.07355	-0.07486	0.00055	-0.0658	-0.0628	0.00275	-0.07164	-0.07092	0.00055	-0.0667	-0.06805	0.00275	-0.05927	-0.06314	0.00275	-0.06555	-0.06555	0.00055	-0.06105	-0.06442	0.00055	-0.07049	-0.07083
0.00056	-0.07358	-0.07455	0.00056	-0.06574	-0.06336	0.0028	-0.06974	-0.07052	0.00056	-0.06695	-0.06845	0.0028	-0.05886	-0.06227	0.0028	-0.06408	-0.06467	0.00056	-0.06149	-0.06414	0.00056	-0.07052	-0.0702
0.00057	-0.07367	-0.07476	0.00057	-0.06552	-0.06355	0.00285	-0.07186	-0.07086	0.00057	-0.06664	-0.06842	0.00285	-0.05892	-0.06239	0.00285	-0.0652	-0.06549	0.00057	-0.06196	-0.06424	0.00057	-0.07086	-0.07077
0.00058	-0.07376	-0.07473	0.00058	-0.06555	-0.06305	0.0029	-0.07092	-0.07027	0.00058	-0.06674	-0.06758	0.0029	-0.0588	-0.06289	0.0029	-0.06499	-0.06664	0.00058	-0.06302	-0.06411	0.00058	-0.07064	-0.07039
0.00059	-0.07355	-0.07458	0.00059	-0.06545	-0.06355	0.00295	-0.07198	-0.07148	0.00059	-0.06652	-0.06739	0.00295	-0.05886	-0.06249	0.00295	-0.06536	-0.06524	0.00059	-0.06277	-0.06436	0.00059	-0.07102	-0.07089
0.0006	-0.07358	-0.07448	0.0006	-0.06552	-0.06345	0.003	-0.07114	-0.06839	0.0006	-0.06639	-0.06736	0.003	-0.0588	-0.06211	0.003	-0.06511	-0.06542	0.0006	-0.06242	-0.06433	0.0006	-0.07064	-0.07052
0.00061	-0.07376	-0.0747	0.00061	-0.06549	-0.06283	0.00305	-0.07205	-0.07155	0.00061	-0.06674	-0.06855	0.00305	-0.05896	-0.06314	0.00305	-0.06502	-0.06577	0.00061	-0.06199	-0.06339	0.00061	-0.07074	-0.07086
0.00062	-0.07364	-0.07445	0.00062	-0.06542	-0.06239	0.0031	-0.07117	-0.0697	0.00062	-0.06655	-0.06874	0.0031	-0.05861	-0.06167	0.0031	-0.06486	-0.06536	0.00062	-0.06183	-0.06405	0.00062	-0.07077	-0.07058
0.00063	-0.07317	-0.07445	0.00063	-0.06561	-0.06249	0.00315	-0.0723	-0.07158	0.00063	-0.06661	-0.06895	0.00315	-0.05877	-0.06258	0.00315	-0.06477	-0.0653	0.00063	-0.06261	-0.06395	0.00063	-0.07095	-0.07102
0.00064	-0.07351	-0.07439	0.00064	-0.06511	-0.06292	0.0032	-0.07183	-0.06998	0.00064	-0.06636	-0.06795	0.0032	-0.05996	-0.06267	0.0032	-0.06483	-0.06549	0.00064	-0.06289	-0.06395	0.00064	-0.07058	-0.07061
0.00065	-0.07392	-0.07436	0.00065	-0.06533	-0.06242	0.00325	-0.06958	-0.07139	0.00065	-0.06652	-0.06808	0.00325	-0.05864	-0.06211	0.00325	-0.06574	-0.0662	0.00065	-0.06289	-0.06386	0.00065	-0.07061	-0.07077
0.00066	-0.07345	-0.07439	0.00066	-0.06542	-0.06252	0.0033	-0.07111	-0.07123	0.00066	-0.06574	-0.0682	0.0033	-0.05849	-0.06255	0.0033	-0.06483	-0.06495	0.00066	-0.06255	-0.06399	0.00066	-0.07033	-0.07039
0.00067	-0.07376	-0.07426	0.00067	-0.0663	-0.06336	0.00335	-0.07233	-0.07005	0.00067	-0.06661	-0.06892	0.00335	-0.05905	-0.06267	0.00335	-0.06502	-0.06533	0.00067	-0.06217	-0.06411	0.00067	-0.07039	-0.07092
0.00068	-0.07339	-0.07461	0.00068	-0.06527	-0.06305	0.0034	-0.07077	-0.07126	0.00068	-0.06664	-0.06861	0.0034	-0.05864	-0.06239	0.0034	-0.06508	-0.0653	0.00068	-0.06158	-0.06374	0.00068	-0.07039	-0.07052
0.00069	-0.07361	-0.07455	0.00069	-0.06555	-0.06264	0.00345	-0.06942	-0.0712	0.00069	-0.06745	-0.06808	0.00345	-0.05861	-0.06199	0.00345	-0.0643	-0.06486	0.00069	-0.06239	-0.06424	0.00069	-0.07033	-0.07077
0.0007	-0.0737	-0.07445	0.0007	-0.06536	-0.06286	0.0035	-0.07161	-0.0707	0.0007	-0.06674	-0.06749	0.0035	-0.05867	-0.06277	0.0035	-0.06483	-0.06511	0.0007	-0.06324	-0.06383	0.0007	-0.07024	-0.07042
0.00071	-0.07345	-0.07486	0.00071	-0.06561	-0.06358	0.00355	-0.07211	-0.0708	0.00071	-0.06674	-0.06795	0.00355	-0.05861	-0.06208	0.00355	-0.06474	-0.06505	0.00071	-0.06314	-0.06424	0.00071	-0.07052	-0.07095
0.00072	-0.07398	-0.07445	0.00072	-0.06567	-0.06252	0.0036	-0.06952	-0.06952	0.00072	-0.06705	-0.06905	0.0036	-0.05839	-0.06208	0.0036	-0.06495	-0.06489	0.00072	-0.06239	-0.06408	0.00072	-0.07061	-0.07061
0.00073	-0.07373	-0.07473	0.00073	-0.06558	-0.06227	0.00365	-0.0707	-0.07102	0.00073	-0.06642	-0.06845	0.00365	-0.05833	-0.06233	0.00365	-0.06533	-0.06524	0.00073	-0.06239	-0.06449	0.00073	-0.07067	-0.07086
0.00074	-0.07342	-0.07464	0.00074	-0.06552	-0.06286	0.0037	-0.07208	-0.07073	0.00074	-0.06652	-0.06874	0.0037	-0.05817	-0.06199	0.0037	-0.06377	-0.06452	0.00074	-0.06142	-0.06333	0.00074	-0.07074	-0.07052
0.00075	-0.0737	-0.07464	0.00075	-0.06552	-0.06361	0.00375	-0.0708	-0.0693	0.00075	-0.06652	-0.06811	0.00375	-0.05849	-0.06227	0.00375	-0.06455	-0.0648	0.00075	-0.06239	-0.06414	0.00075	-0.07083	-0.07092
0.00076	-0.07364	-0.07461	0.00076	-0.06539	-0.06299	0.0038	-0.07192	-0.07083	0.00076	-0.06655	-0.06795	0.0038	-0.05855	-0.06249	0.0038	-0.06445	-0.06611	0.00076	-0.06295	-0.06405	0.00076	-0.07074	-0.07052
0.00077	-0.07361	-0.07455	0.00077	-0.06561	-0.06292	0.00385	-0.07158	-0.07151	0.00077	-0.0667	-0.0683	0.00385	-0.05821	-0.06192	0.00385	-0.06458	-0.06499	0.00077	-0.06324	-0.06458	0.00077	-0.07058	-0.07077
0.00078	-0.07361	-0.07414	0.00078	-0.06533	-0.06345	0.0039	-0.0698	-0.07042	0.00078	-0.0667	-0.06911	0.0039	-0.05824	-0.0618	0.0039	-0.06442	-0.06474	0.00078	-0.06224	-0.06383	0.00078	-0.07045	-0.07058
0.00079	-0.07358	-0.07442	0.00079	-0.06539	-0.06436	0.00395	-0.07105	-0.07005	0.00079	-0.0667	-0.06945	0.00395	-0.05846	-0.0623	0.00395	-0.06489	-0.06524	0.00079	-0.06224	-0.06399	0.00079	-0.07067	-0.0708
0.0008	-0.07345	-0.0743	0.0008	-0.06549	-0.06264	0.004	-0.07233	-0.07077	0.0008	-0.06645	-0.0683	0.004	-0.05842	-0.06196	0.004	-0.06524	-0.06492	0.0008	-0.06239	-0.06411	0.0008	-0.07049	-0.07049
0.00081	-0.07361	-0.07426	0.00081	-0.06533	-0.06221	0.00405	-0.07176	-0.07083	0.00081	-0.06627	-0.06833	0.00405	-0.05805	-0.06161	0.00405	-0.06414	-0.06486	0.00081	-0.06221	-0.06417	0.00081	-0.0707	-0.0708
0.00082	-0.07367	-0.0742	0.00082	-0.06533	-0.06196	0.0041	-0.07058	-0.06967	0.00082	-0.06695	-0.0687	0.0041	-0.05827	-0.06211	0.0041	-0.06461	-0.06474	0.00082	-0.06327	-0.06414	0.00082	-0.0707	-0.07033
0.00083	-0.0737	-0.07451	0.00083	-0.0657	-0.06299	0.00415	-0.07067	-0.06967	0.00083	-0.06686	-0.06886	0.00415	-0.05821	-0.06224	0.00415	-0.06458	-0.06474	0.00083	-0.06267	-0.06205	0.00083	-0.07077	-0.07083
0.00084	-0.07364	-0.07445	0.00084	-0.06555	-0.0628	0.0042	-0.07208	-0.07005	0.00084	-0.06674	-0.06902	0.0042	-0.0583	-0.06177	0.0042	-0.06449	-0.06492	0.00084	-0.06324	-0.06383	0.00084	-0.07074	-0.07024
0.00085	-0.07392	-0.07492	0.00085	-0.06564	-0.06339	0.00425	-0.07061	-0.07048	0.00085	-0.06708	-0.06836	0.00425	-0.05846	-0.06192	0.00425	-0.0653	-0.06411	0.00085	-0.06217	-0.06408	0.00085	-0.07083	-0.07077
0.00086	-0.07367	-0.07436	0.00086	-0.06558	-0.06389	0.0043	-0.06995	-0.07136	0.00086	-0.06705	-0.06627	0.0043	-0.05796	-0.06186	0.0043	-0.06399	-0.06474	0.00086	-0.06202	-0.06424	0.00086	-0.07058	-0.07039
0.00087	-0.07395	-0.07517	0.00087	-0.06567	-0.06392	0.00435	-0.07223	-0.07039	0.00087	-0.06667	-0.06755	0.00435	-0.05839	-0.06149	0.00435	-0.06427	-0.0643	0.00087	-0.06202	-0.06433	0.00087	-0.07095	-0.07074
0.00088	-0.07358	-0.07433	0.00088	-0.06567	-0.06317	0.0044	-0.07064	-0.06977	0.00088	-0.06667	-0.06786	0.0044	-0.0583	-0.06111	0.0044	-0.06424	-0.06483	0.00088	-0.06274	-0.06395	0.00088	-0.0707	-0.07036
0.00089	-0.07383	-0.07476	0.00089	-0.06583	-0.06317	0.00445	-0.07198	-0.07067	0.00089	-0.0667	-0.06902	0.00445	-0.05796	-0.06192	0.00445	-0.0637	-0.06449	0.00089	-0.06267	-0.06405	0.00089	-0.07077	-0.07086
0.0009	-0.0737	-0.07433	0.0009	-0.06558	-0.06345	0.0045	-0.07158	-0.07017	0.0009	-0.06561	-0.06877	0.0045	-0.05783	-0.06158	0.0045	-0.06399	-0.06433	0.0009	-0.06183	-0.06442	0.0009	-0.07052	-0.07036
0.00091	-0.07373	-0.07455	0.00091	-0.06567	-0.06286	0.00455	-0.06902	-0.0703	0.00091	-0.06686	-0.0678	0.00455	-0.05896	-0.06189	0.00455	-0.06427	-0.06405	0.00091	-0.06158	-0.06436	0.00091	-0.07067	-0.07105
0.00092	-0.07367	-0.07458	0.00092	-0.06533	-0.06292	0.0046	-0.07117	-0.06961	0.00092	-0.06652	-0.06724	0.0046	-0.05789	-0.06208	0.0046	-0.06392	-0.0653	0.00092	-0.06167	-0.06239	0.00092	-0.07049	-0.0707
0.00093	-0.0737	-0.07476	0.00093	-0.06567	-0.06274	0.00465	-0.06955	-0.07036	0.00093	-0.06658	-0.06842	0.00465	-0.05833	-0.06117	0.00465	-0.06405	-0.06411	0.00093	-0.0623	-0.06461	0.00093	-0.07055	-0.07083
0.00094	-0.0738	-0.07436	0.00094	-0.06533	-0.06305	0.0047	-0.0708	-0.0702	0.00094	-0.0662	-0.06911	0.0047	-0.05824	-0.06139	0.0047	-0.06255	-0.06427	0.00094	-0.06221	-0.06377	0.00094	-0.07067	-0.07039
0.00095	-0.07361	-0.0747	0.00095	-0.06549	-0.06299	0.00475	-0.07264	-0.07033	0.00095	-0.06667	-0.06902	0.00475	-0.05789	-0.06221	0.00475	-0.06427	-0.06449	0.00095	-0.06258	-0.06408	0.00095	-0.07061	-0.07077
0.00096	-0.0737	-0.07414	0.00096	-0.06558	-0.0628	0.0048	-0.07008	-0.07151	0.00096	-0.06642	-0.06877	0.0048	-0.05796	-0.06139	0.0048	-0.06399	-0.06424	0.00096	-0.06258	-0.06392	0.00096	-0.07033	-0.07049
0.00097	-0.07355	-0.07461	0.00097	-0.06561	-0.06258	0.00485	-0.0713	-0.07017	0.00097	-0.06658	-0.06805	0.00485	-0.05814	-0.0618	0.00485	-0.06411	-0.06402	0.00097	-0.06249	-0.0643	0.00097	-0.07045	-0.0708
0.00098	-0.07386	-0.07395	0.00098	-0.06561	-0.06361	0.0049	-0.06995	-0.07083	0.00098	-0.0673	-0.06808	0.0049	-0.05764	-0.06205	0.0049	-0.06542	-0.0648	0.00098	-0.0623	-0.06383	0.00098	-0.07061	-0.07027
0.00099	-0.07358	-0.07467	0.00099	-0.06555	-0.06355	0.00495	-0.07123	-0.07061	0.00099	-0.06808	-0.06936	0.00495	-0.05808	-0.06139	0.00495	-0.06392	-0.06411	0.00099	-0.06292	-0.06442	0.00099	-0.07061	-0.0707
0.001	-0.0738	-0.07439	0.001	-0.06555	-0.06274	0.005	-0.07095	-0.06924	0.001	-0.06652	-0.06905	0.005	-0.05827	-0.0618	0.005	-0.0642	-0.06424	0.001	-0.06314	-0.06389	0.001	-0.07055	-0.0703
0.00101	-0.07414	-0.07461	0.00101	-0.06552	-0.06311	0.00505	-0.07027	-0.07058	0.00101	-0.06624	-0.06855	0.00505	-0.05783	-0.06177	0.00505	-0.06427	-0.06317	0.00101	-0.06295	-0.06564	0.00101	-0.07074	-0.07064
0.00102	-0.07373	-0.07423	0.00102	-0.0658	-0.06305	0.0051	-0.0698	-0.06989	0.00102	-0.06667	-0.06949	0.0051	-0.05752	-0.06102	0.0051	-0.06477	-0.06461	0.00102	-0.06202	-0.06414	0.00102	-0.07058	-0.07036
0.00103	-0.07389	-0.07455	0.00103	-0.06555	-0.06317	0.00515	-0.07139	-0.07033	0.00103	-0.06658	-0.06792	0.00515	-0.05774	-0.0613	0.00515	-0.06511	-0.06511	0.00103	-0.06192	-0.0647	0.00103	-0.0708	-0.07092
0.00104	-0.07386	-0.07455	0.00104	-0.06552	-0.06252	0.0052	-0.06902	-0.06992	0.00104	-0.06664	-0.06842	0.0052	-0.0578	-0.06227	0.0052	-0.06411	-0.06414	0.00104	-0.06233	-0.06414	0.00104	-0.07061	-0.07052
0.00105	-0.07389	-0.07467	0.00105	-0.06555	-0.06277	0.00525	-0.07052	-0.07011	0.00105	-0.06677	-0.06911	0.00525	-0.05761	-0.06017	0.00525	-0.06377	-0.0643	0.00105	-0.0627	-0.06439	0.00105	-0.07095	-0.07095
0.00106	-0.07367	-0.07442	0.00106	-0.06567	-0.06355	0.0053	-0.07055	-0.06992	0.00106	-0.06658	-0.06905	0.0053	-0.05796	-0.06136	0.0053	-0.06377	-0.06411	0.00106	-0.06299	-0.0643	0.00106	-0.07074	-0.07055
0.00107	-0.07376	-0.07448	0.00107	-0.06555	-0.06327	0.00535	-0.06939	-0.07073	0.00107	-0.0662	-0.06845	0.00535	-0.0578	-0.06192	0.00535	-0.0638	-0.06433	0.00107	-0.06236	-0.06436	0.00107	-0.07083	-0.07108
0.00108	-0.07361	-0.07426	0.00108	-0.0657	-0.0623	0.0054	-0.07214	-0.06983	0.00108	-0.06699	-0.06799	0.0054	-0.05758	-0.06161	0.0054	-0.06367	-0.06411	0.00108	-0.06236	-0.06395	0.00108	-0.07077	-0.07074
0.00109	-0.07376	-0.07476	0.00109	-0.0657	-0.06292	0.00545	-0.06927	-0.07027	0.00109	-0.06658	-0.06852	0.00545	-0.05792	-0.06114	0.00545	-0.06361	-0.06405	0.00109	-0.06192	-0.06367	0.00109	-0.07092	-0.07092
0.0011	-0.07358	-0.07408	0.0011	-0.06542	-0.06355	0.0055	-0.07217	-0.07011	0.0011	-0.0663	-0.06877	0.0055	-0.05742	-0.06183	0.0055	-0.06339	-0.06561	0.0011	-0.0628	-0.06461	0.0011	-0.07058	-0.07033
0.00111	-0.07345	-0.07451	0.00111	-0.06545	-0.06333	0.00555	-0.06989	-0.07033	0.00111	-0.0668	-0.06952	0.00555	-0.05708	-0.06211	0.00555	-0.0642	-0.06386	0.00111	-0.06336	-0.06408	0.00111	-0.07064	-0.07083
0.00112	-0.07355	-0.07442	0.00112	-0.06477	-0.06252	0.0056	-0.0698	-0.07005	0.00112	-0.06655	-0.06874	0.0056	-0.05799	-0.06108	0.0056	-0.06314	-0.06445	0.00112	-0.06221	-0.06395	0.00112	-0.07045	-0.0703
0.00113	-0.07345	-0.07467	0.00113	-0.06542	-0.06264	0.00565	-0.07167	-0.0702	0.00113	-0.06683	-0.0678	0.00565	-0.05742	-0.06174	0.00565	-0.06367	-0.06411	0.00113	-0.06224	-0.06392	0.00113	-0.07049	-0.07067
0.00114	-0.07376	-0.07423	0.00114	-0.0653	-0.06295	0.0057	-0.06977	-0.07008	0.00114	-0.0658	-0.06777	0.0057	-0.05758	-0.0608	0.0057	-0.06345	-0.06411	0.00114	-0.06245	-0.06377	0.00114	-0.07039	-0.07027
0.00115	-0.07364	-0.0747	0.00115	-0.06589	-0.06317	0.00575	-0.07108	-0.06998	0.00115	-0.06677	-0.06927	0.00575	-0.05777	-0.06121	0.00575	-0.06324	-0.0638	0.00115	-0.06264	-0.06386	0.00115	-0.07067	-0.07108
0.00116	-0.07336	-0.07461	0.00116	-0.06549	-0.0627	0.0058	-0.07042	-0.0692	0.00116	-0.06674	-0.06861	0.0058	-0.05755	-0.06155	0.0058	-0.06305	-0.0643	0.00116	-0.06324	-0.06408	0.00116	-0.07055	-0.07045
0.00117	-0.07389	-0.07461	0.00117	-0.06552	-0.06252	0.00585	-0.07017	-0.07036	0.00117	-0.06383	-0.06811	0.00585	-0.05746	-0.06158	0.00585	-0.06361	-0.06408	0.00117	-0.06292	-0.0642	0.00117	-0.07067	-0.07092
0.00118	-0.07351	-0.07467	0.00118	-0.06555	-0.06358	0.0059	-0.07123	-0.07008	0.00118	-0.06649	-0.06708	0.0059	-0.05742	-0.06071	0.0059	-0.06342	-0.06417	0.00118	-0.06233	-0.06427	0.00118	-0.07049	-0.07045
0.00119	-0.07361	-0.07445	0.00119	-0.06561	-0.06355	0.00595	-0.0702	-0.07011	0.00119	-0.06655	-0.06767	0.00595	-0.0578	-0.06149	0.00595	-0.06286	-0.06374	0.00119	-0.06174	-0.0638	0.00119	-0.07061	-0.07099
0.0012	-0.07348	-0.07455	0.0012	-0.06542	-0.0633	0.006	-0.0708	-0.06983	0.0012	-0.06636	-0.06874	0.006	-0.05752	-0.06227	0.006	-0.06408	-0.06411	0.0012	-0.06155	-0.06405	0.0012	-0.07067	-0.07055
0.00121	-0.07361	-0.07458	0.00121	-0.06574	-0.06252	0.00605	-0.07045	-0.07008	0.00121	-0.06658	-0.06905	0.00605	-0.05802	-0.06096	0.00605	-0.06261	-0.06317	0.00121	-0.0618	-0.06433	0.00121	-0.0707	-0.07074
0.00122	-0.07358	-0.07439	0.00122	-0.06558	-0.06252	0.0061	-0.07067	-0.07008	0.00122	-0.06689	-0.06852	0.0061	-0.05749	-0.06117	0.0061	-0.06299	-0.06405	0.00122	-0.06205	-0.06286	0.00122	-0.0707	-0.07036
0.00123	-0.07355	-0.07458	0.00123	-0.06533	-0.06324	0.00615	-0.07095	-0.07017	0.00123	-0.06667	-0.06855	0.00615	-0.05764	-0.06096	0.00615	-0.06452	-0.06405	0.00123	-0.06202	-0.06414	0.00123	-0.0707	-0.07083
0.00124	-0.07348	-0.07464	0.00124	-0.06542	-0.06252	0.0062	-0.07098	-0.06964	0.00124	-0.06649	-0.06877	0.0062	-0.05758	-0.06064	0.0062	-0.06302	-0.06342	0.00124	-0.06171	-0.06402	0.00124	-0.07055	-0.07045
0.00125	-0.07389	-0.07445	0.00125	-0.06502	-0.06239	0.00625	-0.0702	-0.07042	0.00125	-0.06674	-0.06914	0.00625	-0.05746	-0.06124	0.00625	-0.0633	-0.06333	0.00125	-0.06152	-0.06424	0.00125	-0.07058	-0.0707
0.00126	-0.07351	-0.0743	0.00126	-0.06508	-0.06245	0.0063	-0.06964	-0.06998	0.00126	-0.06992	-0.06974	0.0063	-0.05724	-0.06127	0.0063	-0.06292	-0.06408	0.00126	-0.06139	-0.06383	0.00126	-0.07064	-0.07042
0.00127	-0.07342	-0.07442	0.00127	-0.06561	-0.06295	0.00635	-0.07083	-0.07014	0.00127	-0.06567	-0.06892	0.00635	-0.05746	-0.06074	0.00635	-0.06186	-0.06383	0.00127	-0.06242	-0.06417	0.00127	-0.07077	-0.07083
0.00128	-0.07389	-0.07458	0.00128	-0.0657	-0.06286	0.0064	-0.07155	-0.07014	0.00128	-0.0668	-0.06833	0.0064	-0.05742	-0.0613	0.0064	-0.06314	-0.0632	0.00128	-0.06233	-0.06299	0.00128	-0.07061	-0.0703
0.00129	-0.07376	-0.07458	0.00129	-0.0652	-0.06227	0.00645	-0.07052	-0.0702	0.00129	-0.06633	-0.06827	0.00645	-0.05771	-0.06146	0.00645	-0.06249	-0.06389	0.00129	-0.06161	-0.0637	0.00129	-0.07064	-0.07083
0.0013	-0.07376	-0.07433	0.0013	-0.06561	-0.06242	0.0065	-0.06998	-0.0698	0.0013	-0.06683	-0.06817	0.0065	-0.05749	-0.06092	0.0065	-0.06442	-0.06467	0.0013	-0.06174	-0.06386	0.0013	-0.07074	-0.07049
0.00131	-0.07373	-0.07461	0.00131	-0.06549	-0.06358	0.00655	-0.06952	-0.06992	0.00131	-0.06686	-0.06833	0.00655	-0.05714	-0.06146	0.00655	-0.06305	-0.06367	0.00131	-0.06183	-0.06411	0.00131	-0.07083	-0.07089
0.00132	-0.07358	-0.07448	0.00132	-0.0653	-0.06361	0.0066	-0.07052	-0.07027	0.00132	-0.06652	-0.06849	0.0066	-0.05721	-0.06155	0.0066	-0.06536	-0.06342	0.00132	-0.06252	-0.06442	0.00132	-0.07064	-0.07055
0.00133	-0.07386	-0.0747	0.00133	-0.06552	-0.06367	0.00665	-0.06995	-0.07011	0.00133	-0.06677	-0.06711	0.00665	-0.05739	-0.0608	0.00665	-0.06336	-0.06299	0.00133	-0.06317	-0.06433	0.00133	-0.07061	-0.07102
0.00134	-0.07367	-0.07455	0.00134	-0.06574	-0.0628	0.0067	-0.06983	-0.07052	0.00134	-0.06674	-0.06727	0.0067	-0.0573	-0.06108	0.0067	-0.06364	-0.06464	0.00134	-0.06255	-0.0642	0.00134	-0.07067	-0.07061
0.00135	-0.07355	-0.0747	0.00135	-0.06549	-0.06349	0.00675	-0.07092	-0.06998	0.00135	-0.06483	-0.06802	0.00675	-0.05708	-0.06124	0.00675	-0.0638	-0.06367	0.00135	-0.06239	-0.0638	0.00135	-0.0707	-0.0708
0.00136	-0.07401	-0.07448	0.00136	-0.06545	-0.06395	0.0068	-0.07117	-0.07036	0.00136	-0.0667	-0.0683	0.0068	-0.05749	-0.06121	0.0068	-0.06339	-0.06355	0.00136	-0.06183	-0.06411	0.00136	-0.07036	-0.07042
0.00137	-0.07361	-0.0748	0.00137	-0.06555	-0.06302	0.00685	-0.07108	-0.06989	0.00137	-0.0667	-0.06864	0.00685	-0.0568	-0.06099	0.00685	-0.06314	-0.06367	0.00137	-0.06236	-0.06461	0.00137	-0.07045	-0.07074
0.00138	-0.07345	-0.07426	0.00138	-0.0653	-0.06227	0.0069	-0.07027	-0.06992	0.00138	-0.06636	-0.06764	0.0069	-0.05699	-0.06074	0.0069	-0.0638	-0.06408	0.00138	-0.0632	-0.0648	0.00138	-0.07058	-0.07039
0.00139	-0.07364	-0.07448	0.00139	-0.06536	-0.06255	0.00695	-0.07258	-0.07002	0.00139	-0.06649	-0.06774	0.00695	-0.05774	-0.06077	0.00695	-0.06227	-0.06289	0.00139	-0.06267	-0.06414	0.00139	-0.07074	-0.07067
0.0014	-0.07367	-0.07448	0.0014	-0.06561	-0.06295	0.007	-0.07108	-0.06986	0.0014	-0.06583	-0.06824	0.007	-0.05736	-0.05886	0.007	-0.06486	-0.06405	0.0014	-0.06174	-0.06383	0.0014	-0.07058	-0.07045
0.00141	-0.07373	-0.07445	0.00141	-0.06602	-0.0628	0.00705	-0.0707	-0.07002	0.00141	-0.06652	-0.06936	0.00705	-0.05714	-0.06127	0.00705	-0.06186	-0.0643	0.00141	-0.06205	-0.06339	0.00141	-0.07061	-0.07092
0.00142	-0.07345	-0.07433	0.00142	-0.06533	-0.06236	0.0071	-0.07086	-0.06964	0.00142	-0.06661	-0.06899	0.0071	-0.05708	-0.06099	0.0071	-0.06289	-0.06245	0.00142	-0.06155	-0.0638	0.00142	-0.07061	-0.07045
0.00143	-0.0737	-0.07467	0.00143	-0.06555	-0.06239	0.00715	-0.07048	-0.07027	0.00143	-0.06745	-0.06864	0.00715	-0.05749	-0.06089	0.00715	-0.06414	-0.06364	0.00143	-0.06249	-0.06402	0.00143	-0.0707	-0.07089
0.00144	-0.07408	-0.0743	0.00144	-0.06514	-0.06327	0.0072	-0.06992	-0.06961	0.00144	-0.06405	-0.06745	0.0072	-0.05699	-0.06117	0.0072	-0.06286	-0.06227	0.00144	-0.06327	-0.06383	0.00144	-0.07067	-0.07045
0.00145	-0.07373	-0.07464	0.00145	-0.06533	-0.06339	0.00725	-0.07067	-0.06974	0.00145	-0.06705	-0.0683	0.00725	-0.05742	-0.06077	0.00725	-0.06292	-0.06345	0.00145	-0.06355	-0.06402	0.00145	-0.0707	-0.07083
0.00146	-0.07386	-0.07433	0.00146	-0.06552	-0.06339	0.0073	-0.07058	-0.06974	0.00146	-0.06642	-0.06927	0.0073	-0.05936	-0.06108	0.0073	-0.06274	-0.06439	0.00146	-0.06255	-0.06411	0.00146	-0.07058	-0.07045
0.00147	-0.07373	-0.07445	0.00147	-0.06545	-0.06249	0.00735	-0.0707	-0.06974	0.00147	-0.0667	-0.06792	0.00735	-0.0568	-0.06108	0.00735	-0.06461	-0.0632	0.00147	-0.0618	-0.0642	0.00147	-0.07067	-0.0708
0.00148	-0.07355	-0.07445	0.00148	-0.06524	-0.06302	0.0074	-0.07017	-0.0698	0.00148	-0.06708	-0.06802	0.0074	-0.0568	-0.06196	0.0074	-0.06324	-0.06524	0.00148	-0.06217	-0.06389	0.00148	-0.07049	-0.07058
0.00149	-0.07392	-0.07445	0.00149	-0.06545	-0.06361	0.00745	-0.07011	-0.0697	0.00149	-0.06699	-0.06789	0.00745	-0.05764	-0.06049	0.00745	-0.06349	-0.06308	0.00149	-0.0623	-0.06439	0.00149	-0.07064	-0.07108
0.0015	-0.07373	-0.07436	0.0015	-0.06564	-0.06345	0.0075	-0.07083	-0.06955	0.0015	-0.06683	-0.06852	0.0075	-0.05693	-0.06089	0.0075	-0.06314	-0.0628	0.0015	-0.06274	-0.06255	0.0015	-0.07055	-0.07052
0.00151	-0.07358	-0.07464	0.00151	-0.06533	-0.06239	0.00755	-0.07055	-0.06927	0.00151	-0.0667	-0.06892	0.00755	-0.05724	-0.06067	0.00755	-0.06492	-0.06389	0.00151	-0.06261	-0.0653	0.00151	-0.0708	-0.07102
0.00152	-0.07395	-0.07436	0.00152	-0.06542	-0.06242	0.0076	-0.07048	-0.06961	0.00152	-0.06661	-0.06874	0.0076	-0.05708	-0.06092	0.0076	-0.06361	-0.0642	0.00152	-0.06155	-0.06392	0.00152	-0.07083	-0.07052
0.00153	-0.07355	-0.07439	0.00153	-0.06511	-0.06336	0.00765	-0.07148	-0.0697	0.00153	-0.06758	-0.06789	0.00765	-0.0568	-0.06117	0.00765	-0.06024	-0.0633	0.00153	-0.06196	-0.06399	0.00153	-0.07058	-0.07083
0.00154	-0.07395	-0.0743	0.00154	-0.06583	-0.06308	0.0077	-0.07042	-0.06911	0.00154	-0.06674	-0.06767	0.0077	-0.05696	-0.06055	0.0077	-0.06258	-0.06249	0.00154	-0.06239	-0.06355	0.00154	-0.07058	-0.07042
0.00155	-0.07386	-0.07436	0.00155	-0.0657	-0.06264	0.00775	-0.07033	-0.07002	0.00155	-0.06655	-0.06849	0.00775	-0.05511	-0.06099	0.00775	-0.06392	-0.06286	0.00155	-0.06239	-0.06411	0.00155	-0.07064	-0.07102
0.00156	-0.07348	-0.0742	0.00156	-0.06552	-0.06177	0.0078	-0.07014	-0.07083	0.00156	-0.06699	-0.06877	0.0078	-0.05624	-0.06155	0.0078	-0.06252	-0.06352	0.00156	-0.06255	-0.06392	0.00156	-0.07045	-0.07045
0.00157	-0.07386	-0.07426	0.00157	-0.06552	-0.0628	0.00785	-0.06983	-0.0697	0.00157	-0.06667	-0.06905	0.00785	-0.05655	-0.06052	0.00785	-0.06277	-0.06295	0.00157	-0.06211	-0.06399	0.00157	-0.07064	-0.0707
0.00158	-0.07367	-0.0743	0.00158	-0.06539	-0.06295	0.0079	-0.07083	-0.06983	0.00158	-0.06655	-0.06795	0.0079	-0.05721	-0.06146	0.0079	-0.06292	-0.06399	0.00158	-0.06299	-0.06377	0.00158	-0.07064	-0.07036
0.00159	-0.07364	-0.07451	0.00159	-0.06539	-0.06342	0.00795	-0.07042	-0.06967	0.00159	-0.06674	-0.0678	0.00795	-0.05686	-0.06074	0.00795	-0.06089	-0.06174	0.00159	-0.0628	-0.0627	0.00159	-0.07086	-0.07092
0.0016	-0.07405	-0.07476	0.0016	-0.06533	-0.06283	0.008	-0.07083	-0.06989	0.0016	-0.06649	-0.06808	0.008	-0.05686	-0.06089	0.008	-0.06311	-0.06249	0.0016	-0.06261	-0.0638	0.0016	-0.07077	-0.07061
0.00161	-0.07373	-0.07461	0.00161	-0.06552	-0.06286	0.00805	-0.07011	-0.07005	0.00161	-0.0668	-0.06908	0.00805	-0.05705	-0.06089	0.00805	-0.06361	-0.06455	0.00161	-0.06233	-0.06411	0.00161	-0.0708	-0.07083
0.00162	-0.07383	-0.07433	0.00162	-0.06539	-0.06336	0.0081	-0.07067	-0.06964	0.00162	-0.0668	-0.06824	0.0081	-0.05711	-0.06102	0.0081	-0.06105	-0.06239	0.00162	-0.06208	-0.06383	0.00162	-0.07058	-0.07042
0.00163	-0.07392	-0.07464	0.00163	-0.06555	-0.06399	0.00815	-0.07033	-0.07048	0.00163	-0.06664	-0.06839	0.00815	-0.05658	-0.06008	0.00815	-0.06233	-0.06411	0.00163	-0.06258	-0.0642	0.00163	-0.07086	-0.07089
0.00164	-0.07361	-0.07448	0.00164	-0.0658	-0.06374	0.0082	-0.07092	-0.07017	0.00164	-0.06661	-0.06808	0.0082	-0.05736	-0.06108	0.0082	-0.06408	-0.06308	0.00164	-0.06339	-0.06433	0.00164	-0.07077	-0.07067
0.00165	-0.07383	-0.0747	0.00165	-0.06555	-0.06277	0.00825	-0.07023	-0.06995	0.00165	-0.0672	-0.06902	0.00825	-0.05658	-0.06089	0.00825	-0.06324	-0.06211	0.00165	-0.06311	-0.06442	0.00165	-0.07074	-0.07095
0.00166	-0.07383	-0.07433	0.00166	-0.06524	-0.06289	0.0083	-0.07111	-0.06902	0.00166	-0.06655	-0.06908	0.0083	-0.05693	-0.05983	0.0083	-0.06039	-0.06299	0.00166	-0.06239	-0.06399	0.00166	-0.07045	-0.07064
0.00167	-0.07373	-0.07458	0.00167	-0.0657	-0.06349	0.00835	-0.07061	-0.07002	0.00167	-0.06664	-0.06808	0.00835	-0.05683	-0.06067	0.00835	-0.06308	-0.06408	0.00167	-0.06205	-0.06405	0.00167	-0.07067	-0.07117
0.00168	-0.07358	-0.07426	0.00168	-0.06542	-0.06324	0.0084	-0.07052	-0.06964	0.00168	-0.06674	-0.06774	0.0084	-0.0573	-0.06099	0.0084	-0.06327	-0.0642	0.00168	-0.06224	-0.06489	0.00168	-0.07064	-0.07061
0.00169	-0.07358	-0.07451	0.00169	-0.06545	-0.0627	0.00845	-0.07048	-0.06952	0.00169	-0.06689	-0.06836	0.00845	-0.05652	-0.06067	0.00845	-0.06258	-0.06336	0.00169	-0.06261	-0.06399	0.00169	-0.07049	-0.07105
0.0017	-0.07373	-0.07433	0.0017	-0.06542	-0.06252	0.0085	-0.0703	-0.06992	0.0017	-0.06642	-0.06892	0.0085	-0.05717	-0.06017	0.0085	-0.06411	-0.06214	0.0017	-0.06205	-0.06374	0.0017	-0.07042	-0.07064
0.00171	-0.07373	-0.07448	0.00171	-0.06527	-0.0623	0.00855	-0.07027	-0.06961	0.00171	-0.06655	-0.06814	0.00855	-0.05708	-0.06061	0.00855	-0.06236	-0.06161	0.00171	-0.06242	-0.06414	0.00171	-0.07064	-0.07083
0.00172	-0.07364	-0.07439	0.00172	-0.06549	-0.06286	0.0086	-0.07042	-0.06883	0.00172	-0.06664	-0.06752	0.0086	-0.05652	-0.06114	0.0086	-0.06295	-0.06333	0.00172	-0.06202	-0.06414	0.00172	-0.07064	-0.07024
0.00173	-0.07383	-0.07436	0.00173	-0.06558	-0.06324	0.00865	-0.07061	-0.07073	0.00173	-0.06639	-0.06833	0.00865	-0.05724	-0.0608	0.00865	-0.06208	-0.06333	0.00173	-0.06264	-0.06405	0.00173	-0.07052	-0.07052
0.00174	-0.07364	-0.07436	0.00174	-0.0652	-0.06295	0.0087	-0.0703	-0.07027	0.00174	-0.06664	-0.0693	0.0087	-0.05861	-0.06071	0.0087	-0.06314	-0.06221	0.00174	-0.06214	-0.06377	0.00174	-0.07061	-0.07014
0.00175	-0.07339	-0.07451	0.00175	-0.06545	-0.0623	0.00875	-0.07052	-0.06958	0.00175	-0.06627	-0.06814	0.00875	-0.05658	-0.05992	0.00875	-0.0618	-0.0623	0.00175	-0.06261	-0.06411	0.00175	-0.0707	-0.07061
0.00176	-0.07351	-0.07451	0.00176	-0.06549	-0.06295	0.0088	-0.07042	-0.0698	0.00176	-0.06661	-0.06914	0.0088	-0.05708	-0.05992	0.0088	-0.06308	-0.06414	0.00176	-0.06258	-0.06386	0.00176	-0.07092	-0.07027
0.00177	-0.0737	-0.0747	0.00177	-0.06542	-0.06377	0.00885	-0.07095	-0.06992	0.00177	-0.06692	-0.0687	0.00885	-0.05696	-0.06055	0.00885	-0.06127	-0.06286	0.00177	-0.0632	-0.06414	0.00177	-0.07064	-0.07058
0.00178	-0.07383	-0.07442	0.00178	-0.06536	-0.06345	0.0089	-0.07052	-0.06952	0.00178	-0.0668	-0.06867	0.0089	-0.05643	-0.06086	0.0089	-0.06374	-0.06274	0.00178	-0.06277	-0.06399	0.00178	-0.07052	-0.07042
0.00179	-0.07361	-0.07461	0.00179	-0.06533	-0.06317	0.00895	-0.07067	-0.07027	0.00179	-0.06664	-0.06727	0.00895	-0.05668	-0.06117	0.00895	-0.06349	-0.06489	0.00179	-0.06233	-0.06427	0.00179	-0.07058	-0.07108
0.0018	-0.0737	-0.0748	0.0018	-0.06524	-0.06277	0.009	-0.07033	-0.07002	0.0018	-0.06667	-0.06745	0.009	-0.05764	-0.06117	0.009	-0.06345	-0.06139	0.0018	-0.06183	-0.06342	0.0018	-0.07061	-0.07077
0.00181	-0.0737	-0.07458	0.00181	-0.06552	-0.06286	0.00905	-0.07033	-0.06961	0.00181	-0.06645	-0.06808	0.00905	-0.05618	-0.0608	0.00905	-0.06277	-0.0628	0.00181	-0.06227	-0.06452	0.00181	-0.07049	-0.07108
0.00182	-0.07355	-0.07464	0.00182	-0.06577	-0.06324	0.0091	-0.07042	-0.06977	0.00182	-0.06645	-0.06852	0.0091	-0.05693	-0.06067	0.0091	-0.0633	-0.06377	0.00182	-0.06252	-0.06411	0.00182	-0.07045	-0.07067
0.00183	-0.0737	-0.07442	0.00183	-0.06486	-0.06383	0.00915	-0.0703	-0.06986	0.00183	-0.06645	-0.06883	0.00915	-0.05724	-0.06046	0.00915	-0.06405	-0.06171	0.00183	-0.06167	-0.06395	0.00183	-0.07077	-0.07102
0.00184	-0.07351	-0.07461	0.00184	-0.0653	-0.06305	0.0092	-0.07023	-0.06958	0.00184	-0.06664	-0.06802	0.0092	-0.05564	-0.06014	0.0092	-0.06264	-0.0632	0.00184	-0.06192	-0.0637	0.00184	-0.07064	-0.07064
0.00185	-0.07364	-0.07461	0.00185	-0.06524	-0.06283	0.00925	-0.07027	-0.06992	0.00185	-0.06664	-0.06942	0.00925	-0.05671	-0.06036	0.00925	-0.06305	-0.06261	0.00185	-0.06261	-0.06433	0.00185	-0.07074	-0.07105
0.00186	-0.07345	-0.0742	0.00186	-0.06452	-0.06274	0.0093	-0.06992	-0.0698	0.00186	-0.06633	-0.06917	0.0093	-0.05671	-0.06067	0.0093	-0.06105	-0.06224	0.00186	-0.06249	-0.06417	0.00186	-0.07067	-0.07052
0.00187	-0.07345	-0.07458	0.00187	-0.06549	-0.06327	0.00935	-0.07008	-0.0698	0.00187	-0.06677	-0.06867	0.00935	-0.05658	-0.06067	0.00935	-0.06261	-0.06389	0.00187	-0.06146	-0.06374	0.00187	-0.07092	-0.07083
0.00188	-0.07351	-0.07451	0.00188	-0.06567	-0.06324	0.0094	-0.07052	-0.06974	0.00188	-0.06552	-0.06799	0.0094	-0.05689	-0.06033	0.0094	-0.06211	-0.06292	0.00188	-0.06205	-0.06392	0.00188	-0.07086	-0.07039
0.00189	-0.07364	-0.07405	0.00189	-0.06527	-0.06224	0.00945	-0.07017	-0.06961	0.00189	-0.06645	-0.06942	0.00945	-0.05752	-0.06055	0.00945	-0.06283	-0.06417	0.00189	-0.06286	-0.06427	0.00189	-0.07055	-0.07061
0.0019	-0.07358	-0.07448	0.0019	-0.0652	-0.06214	0.0095	-0.07036	-0.06986	0.0019	-0.06667	-0.06827	0.0095	-0.05664	-0.0613	0.0095	-0.06227	-0.06311	0.0019	-0.06274	-0.06383	0.0019	-0.07042	-0.07024
0.00191	-0.07373	-0.07442	0.00191	-0.0653	-0.06233	0.00955	-0.07083	-0.07008	0.00191	-0.06699	-0.06761	0.00955	-0.05683	-0.06136	0.00955	-0.06108	-0.06211	0.00191	-0.06245	-0.06408	0.00191	-0.07067	-0.07089
0.00192	-0.07389	-0.07458	0.00192	-0.06505	-0.06342	0.0096	-0.0707	-0.07008	0.00192	-0.06683	-0.0672	0.0096	-0.05652	-0.06067	0.0096	-0.06342	-0.06183	0.00192	-0.06267	-0.06414	0.00192	-0.07058	-0.07058
0.00193	-0.07386	-0.07464	0.00193	-0.06539	-0.06333	0.00965	-0.07045	-0.06955	0.00193	-0.06661	-0.06852	0.00965	-0.05649	-0.06033	0.00965	-0.06111	-0.06208	0.00193	-0.06249	-0.06327	0.00193	-0.07058	-0.07092
0.00194	-0.0738	-0.07445	0.00194	-0.06517	-0.06324	0.0097	-0.0703	-0.06955	0.00194	-0.0668	-0.06808	0.0097	-0.05721	-0.06096	0.0097	-0.06305	-0.06383	0.00194	-0.06258	-0.06377	0.00194	-0.07052	-0.07033
0.00195	-0.07376	-0.07448	0.00195	-0.06536	-0.06233	0.00975	-0.07027	-0.06914	0.00195	-0.06695	-0.06808	0.00975	-0.05714	-0.05977	0.00975	-0.06317	-0.06255	0.00195	-0.06211	-0.06405	0.00195	-0.0708	-0.07083
0.00196	-0.07383	-0.07439	0.00196	-0.06545	-0.0633	0.0098	-0.07011	-0.0703	0.00196	-0.06655	-0.0682	0.0098	-0.05652	-0.06061	0.0098	-0.06061	-0.0638	0.00196	-0.06295	-0.06339	0.00196	-0.0707	-0.07061
0.00197	-0.07364	-0.07467	0.00197	-0.06549	-0.06352	0.00985	-0.06983	-0.07011	0.00197	-0.06649	-0.06852	0.00985	-0.05668	-0.06002	0.00985	-0.06295	-0.06311	0.00197	-0.06252	-0.0642	0.00197	-0.07061	-0.07077
0.00198	-0.07361	-0.07426	0.00198	-0.06508	-0.06452	0.0099	-0.07064	-0.06961	0.00198	-0.06652	-0.06792	0.0099	-0.05705	-0.06036	0.0099	-0.0627	-0.06377	0.00198	-0.0623	-0.06389	0.00198	-0.0707	-0.07039
0.00199	-0.07355	-0.07461	0.00199	-0.0653	-0.06336	0.00995	-0.07017	-0.06974	0.00199	-0.06652	-0.06795	0.00995	-0.05668	-0.06027	0.00995	-0.06177	-0.06292	0.00199	-0.0623	-0.06452	0.00199	-0.07067	-0.07086
0.002	-0.07351	-0.07467	0.002	-0.06536	-0.06261	0.01	-0.07067	-0.06955	0.002	-0.06664	-0.06824	0.01	-0.05705	-0.06058	0.01	-0.06105	-0.06342	0.002	-0.06167	-0.06367	0.002	-0.0708	-0.07061
0.00201	-0.07361	-0.07436	0.00201	-0.06542	-0.06242	0.01005	-0.07048	-0.06899	0.00201	-0.06577	-0.0687	0.01005	-0.05633	-0.06067	0.01005	-0.06367	-0.06089	0.00201	-0.0623	-0.06358	0.00201	-0.07064	-0.07086
0.00202	-0.07358	-0.07439	0.00202	-0.06786	-0.06299	0.0101	-0.07045	-0.06927	0.00202	-0.06636	-0.06824	0.0101	-0.05664	-0.06074	0.0101	-0.06133	-0.0642	0.00202	-0.06214	-0.06333	0.00202	-0.07055	-0.07049
0.00203	-0.07361	-0.07445	0.00203	-0.06555	-0.06336	0.01015	-0.07064	-0.0703	0.00203	-0.06645	-0.06849	0.01015	-0.05661	-0.06011	0.01015	-0.06164	-0.06161	0.00203	-0.06286	-0.06399	0.00203	-0.07074	-0.07102
0.00204	-0.07367	-0.07426	0.00204	-0.06524	-0.06292	0.0102	-0.07108	-0.06998	0.00204	-0.06689	-0.06852	0.0102	-0.05668	-0.06014	0.0102	-0.06167	-0.06233	0.00204	-0.06236	-0.06389	0.00204	-0.07055	-0.07055
0.00205	-0.0737	-0.07445	0.00205	-0.06527	-0.06214	0.01025	-0.07142	-0.0692	0.00205	-0.06677	-0.06736	0.01025	-0.05605	-0.06017	0.01025	-0.0633	-0.06133	0.00205	-0.06252	-0.06386	0.00205	-0.07049	-0.0708
0.00206	-0.07358	-0.07451	0.00206	-0.06558	-0.06242	0.0103	-0.0707	-0.06974	0.00206	-0.06639	-0.06783	0.0103	-0.05586	-0.05955	0.0103	-0.06242	-0.06283	0.00206	-0.06258	-0.06399	0.00206	-0.07049	-0.07049
0.00207	-0.07373	-0.07464	0.00207	-0.06539	-0.06292	0.01035	-0.0702	-0.06967	0.00207	-0.06658	-0.06786	0.01035	-0.05621	-0.0598	0.01035	-0.06236	-0.06061	0.00207	-0.06267	-0.06477	0.00207	-0.0708	-0.07105
0.00208	-0.07373	-0.07442	0.00208	-0.06567	-0.0632	0.0104	-0.06989	-0.06933	0.00208	-0.06724	-0.06789	0.0104	-0.05608	-0.06074	0.0104	-0.06183	-0.0628	0.00208	-0.06233	-0.06417	0.00208	-0.0708	-0.07058
0.00209	-0.0737	-0.07473	0.00209	-0.0658	-0.06305	0.01045	-0.07042	-0.07014	0.00209	-0.0668	-0.06777	0.01045	-0.05636	-0.06017	0.01045	-0.06099	-0.06292	0.00209	-0.06267	-0.06395	0.00209	-0.0708	-0.07099
0.0021	-0.07392	-0.07458	0.0021	-0.06539	-0.06208	0.0105	-0.07048	-0.0698	0.0021	-0.06683	-0.06802	0.0105	-0.05633	-0.06139	0.0105	-0.06186	-0.06146	0.0021	-0.06255	-0.06411	0.0021	-0.07049	-0.07036
0.00211	-0.07361	-0.07455	0.00211	-0.06683	-0.0628	0.01055	-0.07011	-0.06849	0.00211	-0.06708	-0.06839	0.01055	-0.05586	-0.06049	0.01055	-0.06177	-0.06261	0.00211	-0.06252	-0.06445	0.00211	-0.0707	-0.07111
0.00212	-0.07361	-0.07439	0.00212	-0.06583	-0.06295	0.0106	-0.07058	-0.06805	0.00212	-0.06649	-0.06789	0.0106	-0.05602	-0.05964	0.0106	-0.06217	-0.06358	0.00212	-0.06252	-0.0652	0.00212	-0.07061	-0.07086
0.00213	-0.07364	-0.07464	0.00213	-0.06539	-0.06327	0.01065	-0.06905	-0.06952	0.00213	-0.06624	-0.06836	0.01065	-0.05658	-0.05986	0.01065	-0.06289	-0.06427	0.00213	-0.06255	-0.06367	0.00213	-0.07061	-0.07092
0.00214	-0.07364	-0.07436	0.00214	-0.06517	-0.06327	0.0107	-0.07061	-0.06977	0.00214	-0.06586	-0.0683	0.0107	-0.05705	-0.06061	0.0107	-0.06208	-0.06192	0.00214	-0.06252	-0.06349	0.00214	-0.07052	-0.07055
0.00215	-0.07342	-0.07433	0.00215	-0.06642	-0.06242	0.01075	-0.06958	-0.06958	0.00215	-0.06664	-0.06827	0.01075	-0.05683	-0.05955	0.01075	-0.06274	-0.06289	0.00215	-0.06267	-0.06427	0.00215	-0.07064	-0.07089
0.00216	-0.0737	-0.07439	0.00216	-0.06527	-0.06211	0.0108	-0.07048	-0.06992	0.00216	-0.06624	-0.06852	0.0108	-0.05611	-0.06008	0.0108	-0.06264	-0.06227	0.00216	-0.06264	-0.06395	0.00216	-0.07061	-0.07055
0.00217	-0.0737	-0.07461	0.00217	-0.06552	-0.06336	0.01085	-0.07027	-0.07055	0.00217	-0.06736	-0.06727	0.01085	-0.05596	-0.05961	0.01085	-0.06242	-0.06205	0.00217	-0.06233	-0.06386	0.00217	-0.07058	-0.07067
0.00218	-0.07355	-0.07433	0.00218	-0.06533	-0.06352	0.0109	-0.07014	-0.06961	0.00218	-0.0668	-0.06755	0.0109	-0.05611	-0.05927	0.0109	-0.06214	-0.06245	0.00218	-0.06217	-0.06367	0.00218	-0.07055	-0.07036
0.00219	-0.07373	-0.07455	0.00219	-0.06524	-0.06333	0.01095	-0.0703	-0.0698	0.00219	-0.06642	-0.06811	0.01095	-0.05711	-0.05961	0.01095	-0.06217	-0.0628	0.00219	-0.06324	-0.06442	0.00219	-0.07074	-0.07061
0.0022	-0.07367	-0.07436	0.0022	-0.06558	-0.0632	0.011	-0.07045	-0.0688	0.0022	-0.06627	-0.06786	0.011	-0.05664	-0.06074	0.011	-0.06183	-0.06274	0.0022	-0.06261	-0.06477	0.0022	-0.07089	-0.0703
0.00221	-0.07376	-0.07467	0.00221	-0.06561	-0.06277	0.01105	-0.06995	-0.07055	0.00221	-0.06655	-0.06755	0.01105	-0.05668	-0.05908	0.01105	-0.06214	-0.06227	0.00221	-0.06236	-0.06414	0.00221	-0.07074	-0.07083
0.00222	-0.07367	-0.07442	0.00222	-0.06508	-0.06274	0.0111	-0.07027	-0.06986	0.00222	-0.06683	-0.06774	0.0111	-0.05586	-0.05961	0.0111	-0.06283	-0.06233	0.00222	-0.06261	-0.06408	0.00222	-0.07077	-0.0707
0.00223	-0.07373	-0.07436	0.00223	-0.06552	-0.06364	0.01115	-0.06989	-0.06949	0.00223	-0.06683	-0.06789	0.01115	-0.05608	-0.06011	0.01115	-0.06158	-0.06174	0.00223	-0.06245	-0.06411	0.00223	-0.0707	-0.07117
0.00224	-0.07364	-0.0747	0.00224	-0.06517	-0.06358	0.0112	-0.07027	-0.0698	0.00224	-0.06658	-0.06795	0.0112	-0.05655	-0.06011	0.0112	-0.06177	-0.06114	0.00224	-0.06292	-0.06449	0.00224	-0.07064	-0.07077
0.00225	-0.0737	-0.07461	0.00225	-0.06527	-0.0628	0.01125	-0.07052	-0.06986	0.00225	-0.06674	-0.06789	0.01125	-0.05699	-0.06017	0.01125	-0.06186	-0.06252	0.00225	-0.0632	-0.06499	0.00225	-0.07052	-0.07108
0.00226	-0.07351	-0.07461	0.00226	-0.06545	-0.06255	0.0113	-0.07092	-0.06892	0.00226	-0.06702	-0.06902	0.0113	-0.05661	-0.06024	0.0113	-0.06177	-0.06161	0.00226	-0.06252	-0.0637	0.00226	-0.07042	-0.07074
0.00227	-0.07348	-0.07461	0.00227	-0.06549	-0.06264	0.01135	-0.07058	-0.06877	0.00227	-0.06677	-0.06808	0.01135	-0.05633	-0.05946	0.01135	-0.06227	-0.06133	0.00227	-0.06221	-0.0642	0.00227	-0.07077	-0.07117
0.00228	-0.07358	-0.07436	0.00228	-0.06583	-0.0632	0.0114	-0.0708	-0.07027	0.00228	-0.0662	-0.06817	0.0114	-0.05599	-0.05974	0.0114	-0.06146	-0.06249	0.00228	-0.0623	-0.0638	0.00228	-0.07074	-0.07067
0.00229	-0.07358	-0.07458	0.00229	-0.06542	-0.06314	0.01145	-0.07045	-0.07033	0.00229	-0.06655	-0.06836	0.01145	-0.05568	-0.06074	0.01145	-0.06233	-0.06192	0.00229	-0.06286	-0.06436	0.00229	-0.07061	-0.07083
0.0023	-0.07355	-0.07426	0.0023	-0.0657	-0.06252	0.0115	-0.07048	-0.06795	0.0023	-0.0673	-0.0682	0.0115	-0.05593	-0.06083	0.0115	-0.06214	-0.06252	0.0023	-0.06211	-0.06374	0.0023	-0.07042	-0.07033
0.00231	-0.07361	-0.07439	0.00231	-0.06495	-0.06227	0.01155	-0.07095	-0.07039	0.00231	-0.06586	-0.0683	0.01155	-0.05627	-0.05971	0.01155	-0.06233	-0.06208	0.00231	-0.0623	-0.06411	0.00231	-0.07061	-0.07083
0.00232	-0.07336	-0.07451	0.00232	-0.06542	-0.06286	0.0116	-0.07027	-0.07011	0.00232	-0.06586	-0.06842	0.0116	-0.05674	-0.06049	0.0116	-0.06227	-0.06386	0.00232	-0.06264	-0.06455	0.00232	-0.07055	-0.07027
0.00233	-0.07355	-0.07455	0.00233	-0.06549	-0.0633	0.01165	-0.07039	-0.06889	0.00233	-0.06705	-0.06836	0.01165	-0.05677	-0.05967	0.01165	-0.06283	-0.06221	0.00233	-0.06233	-0.06474	0.00233	-0.07039	-0.0707
0.00234	-0.07361	-0.07436	0.00234	-0.06561	-0.06292	0.0117	-0.07039	-0.06917	0.00234	-0.06664	-0.06802	0.0117	-0.05649	-0.05992	0.0117	-0.0623	-0.06221	0.00234	-0.06252	-0.0637	0.00234	-0.07042	-0.07039
0.00235	-0.07348	-0.07464	0.00235	-0.06545	-0.06264	0.01175	-0.07086	-0.07014	0.00235	-0.06624	-0.0688	0.01175	-0.05586	-0.06074	0.01175	-0.06224	-0.06286	0.00235	-0.06242	-0.06383	0.00235	-0.07077	-0.07077
0.00236	-0.07355	-0.07451	0.00236	-0.06527	-0.06202	0.0118	-0.07086	-0.07011	0.00236	-0.0662	-0.0677	0.0118	-0.05561	-0.06024	0.0118	-0.06174	-0.06221	0.00236	-0.06252	-0.0638	0.00236	-0.07074	-0.07049
0.00237	-0.0737	-0.0747	0.00237	-0.0653	-0.06289	0.01185	-0.07008	-0.06917	0.00237	-0.06727	-0.06833	0.01185	-0.05561	-0.0593	0.01185	-0.06224	-0.0618	0.00237	-0.06261	-0.06439	0.00237	-0.07074	-0.07089
0.00238	-0.07355	-0.07458	0.00238	-0.06533	-0.06352	0.0119	-0.07014	-0.06805	0.00238	-0.06711	-0.06777	0.0119	-0.05611	-0.06017	0.0119	-0.06245	-0.06233	0.00238	-0.0627	-0.06411	0.00238	-0.07077	-0.07049
0.00239	-0.07373	-0.07451	0.00239	-0.06558	-0.06345	0.01195	-0.07067	-0.07214	0.00239	-0.06661	-0.06799	0.01195	-0.05643	-0.06092	0.01195	-0.06186	-0.06239	0.00239	-0.06239	-0.06345	0.00239	-0.07089	-0.07092
0.0024	-0.0737	-0.07464	0.0024	-0.06533	-0.0627	0.012	-0.07052	-0.06892	0.0024	-0.06661	-0.06795	0.012	-0.05555	-0.0593	0.012	-0.06224	-0.06236	0.0024	-0.0627	-0.06392	0.0024	-0.07092	-0.0708
0.00241	-0.07376	-0.07458	0.00241	-0.06561	-0.06295	0.01205	-0.07023	-0.0692	0.00241	-0.06667	-0.06855	0.01205	-0.05549	-0.06011	0.01205	-0.06236	-0.06286	0.00241	-0.0623	-0.06405	0.00241	-0.07039	-0.07102
0.00242	-0.07389	-0.07451	0.00242	-0.06555	-0.06358	0.0121	-0.06936	-0.0707	0.00242	-0.0667	-0.06827	0.0121	-0.05564	-0.06002	0.0121	-0.06199	-0.06189	0.00242	-0.06255	-0.06436	0.00242	-0.0703	-0.07058
0.00243	-0.07376	-0.07464	0.00243	-0.0653	-0.06311	0.01215	-0.0703	-0.06824	0.00243	-0.06642	-0.06836	0.01215	-0.05571	-0.05924	0.01215	-0.06214	-0.06239	0.00243	-0.06252	-0.06433	0.00243	-0.07061	-0.07105
0.00244	-0.07367	-0.07439	0.00244	-0.06477	-0.06402	0.0122	-0.07042	-0.07058	0.00244	-0.06639	-0.06764	0.0122	-0.05664	-0.05989	0.0122	-0.0623	-0.06239	0.00244	-0.06242	-0.06405	0.00244	-0.07055	-0.07077
0.00245	-0.07373	-0.07426	0.00245	-0.06549	-0.06355	0.01225	-0.07005	-0.06986	0.00245	-0.06739	-0.06817	0.01225	-0.05436	-0.0598	0.01225	-0.06208	-0.06305	0.00245	-0.06242	-0.06486	0.00245	-0.07055	-0.0708
0.00246	-0.07364	-0.07423	0.00246	-0.06511	-0.06295	0.0123	-0.07064	-0.06827	0.00246	-0.06627	-0.06827	0.0123	-0.05605	-0.05977	0.0123	-0.0618	-0.06224	0.00246	-0.0623	-0.0648	0.00246	-0.07055	-0.07049
0.00247	-0.07364	-0.07433	0.00247	-0.06514	-0.06267	0.01235	-0.0692	-0.0698	0.00247	-0.06602	-0.06864	0.01235	-0.05655	-0.05996	0.01235	-0.0623	-0.06205	0.00247	-0.06239	-0.06417	0.00247	-0.0708	-0.07067
0.00248	-0.07389	-0.07445	0.00248	-0.0653	-0.0632	0.0124	-0.07023	-0.06902	0.00248	-0.06617	-0.06805	0.0124	-0.05568	-0.05946	0.0124	-0.06192	-0.06149	0.00248	-0.06121	-0.06352	0.00248	-0.0707	-0.07027
0.00249	-0.07376	-0.07461	0.00249	-0.06527	-0.06317	0.01245	-0.07205	-0.06908	0.00249	-0.06667	-0.06811	0.01245	-0.05605	-0.05955	0.01245	-0.06199	-0.06214	0.00249	-0.0623	-0.06377	0.00249	-0.07067	-0.07064
0.0025	-0.07351	-0.07423	0.0025	-0.06542	-0.06299	0.0125	-0.06955	-0.07111	0.0025	-0.06652	-0.06908	0.0125	-0.05618	-0.06011	0.0125	-0.06217	-0.06214	0.0025	-0.06245	-0.06424	0.0025	-0.07083	-0.0702
0.00251	-0.07373	-0.07458	0.00251	-0.06661	-0.06233	0.01255	-0.07092	-0.06795	0.00251	-0.06608	-0.06805	0.01255	-0.05605	-0.06002	0.01255	-0.06211	-0.06124	0.00251	-0.06252	-0.06427	0.00251	-0.07095	-0.07049
0.00252	-0.0737	-0.07451	0.00252	-0.06527	-0.0627	0.0126	-0.07077	-0.0697	0.00252	-0.06686	-0.06805	0.0126	-0.05599	-0.05971	0.0126	-0.06183	-0.06177	0.00252	-0.06242	-0.06355	0.00252	-0.0707	-0.07024
0.00253	-0.07358	-0.07442	0.00253	-0.06552	-0.06327	0.01265	-0.07077	-0.06952	0.00253	-0.06736	-0.06742	0.01265	-0.05636	-0.05986	0.01265	-0.06171	-0.06233	0.00253	-0.06274	-0.06402	0.00253	-0.07067	-0.07077
0.00254	-0.07358	-0.07442	0.00254	-0.06555	-0.06327	0.0127	-0.07045	-0.06855	0.00254	-0.0672	-0.06783	0.0127	-0.05474	-0.06014	0.0127	-0.06189	-0.06227	0.00254	-0.0628	-0.06352	0.00254	-0.07058	-0.07067
0.00255	-0.07358	-0.07451	0.00255	-0.0653	-0.06342	0.01275	-0.06977	-0.06989	0.00255	-0.06649	-0.06789	0.01275	-0.05599	-0.05964	0.01275	-0.06174	-0.06221	0.00255	-0.06245	-0.06461	0.00255	-0.07067	-0.07105
0.00256	-0.0737	-0.07455	0.00256	-0.0652	-0.06233	0.0128	-0.07114	-0.06899	0.00256	-0.06689	-0.06799	0.0128	-0.05618	-0.05986	0.0128	-0.06196	-0.06227	0.00256	-0.06264	-0.06433	0.00256	-0.07039	-0.07058
0.00257	-0.07355	-0.0747	0.00257	-0.06474	-0.0627	0.01285	-0.06964	-0.07136	0.00257	-0.0673	-0.0678	0.01285	-0.05521	-0.05977	0.01285	-0.06214	-0.0623	0.00257	-0.06224	-0.06455	0.00257	-0.07039	-0.07105
0.00258	-0.07336	-0.07451	0.00258	-0.0652	-0.06336	0.0129	-0.07151	-0.06917	0.00258	-0.0668	-0.06802	0.0129	-0.05577	-0.06024	0.0129	-0.06208	-0.06227	0.00258	-0.0623	-0.0642	0.00258	-0.07039	-0.07058
0.00259	-0.07345	-0.07498	0.00259	-0.06561	-0.06399	0.01295	-0.06974	-0.07102	0.00259	-0.06592	-0.06817	0.01295	-0.05596	-0.05971	0.01295	-0.06192	-0.06189	0.00259	-0.06249	-0.06511	0.00259	-0.07058	-0.07102
0.0026	-0.07367	-0.07442	0.0026	-0.06683	-0.06364	0.013	-0.07192	-0.06867	0.0026	-0.06667	-0.06808	0.013	-0.05574	-0.06024	0.013	-0.06189	-0.06242	0.0026	-0.06208	-0.06411	0.0026	-0.07064	-0.07055
0.00261	-0.07339	-0.07442	0.00261	-0.0653	-0.06308	0.01305	-0.0702	-0.07036	0.00261	-0.06649	-0.0683	0.01305	-0.05608	-0.0593	0.01305	-0.06183	-0.06192	0.00261	-0.06161	-0.0638	0.00261	-0.07061	-0.07058
0.00262	-0.07351	-0.07423	0.00262	-0.06527	-0.06274	0.0131	-0.07117	-0.06917	0.00262	-0.06552	-0.06858	0.0131	-0.05605	-0.05996	0.0131	-0.06277	-0.06196	0.00262	-0.06245	-0.06358	0.00262	-0.07061	-0.07033
0.00263	-0.07339	-0.07455	0.00263	-0.06536	-0.06349	0.01315	-0.07164	-0.07008	0.00263	-0.06555	-0.06864	0.01315	-0.05599	-0.06005	0.01315	-0.06205	-0.0623	0.00263	-0.06233	-0.06377	0.00263	-0.07058	-0.07074
0.00264	-0.07348	-0.07445	0.00264	-0.06505	-0.06377	0.0132	-0.07111	-0.07011	0.00264	-0.06655	-0.06833	0.0132	-0.05558	-0.05952	0.0132	-0.06167	-0.06152	0.00264	-0.06224	-0.06417	0.00264	-0.07055	-0.07042
0.00265	-0.07351	-0.07451	0.00265	-0.06533	-0.06317	0.01325	-0.06974	-0.06949	0.00265	-0.0677	-0.06842	0.01325	-0.05608	-0.05933	0.01325	-0.06202	-0.06202	0.00265	-0.06255	-0.06411	0.00265	-0.07045	-0.07067
0.00266	-0.07355	-0.07445	0.00266	-0.0653	-0.06261	0.0133	-0.07095	-0.07067	0.00266	-0.06702	-0.06708	0.0133	-0.05539	-0.06033	0.0133	-0.06199	-0.06211	0.00266	-0.06249	-0.06314	0.00266	-0.07045	-0.07033
0.00267	-0.07345	-0.07458	0.00267	-0.06542	-0.06264	0.01335	-0.0707	-0.06908	0.00267	-0.06655	-0.06774	0.01335	-0.05577	-0.05999	0.01335	-0.06167	-0.06177	0.00267	-0.06227	-0.06342	0.00267	-0.07061	-0.07092
0.00268	-0.07342	-0.07414	0.00268	-0.06545	-0.06305	0.0134	-0.07052	-0.06952	0.00268	-0.06655	-0.06777	0.0134	-0.05621	-0.05999	0.0134	-0.06183	-0.06214	0.00268	-0.06252	-0.06417	0.00268	-0.07061	-0.07061
0.00269	-0.07364	-0.07476	0.00269	-0.0657	-0.06392	0.01345	-0.07102	-0.07014	0.00269	-0.06739	-0.06799	0.01345	-0.05611	-0.05992	0.01345	-0.06155	-0.06171	0.00269	-0.06242	-0.06449	0.00269	-0.07077	-0.07089
0.0027	-0.07364	-0.07417	0.0027	-0.06524	-0.06305	0.0135	-0.06942	-0.06964	0.0027	-0.06699	-0.06805	0.0135	-0.05627	-0.05967	0.0135	-0.06114	-0.06177	0.0027	-0.06242	-0.06477	0.0027	-0.07074	-0.07067
0.00271	-0.07367	-0.07486	0.00271	-0.06564	-0.06249	0.01355	-0.06927	-0.07114	0.00271	-0.06577	-0.0678	0.01355	-0.05627	-0.05933	0.01355	-0.06111	-0.06249	0.00271	-0.06261	-0.06383	0.00271	-0.0707	-0.07117
0.00272	-0.07361	-0.07458	0.00272	-0.06545	-0.06342	0.0136	-0.07102	-0.06852	0.00272	-0.06649	-0.0678	0.0136	-0.05583	-0.06011	0.0136	-0.06227	-0.06205	0.00272	-0.06242	-0.06455	0.00272	-0.07049	-0.07058
0.00273	-0.07364	-0.07461	0.00273	-0.06527	-0.06327	0.01365	-0.06998	-0.06861	0.00273	-0.06695	-0.06802	0.01365	-0.05546	-0.05964	0.01365	-0.06149	-0.06199	0.00273	-0.06249	-0.06474	0.00273	-0.0703	-0.07086
0.00274	-0.0737	-0.07436	0.00274	-0.0653	-0.06342	0.0137	-0.06989	-0.07002	0.00274	-0.06645	-0.06767	0.0137	-0.05614	-0.05946	0.0137	-0.06189	-0.06202	0.00274	-0.06199	-0.06467	0.00274	-0.0703	-0.07052
0.00275	-0.07345	-0.07476	0.00275	-0.06564	-0.06274	0.01375	-0.07064	-0.0688	0.00275	-0.06536	-0.06945	0.01375	-0.05593	-0.05961	0.01375	-0.06149	-0.06233	0.00275	-0.06236	-0.06411	0.00275	-0.07039	-0.07061
0.00276	-0.07361	-0.0743	0.00276	-0.06561	-0.06245	0.0138	-0.06992	-0.06799	0.00276	-0.06649	-0.06836	0.0138	-0.05583	-0.05986	0.0138	-0.06189	-0.0618	0.00276	-0.06221	-0.06386	0.00276	-0.07039	-0.0702
0.00277	-0.07373	-0.0747	0.00277	-0.06552	-0.06314	0.01385	-0.07039	-0.06995	0.00277	-0.06755	-0.06824	0.01385	-0.05621	-0.0588	0.01385	-0.06164	-0.06236	0.00277	-0.06295	-0.06464	0.00277	-0.07014	-0.07055
0.00278	-0.07364	-0.07433	0.00278	-0.06542	-0.0638	0.0139	-0.07108	-0.07105	0.00278	-0.06733	-0.06799	0.0139	-0.05561	-0.06002	0.0139	-0.06242	-0.06277	0.00278	-0.06239	-0.06433	0.00278	-0.07027	-0.07027
0.00279	-0.07367	-0.07467	0.00279	-0.06514	-0.06355	0.01395	-0.06998	-0.06933	0.00279	-0.06614	-0.06702	0.01395	-0.0558	-0.05971	0.01395	-0.06142	-0.06239	0.00279	-0.06224	-0.06424	0.00279	-0.07045	-0.07077
0.0028	-0.07373	-0.07445	0.0028	-0.06536	-0.06317	0.014	-0.07039	-0.06911	0.0028	-0.06633	-0.06742	0.014	-0.05608	-0.05961	0.014	-0.06111	-0.06227	0.0028	-0.06249	-0.0633	0.0028	-0.07049	-0.07039
0.00281	-0.07383	-0.07476	0.00281	-0.06549	-0.06286	0.01405	-0.07117	-0.0677	0.00281	-0.06674	-0.06795	0.01405	-0.05464	-0.06011	0.01405	-0.06199	-0.06245	0.00281	-0.06264	-0.06355	0.00281	-0.0707	-0.0707
0.00282	-0.07389	-0.07451	0.00282	-0.06552	-0.06295	0.0141	-0.07117	-0.07005	0.00282	-0.0668	-0.0682	0.0141	-0.05555	-0.06014	0.0141	-0.06171	-0.06158	0.00282	-0.06261	-0.06402	0.00282	-0.07074	-0.07055
0.00283	-0.07373	-0.0747	0.00283	-0.06552	-0.06383	0.01415	-0.06983	-0.0713	0.00283	-0.06595	-0.06805	0.01415	-0.05568	-0.05942	0.01415	-0.06114	-0.06224	0.00283	-0.06227	-0.0652	0.00283	-0.07089	-0.07099
0.00284	-0.0737	-0.07451	0.00284	-0.06558	-0.0637	0.0142	-0.07114	-0.06917	0.00284	-0.06617	-0.06764	0.0142	-0.05639	-0.05967	0.0142	-0.06167	-0.06233	0.00284	-0.06258	-0.06402	0.00284	-0.07095	-0.07058
0.00285	-0.07364	-0.07464	0.00285	-0.06545	-0.06327	0.01425	-0.0692	-0.06899	0.00285	-0.0673	-0.06795	0.01425	-0.05552	-0.05952	0.01425	-0.06186	-0.06192	0.00285	-0.06258	-0.06374	0.00285	-0.07095	-0.07102
0.00286	-0.07364	-0.07433	0.00286	-0.06583	-0.06302	0.0143	-0.0697	-0.06861	0.00286	-0.06736	-0.06789	0.0143	-0.05586	-0.05974	0.0143	-0.06164	-0.06205	0.00286	-0.06267	-0.06417	0.00286	-0.07077	-0.07049
0.00287	-0.07358	-0.07448	0.00287	-0.06542	-0.06345	0.01435	-0.07173	-0.06952	0.00287	-0.06699	-0.06795	0.01435	-0.05543	-0.05964	0.01435	-0.06152	-0.06202	0.00287	-0.06261	-0.06458	0.00287	-0.07083	-0.07095
0.00288	-0.07367	-0.07445	0.00288	-0.06527	-0.06327	0.0144	-0.0702	-0.06936	0.00288	-0.0663	-0.06777	0.0144	-0.05583	-0.05971	0.0144	-0.06136	-0.06202	0.00288	-0.06239	-0.06433	0.00288	-0.07058	-0.07039
0.00289	-0.07358	-0.07461	0.00289	-0.06602	-0.06374	0.01445	-0.0698	-0.0693	0.00289	-0.06686	-0.06786	0.01445	-0.05593	-0.05911	0.01445	-0.06255	-0.06146	0.00289	-0.06236	-0.0642	0.00289	-0.07045	-0.07077
0.0029	-0.0737	-0.07414	0.0029	-0.06552	-0.06252	0.0145	-0.07139	-0.06877	0.0029	-0.06752	-0.06783	0.0145	-0.0568	-0.05983	0.0145	-0.06202	-0.06196	0.0029	-0.06283	-0.06386	0.0029	-0.0702	-0.07024
0.00291	-0.07361	-0.07467	0.00291	-0.06539	-0.06264	0.01455	-0.06914	-0.0698	0.00291	-0.06783	-0.06805	0.01455	-0.05549	-0.05961	0.01455	-0.06105	-0.06186	0.00291	-0.06214	-0.0643	0.00291	-0.07036	-0.07077
0.00292	-0.07361	-0.07439	0.00292	-0.06517	-0.06314	0.0146	-0.07139	-0.07055	0.00292	-0.0658	-0.06727	0.0146	-0.05586	-0.05936	0.0146	-0.06146	-0.06136	0.00292	-0.06239	-0.06517	0.00292	-0.0703	-0.07024
0.00293	-0.07364	-0.07473	0.00293	-0.06545	-0.06339	0.01465	-0.06974	-0.06936	0.00293	-0.06633	-0.0678	0.01465	-0.05658	-0.05952	0.01465	-0.0618	-0.06217	0.00293	-0.06299	-0.06483	0.00293	-0.07039	-0.07058
0.00294	-0.0737	-0.07426	0.00294	-0.06514	-0.06289	0.0147	-0.0713	-0.06911	0.00294	-0.06664	-0.06799	0.0147	-0.05564	-0.05986	0.0147	-0.06142	-0.06196	0.00294	-0.06233	-0.06427	0.00294	-0.07055	-0.0703
0.00295	-0.07364	-0.0747	0.00295	-0.06592	-0.0628	0.01475	-0.07136	-0.06905	0.00295	-0.06649	-0.06914	0.01475	-0.05571	-0.05955	0.01475	-0.06161	-0.06146	0.00295	-0.06227	-0.06358	0.00295	-0.07083	-0.07074
0.00296	-0.07364	-0.0743	0.00296	-0.06564	-0.06264	0.0148	-0.06899	-0.0702	0.00296	-0.06574	-0.06799	0.0148	-0.05583	-0.05977	0.0148	-0.06127	-0.06205	0.00296	-0.06258	-0.06414	0.00296	-0.07055	-0.07055
0.00297	-0.0738	-0.07461	0.00297	-0.06564	-0.06333	0.01485	-0.07095	-0.06958	0.00297	-0.06642	-0.06802	0.01485	-0.05568	-0.05958	0.01485	-0.06174	-0.06174	0.00297	-0.06292	-0.06492	0.00297	-0.07061	-0.07086
0.00298	-0.07373	-0.07433	0.00298	-0.06539	-0.06374	0.0149	-0.06886	-0.06933	0.00298	-0.06714	-0.06792	0.0149	-0.05577	-0.05946	0.0149	-0.06011	-0.06283	0.00298	-0.06267	-0.06455	0.00298	-0.07061	-0.07058
0.00299	-0.07367	-0.07455	0.00299	-0.0658	-0.06358	0.01495	-0.07011	-0.06864	0.00299	-0.06708	-0.0677	0.01495	-0.05577	-0.05977	0.01495	-0.0618	-0.06236	0.00299	-0.06292	-0.0638	0.00299	-0.07064	-0.07105
0.003	-0.07364	-0.07439	0.003	-0.06549	-0.06333	0.015	-0.06902	-0.06939	0.003	-0.06664	-0.06749	0.015	-0.05568	-0.05955	0.015	-0.06155	-0.06108	0.003	-0.06249	-0.06355	0.003	-0.07064	-0.07095
0.00301	-0.07351	-0.07458	0.00301	-0.06561	-0.06277	0.01505	-0.07017	-0.06936	0.00301	-0.06645	-0.06789	0.01505	-0.05568	-0.05933	0.01505	-0.06167	-0.06211	0.00301	-0.06255	-0.06405	0.00301	-0.0703	-0.07102
0.00302	-0.0738	-0.07414	0.00302	-0.06611	-0.06374	0.0151	-0.07102	-0.0708	0.00302	-0.06702	-0.06658	0.0151	-0.05739	-0.06146	0.0151	-0.06311	-0.0632	0.00302	-0.06245	-0.06392	0.00302	-0.07045	-0.07058
0.00303	-0.07389	-0.07455	0.00303	-0.06549	-0.06364	0.01515	-0.07151	-0.0702	0.00303	-0.06767	-0.0677	0.01515	-0.05599	-0.06021	0.01515	-0.06255	-0.06311	0.00303	-0.06252	-0.06467	0.00303	-0.07058	-0.07092
0.00304	-0.07383	-0.07414	0.00304	-0.06533	-0.06324	0.0152	-0.07052	-0.07061	0.00304	-0.06742	-0.06799	0.0152	-0.05699	-0.06002	0.0152	-0.06302	-0.06292	0.00304	-0.06239	-0.06377	0.00304	-0.07055	-0.07052
0.00305	-0.07367	-0.07461	0.00305	-0.06486	-0.0627	0.01525	-0.07142	-0.07095	0.00305	-0.06595	-0.06792	0.01525	-0.05689	-0.06074	0.01525	-0.06292	-0.06364	0.00305	-0.0623	-0.06377	0.00305	-0.07064	-0.07083
0.00306	-0.07376	-0.07445	0.00306	-0.06508	-0.06274	0.0153	-0.07095	-0.07042	0.00306	-0.06611	-0.06795	0.0153	-0.05652	-0.06114	0.0153	-0.06227	-0.06349	0.00306	-0.06252	-0.06374	0.00306	-0.07039	-0.07011
0.00307	-0.07361	-0.07436	0.00307	-0.0653	-0.06349	0.01535	-0.07052	-0.06989	0.00307	-0.06658	-0.06811	0.01535	-0.0563	-0.06005	0.01535	-0.0642	-0.0638	0.00307	-0.06236	-0.0643	0.00307	-0.0707	-0.07049
0.00308	-0.07361	-0.07436	0.00308	-0.06561	-0.0633	0.0154	-0.07292	-0.07077	0.00308	-0.06664	-0.06855	0.0154	-0.05705	-0.06124	0.0154	-0.06289	-0.06374	0.00308	-0.06227	-0.06405	0.00308	-0.0707	-0.07011
0.00309	-0.07364	-0.0747	0.00309	-0.06549	-0.06245	0.01545	-0.07108	-0.07008	0.00309	-0.06592	-0.06795	0.01545	-0.05714	-0.06099	0.01545	-0.06383	-0.06377	0.00309	-0.0623	-0.06424	0.00309	-0.07077	-0.07024
0.0031	-0.07386	-0.07411	0.0031	-0.0652	-0.06245	0.0155	-0.07158	-0.07155	0.0031	-0.06614	-0.0682	0.0155	-0.05717	-0.06042	0.0155	-0.06146	-0.06342	0.0031	-0.06224	-0.06355	0.0031	-0.07052	-0.07002
0.00311	-0.07376	-0.07473	0.00311	-0.06533	-0.06302	0.01555	-0.07126	-0.0712	0.00311	-0.06677	-0.06933	0.01555	-0.05708	-0.06121	0.01555	-0.06302	-0.06367	0.00311	-0.06233	-0.06392	0.00311	-0.07061	-0.07055
0.00312	-0.0738	-0.07436	0.00312	-0.0653	-0.06324	0.0156	-0.07017	-0.07102	0.00312	-0.06727	-0.06786	0.0156	-0.05693	-0.06102	0.0156	-0.06336	-0.06333	0.00312	-0.06245	-0.06408	0.00312	-0.07061	-0.0703
0.00313	-0.0737	-0.07476	0.00313	-0.06567	-0.06327	0.01565	-0.0718	-0.07052	0.00313	-0.06733	-0.06789	0.01565	-0.05721	-0.05996	0.01565	-0.06345	-0.06361	0.00313	-0.06258	-0.0648	0.00313	-0.07055	-0.07089
0.00314	-0.07383	-0.07451	0.00314	-0.06561	-0.06239	0.0157	-0.0703	-0.07098	0.00314	-0.06655	-0.06774	0.0157	-0.05702	-0.06149	0.0157	-0.06242	-0.0643	0.00314	-0.06249	-0.06458	0.00314	-0.07052	-0.07067
0.00315	-0.07351	-0.07436	0.00315	-0.06564	-0.0632	0.01575	-0.0713	-0.07111	0.00315	-0.06661	-0.06767	0.01575	-0.05689	-0.06077	0.01575	-0.06336	-0.06389	0.00315	-0.06233	-0.06355	0.00315	-0.07058	-0.07117
0.00316	-0.07355	-0.07445	0.00316	-0.06555	-0.06383	0.0158	-0.07236	-0.07114	0.00316	-0.06786	-0.06789	0.0158	-0.05696	-0.06105	0.0158	-0.06189	-0.06292	0.00316	-0.06245	-0.06383	0.00316	-0.07042	-0.07086
0.00317	-0.07361	-0.07461	0.00317	-0.06567	-0.06458	0.01585	-0.06998	-0.07161	0.00317	-0.06799	-0.06805	0.01585	-0.05755	-0.06092	0.01585	-0.06264	-0.06389	0.00317	-0.06227	-0.06427	0.00317	-0.07061	-0.07089
0.00318	-0.07373	-0.07426	0.00318	-0.06495	-0.06339	0.0159	-0.07167	-0.07105	0.00318	-0.0668	-0.0678	0.0159	-0.05736	-0.0613	0.0159	-0.06255	-0.06474	0.00318	-0.06249	-0.0648	0.00318	-0.07052	-0.07042
0.00319	-0.07351	-0.07473	0.00319	-0.06545	-0.06283	0.01595	-0.07208	-0.0713	0.00319	-0.06677	-0.06795	0.01595	-0.05705	-0.06071	0.01595	-0.06305	-0.06383	0.00319	-0.06242	-0.06486	0.00319	-0.07061	-0.07099
0.0032	-0.07348	-0.07433	0.0032	-0.0657	-0.06274	0.016	-0.07258	-0.07133	0.0032	-0.06577	-0.06783	0.016	-0.05721	-0.06152	0.016	-0.06399	-0.06386	0.0032	-0.0623	-0.06408	0.0032	-0.07067	-0.07067
0.00321	-0.07351	-0.07458	0.00321	-0.06564	-0.06317	0.01605	-0.07111	-0.07139	0.00321	-0.06708	-0.06833	0.01605	-0.05742	-0.06164	0.01605	-0.06292	-0.06383	0.00321	-0.0623	-0.06349	0.00321	-0.07055	-0.07074
0.00322	-0.07364	-0.07458	0.00322	-0.06545	-0.06324	0.0161	-0.0712	-0.0712	0.00322	-0.06689	-0.06811	0.0161	-0.05721	-0.06196	0.0161	-0.06283	-0.06452	0.00322	-0.0613	-0.06364	0.00322	-0.07045	-0.07058
0.00323	-0.07367	-0.07439	0.00323	-0.0652	-0.06283	0.01615	-0.07211	-0.07161	0.00323	-0.06589	-0.06795	0.01615	-0.05792	-0.06127	0.01615	-0.06402	-0.06445	0.00323	-0.06245	-0.06411	0.00323	-0.07055	-0.07074
0.00324	-0.0737	-0.07426	0.00324	-0.06489	-0.06239	0.0162	-0.07161	-0.07133	0.00324	-0.0657	-0.06752	0.0162	-0.0578	-0.06171	0.0162	-0.06305	-0.06383	0.00324	-0.06242	-0.06442	0.00324	-0.07067	-0.07039
0.00325	-0.0737	-0.07467	0.00325	-0.06533	-0.06267	0.01625	-0.06974	-0.0718	0.00325	-0.06702	-0.06774	0.01625	-0.05752	-0.06121	0.01625	-0.06377	-0.06533	0.00325	-0.0628	-0.0642	0.00325	-0.07049	-0.0707
0.00326	-0.07364	-0.07401	0.00326	-0.06545	-0.06289	0.0163	-0.07176	-0.07148	0.00326	-0.06705	-0.06777	0.0163	-0.05786	-0.06167	0.0163	-0.06292	-0.06427	0.00326	-0.0627	-0.06352	0.00326	-0.07039	-0.07027
0.00327	-0.0737	-0.07467	0.00327	-0.0662	-0.06299	0.01635	-0.07283	-0.07123	0.00327	-0.06708	-0.06736	0.01635	-0.05777	-0.06161	0.01635	-0.06508	-0.06449	0.00327	-0.06239	-0.06386	0.00327	-0.07064	-0.07061
0.00328	-0.0737	-0.07455	0.00328	-0.06561	-0.06233	0.0164	-0.07264	-0.07139	0.00328	-0.06602	-0.06777	0.0164	-0.05739	-0.06142	0.0164	-0.06355	-0.06395	0.00328	-0.06227	-0.06386	0.00328	-0.07058	-0.0703
0.00329	-0.07376	-0.07442	0.00329	-0.06545	-0.06249	0.01645	-0.07176	-0.07195	0.00329	-0.06608	-0.06758	0.01645	-0.05721	-0.06236	0.01645	-0.06439	-0.06405	0.00329	-0.06267	-0.06442	0.00329	-0.07061	-0.07061
0.0033	-0.07376	-0.07473	0.0033	-0.06527	-0.06399	0.0165	-0.07264	-0.07145	0.0033	-0.06683	-0.06808	0.0165	-0.05777	-0.06183	0.0165	-0.06358	-0.0643	0.0033	-0.06242	-0.06452	0.0033	-0.07039	-0.07061
0.00331	-0.07358	-0.07436	0.00331	-0.0648	-0.06377	0.01655	-0.07142	-0.07208	0.00331	-0.06777	-0.06783	0.01655	-0.05752	-0.0623	0.01655	-0.06555	-0.0643	0.00331	-0.06249	-0.06474	0.00331	-0.0707	-0.07086
0.00332	-0.07361	-0.07445	0.00332	-0.06577	-0.0632	0.0166	-0.0718	-0.07158	0.00332	-0.0672	-0.06767	0.0166	-0.0578	-0.06177	0.0166	-0.06433	-0.06464	0.00332	-0.06236	-0.06311	0.00332	-0.07077	-0.07064
0.00333	-0.07355	-0.07461	0.00333	-0.06536	-0.06311	0.01665	-0.07217	-0.07211	0.00333	-0.06577	-0.0678	0.01665	-0.05771	-0.06158	0.01665	-0.06477	-0.06599	0.00333	-0.06242	-0.06355	0.00333	-0.07058	-0.07114
0.00334	-0.07351	-0.07414	0.00334	-0.06574	-0.06327	0.0167	-0.0733	-0.0718	0.00334	-0.06614	-0.0678	0.0167	-0.05755	-0.06183	0.0167	-0.06464	-0.06274	0.00334	-0.06242	-0.06355	0.00334	-0.07058	-0.07067
0.00335	-0.07355	-0.07458	0.00335	-0.06558	-0.06361	0.01675	-0.0727	-0.0717	0.00335	-0.06683	-0.06795	0.01675	-0.05764	-0.06171	0.01675	-0.06333	-0.06511	0.00335	-0.06174	-0.06449	0.00335	-0.07077	-0.07111
0.00336	-0.07358	-0.07445	0.00336	-0.0657	-0.06283	0.0168	-0.07317	-0.07161	0.00336	-0.06689	-0.06792	0.0168	-0.05855	-0.06177	0.0168	-0.06458	-0.06399	0.00336	-0.0623	-0.06427	0.00336	-0.07067	-0.07074
0.00337	-0.0737	-0.07445	0.00337	-0.06524	-0.06242	0.01685	-0.07248	-0.07214	0.00337	-0.06689	-0.06758	0.01685	-0.05724	-0.06139	0.01685	-0.06517	-0.06455	0.00337	-0.06239	-0.0642	0.00337	-0.07042	-0.07089
0.00338	-0.07351	-0.07455	0.00338	-0.06545	-0.06317	0.0169	-0.07214	-0.07195	0.00338	-0.06627	-0.06774	0.0169	-0.05786	-0.06133	0.0169	-0.06324	-0.06333	0.00338	-0.06242	-0.06345	0.00338	-0.07036	-0.0703
0.00339	-0.07355	-0.07436	0.00339	-0.06527	-0.0637	0.01695	-0.07283	-0.07192	0.00339	-0.06667	-0.06786	0.01695	-0.05805	-0.06186	0.01695	-0.06317	-0.06614	0.00339	-0.06202	-0.0638	0.00339	-0.07055	-0.07052
0.0034	-0.07358	-0.07436	0.0034	-0.06517	-0.06327	0.017	-0.07314	-0.07158	0.0034	-0.06645	-0.06661	0.017	-0.05771	-0.06083	0.017	-0.06517	-0.06386	0.0034	-0.06236	-0.06417	0.0034	-0.07074	-0.07024
0.00341	-0.07348	-0.07476	0.00341	-0.06527	-0.06286	0.01705	-0.07214	-0.07214	0.00341	-0.06724	-0.0678	0.01705	-0.05771	-0.06186	0.01705	-0.06492	-0.06514	0.00341	-0.06217	-0.06505	0.00341	-0.07058	-0.07055
0.00342	-0.07361	-0.07398	0.00342	-0.06486	-0.06305	0.0171	-0.07258	-0.07077	0.00342	-0.06711	-0.06764	0.0171	-0.05839	-0.06189	0.0171	-0.06445	-0.06364	0.00342	-0.06283	-0.0643	0.00342	-0.07061	-0.07027
0.00343	-0.07358	-0.07461	0.00343	-0.0657	-0.06427	0.01715	-0.0728	-0.07201	0.00343	-0.06608	-0.06802	0.01715	-0.05764	-0.06177	0.01715	-0.06399	-0.0663	0.00343	-0.06236	-0.06402	0.00343	-0.07077	-0.07095
0.00344	-0.07373	-0.07439	0.00344	-0.06564	-0.06302	0.0172	-0.07245	-0.07198	0.00344	-0.06627	-0.06755	0.0172	-0.05874	-0.06192	0.0172	-0.06452	-0.06433	0.00344	-0.06258	-0.06464	0.00344	-0.07052	-0.07039
0.00345	-0.0738	-0.07436	0.00345	-0.0667	-0.06286	0.01725	-0.07214	-0.07192	0.00345	-0.0668	-0.06783	0.01725	-0.05836	-0.06202	0.01725	-0.06502	-0.06542	0.00345	-0.06261	-0.06439	0.00345	-0.07067	-0.0708
0.00346	-0.07376	-0.07473	0.00346	-0.06555	-0.06317	0.0173	-0.07236	-0.07186	0.00346	-0.06714	-0.06742	0.0173	-0.05758	-0.06189	0.0173	-0.06464	-0.06502	0.00346	-0.06255	-0.06489	0.00346	-0.0707	-0.07049
0.00347	-0.0738	-0.07448	0.00347	-0.0657	-0.06349	0.01735	-0.07102	-0.0722	0.00347	-0.06727	-0.06786	0.01735	-0.05864	-0.06199	0.01735	-0.06452	-0.06511	0.00347	-0.06236	-0.06458	0.00347	-0.07061	-0.07108
0.00348	-0.07361	-0.07442	0.00348	-0.0653	-0.0627	0.0174	-0.07361	-0.0722	0.00348	-0.06636	-0.0677	0.0174	-0.05852	-0.06227	0.0174	-0.06317	-0.06527	0.00348	-0.06208	-0.06445	0.00348	-0.07049	-0.0707
0.00349	-0.07364	-0.07458	0.00349	-0.06539	-0.06277	0.01745	-0.07233	-0.07198	0.00349	-0.06552	-0.06789	0.01745	-0.05774	-0.06136	0.01745	-0.06336	-0.0647	0.00349	-0.06233	-0.06417	0.00349	-0.07045	-0.07099
0.0035	-0.07351	-0.07445	0.0035	-0.0657	-0.0638	0.0175	-0.07251	-0.07189	0.0035	-0.06599	-0.06799	0.0175	-0.05836	-0.06205	0.0175	-0.06495	-0.06624	0.0035	-0.06242	-0.06389	0.0035	-0.07058	-0.07067
0.00351	-0.07358	-0.07458	0.00351	-0.06514	-0.06389	0.01755	-0.0733	-0.07286	0.00351	-0.06667	-0.06786	0.01755	-0.0583	-0.06236	0.01755	-0.06583	-0.06508	0.00351	-0.06342	-0.06442	0.00351	-0.07055	-0.07089
0.00352	-0.07361	-0.07442	0.00352	-0.06517	-0.0638	0.0176	-0.07264	-0.07192	0.00352	-0.06736	-0.06783	0.0176	-0.05786	-0.06205	0.0176	-0.06339	-0.06389	0.00352	-0.06249	-0.06461	0.00352	-0.07045	-0.07052
0.00353	-0.07351	-0.0747	0.00353	-0.06539	-0.06314	0.01765	-0.0728	-0.0722	0.00353	-0.06639	-0.06761	0.01765	-0.05808	-0.06199	0.01765	-0.06361	-0.0657	0.00353	-0.0623	-0.06499	0.00353	-0.07045	-0.07089
0.00354	-0.07361	-0.07448	0.00354	-0.06564	-0.06342	0.0177	-0.07258	-0.07217	0.00354	-0.06617	-0.0678	0.0177	-0.05855	-0.06245	0.0177	-0.06583	-0.06555	0.00354	-0.06224	-0.06399	0.00354	-0.07039	-0.07055
0.00355	-0.07376	-0.07464	0.00355	-0.06527	-0.06289	0.01775	-0.07255	-0.07205	0.00355	-0.06592	-0.06764	0.01775	-0.05792	-0.0633	0.01775	-0.06545	-0.06311	0.00355	-0.06261	-0.06392	0.00355	-0.07045	-0.07086
0.00356	-0.0738	-0.07436	0.00356	-0.06564	-0.0623	0.0178	-0.07301	-0.07236	0.00356	-0.06705	-0.06814	0.0178	-0.05921	-0.06221	0.0178	-0.06427	-0.06452	0.00356	-0.06242	-0.06364	0.00356	-0.07033	-0.07049
0.00357	-0.07355	-0.07458	0.00357	-0.06524	-0.06258	0.01785	-0.07223	-0.07211	0.00357	-0.06736	-0.0678	0.01785	-0.0588	-0.06221	0.01785	-0.0653	-0.06602	0.00357	-0.06249	-0.06495	0.00357	-0.07042	-0.07061
0.00358	-0.0738	-0.07464	0.00358	-0.06536	-0.0633	0.0179	-0.07273	-0.07205	0.00358	-0.06745	-0.06777	0.0179	-0.05824	-0.0627	0.0179	-0.06564	-0.06583	0.00358	-0.06249	-0.06467	0.00358	-0.07045	-0.07042
0.00359	-0.07358	-0.0747	0.00359	-0.06574	-0.0628	0.01795	-0.07251	-0.07239	0.00359	-0.06683	-0.06761	0.01795	-0.05821	-0.0623	0.01795	-0.0633	-0.06558	0.00359	-0.06274	-0.0647	0.00359	-0.07055	-0.07074
0.0036	-0.07355	-0.07455	0.0036	-0.06583	-0.06299	0.018	-0.07261	-0.0713	0.0036	-0.06649	-0.06774	0.018	-0.05867	-0.06258	0.018	-0.06455	-0.06492	0.0036	-0.0627	-0.06389	0.0036	-0.07074	-0.07042
0.00361	-0.07376	-0.07483	0.00361	-0.06549	-0.06377	0.01805	-0.07248	-0.07195	0.00361	-0.06711	-0.0677	0.01805	-0.05802	-0.06221	0.01805	-0.06461	-0.0647	0.00361	-0.06283	-0.06414	0.00361	-0.07077	-0.0708
0.00362	-0.07376	-0.07445	0.00362	-0.06564	-0.06277	0.0181	-0.07264	-0.07261	0.00362	-0.06789	-0.06755	0.0181	-0.05871	-0.06205	0.0181	-0.06499	-0.0653	0.00362	-0.06267	-0.06367	0.00362	-0.07077	-0.07045
0.00363	-0.07351	-0.07464	0.00363	-0.0662	-0.06283	0.01815	-0.07289	-0.07236	0.00363	-0.06777	-0.06777	0.01815	-0.05799	-0.06233	0.01815	-0.06552	-0.06808	0.00363	-0.06217	-0.06467	0.00363	-0.07089	-0.07095
0.00364	-0.07373	-0.07448	0.00364	-0.06536	-0.0633	0.0182	-0.07267	-0.07195	0.00364	-0.06661	-0.06749	0.0182	-0.05846	-0.06258	0.0182	-0.06492	-0.0662	0.00364	-0.06286	-0.06417	0.00364	-0.07064	-0.07067
0.00365	-0.07351	-0.07464	0.00365	-0.06549	-0.06342	0.01825	-0.07217	-0.07273	0.00365	-0.06761	-0.0683	0.01825	-0.05786	-0.06177	0.01825	-0.0637	-0.06486	0.00365	-0.06245	-0.06464	0.00365	-0.0707	-0.07083
0.00366	-0.07367	-0.07473	0.00366	-0.06505	-0.06311	0.0183	-0.0723	-0.07214	0.00366	-0.06614	-0.06786	0.0183	-0.05874	-0.06217	0.0183	-0.06483	-0.0653	0.00366	-0.06224	-0.06445	0.00366	-0.07049	-0.07049
0.00367	-0.07355	-0.07442	0.00367	-0.06514	-0.06336	0.01835	-0.07276	-0.07223	0.00367	-0.0667	-0.06774	0.01835	-0.05824	-0.06336	0.01835	-0.06592	-0.06499	0.00367	-0.06302	-0.06364	0.00367	-0.07045	-0.07077
0.00368	-0.07358	-0.07445	0.00368	-0.06558	-0.06383	0.0184	-0.07286	-0.07226	0.00368	-0.06692	-0.06795	0.0184	-0.05883	-0.06239	0.0184	-0.06377	-0.06661	0.00368	-0.06255	-0.06314	0.00368	-0.07058	-0.07027
0.00369	-0.07355	-0.0748	0.00369	-0.06555	-0.06295	0.01845	-0.07248	-0.07255	0.00369	-0.06714	-0.0693	0.01845	-0.05836	-0.06245	0.01845	-0.06442	-0.06711	0.00369	-0.06255	-0.06364	0.00369	-0.07052	-0.07064
0.0037	-0.07373	-0.07436	0.0037	-0.06539	-0.06277	0.0185	-0.07292	-0.07245	0.0037	-0.06614	-0.0678	0.0185	-0.05849	-0.0627	0.0185	-0.06511	-0.0663	0.0037	-0.06261	-0.06377	0.0037	-0.07045	-0.07052
0.00371	-0.07364	-0.07464	0.00371	-0.06542	-0.06292	0.01855	-0.07273	-0.07248	0.00371	-0.06586	-0.06833	0.01855	-0.05849	-0.0627	0.01855	-0.06445	-0.06524	0.00371	-0.06252	-0.06427	0.00371	-0.07064	-0.07102
0.00372	-0.07367	-0.07451	0.00372	-0.06502	-0.06305	0.0186	-0.07289	-0.07226	0.00372	-0.06652	-0.06733	0.0186	-0.05886	-0.0628	0.0186	-0.06836	-0.06327	0.00372	-0.06252	-0.06442	0.00372	-0.07074	-0.0708
0.00373	-0.0737	-0.0747	0.00373	-0.06536	-0.06258	0.01865	-0.0727	-0.0728	0.00373	-0.06667	-0.06758	0.01865	-0.05842	-0.06324	0.01865	-0.06495	-0.06536	0.00373	-0.06283	-0.06327	0.00373	-0.0707	-0.07092
0.00374	-0.07383	-0.07442	0.00374	-0.06555	-0.06292	0.0187	-0.0737	-0.07342	0.00374	-0.06739	-0.0678	0.0187	-0.05789	-0.06239	0.0187	-0.0673	-0.0663	0.00374	-0.06267	-0.0632	0.00374	-0.07067	-0.0707
0.00375	-0.07383	-0.07486	0.00375	-0.0657	-0.06286	0.01875	-0.07361	-0.07267	0.00375	-0.06708	-0.06792	0.01875	-0.05877	-0.06196	0.01875	-0.06511	-0.06674	0.00375	-0.06277	-0.06364	0.00375	-0.07074	-0.0712
0.00376	-0.0737	-0.07458	0.00376	-0.06561	-0.06324	0.0188	-0.07289	-0.07248	0.00376	-0.06649	-0.06758	0.0188	-0.05871	-0.06349	0.0188	-0.06689	-0.06389	0.00376	-0.06261	-0.06414	0.00376	-0.0707	-0.07042
0.00377	-0.0738	-0.07486	0.00377	-0.06533	-0.06311	0.01885	-0.0728	-0.0727	0.00377	-0.06599	-0.06795	0.01885	-0.0588	-0.06236	0.01885	-0.06539	-0.06599	0.00377	-0.06289	-0.06427	0.00377	-0.07074	-0.0707
0.00378	-0.07383	-0.07448	0.00378	-0.06536	-0.06349	0.0189	-0.0732	-0.07314	0.00378	-0.06714	-0.0668	0.0189	-0.05842	-0.06242	0.0189	-0.06489	-0.06664	0.00378	-0.06249	-0.06417	0.00378	-0.07055	-0.07064
0.00379	-0.07351	-0.07451	0.00379	-0.06433	-0.06292	0.01895	-0.07286	-0.07276	0.00379	-0.06677	-0.06774	0.01895	-0.05855	-0.06345	0.01895	-0.06564	-0.06577	0.00379	-0.06242	-0.06408	0.00379	-0.07055	-0.07089
0.0038	-0.0737	-0.07461	0.0038	-0.06552	-0.06333	0.019	-0.07305	-0.07326	0.0038	-0.06677	-0.06792	0.019	-0.05883	-0.06227	0.019	-0.06402	-0.06602	0.0038	-0.06245	-0.0632	0.0038	-0.0707	-0.07055
0.00381	-0.07376	-0.07455	0.00381	-0.06564	-0.0633	0.01905	-0.07264	-0.07283	0.00381	-0.06599	-0.0677	0.01905	-0.05905	-0.06239	0.01905	-0.06639	-0.06661	0.00381	-0.06224	-0.0633	0.00381	-0.07058	-0.0707
0.00382	-0.07351	-0.07448	0.00382	-0.06577	-0.0633	0.0191	-0.07305	-0.07251	0.00382	-0.06564	-0.0682	0.0191	-0.05883	-0.0627	0.0191	-0.06492	-0.06477	0.00382	-0.06255	-0.06349	0.00382	-0.07067	-0.07045
0.00383	-0.07351	-0.07458	0.00383	-0.06564	-0.0632	0.01915	-0.07258	-0.07267	0.00383	-0.06605	-0.06805	0.01915	-0.05811	-0.06196	0.01915	-0.0662	-0.06574	0.00383	-0.06236	-0.06439	0.00383	-0.07061	-0.07099
0.00384	-0.07333	-0.07442	0.00384	-0.0657	-0.06345	0.0192	-0.07305	-0.07264	0.00384	-0.0668	-0.06777	0.0192	-0.05874	-0.06161	0.0192	-0.06477	-0.06692	0.00384	-0.06233	-0.06411	0.00384	-0.07074	-0.07033
0.00385	-0.07361	-0.07489	0.00385	-0.06524	-0.06286	0.01925	-0.07317	-0.07248	0.00385	-0.06745	-0.06745	0.01925	-0.05864	-0.06264	0.01925	-0.06667	-0.06383	0.00385	-0.06258	-0.06424	0.00385	-0.07042	-0.0708
0.00386	-0.07367	-0.07455	0.00386	-0.06561	-0.06261	0.0193	-0.07298	-0.07233	0.00386	-0.0672	-0.06764	0.0193	-0.05846	-0.06242	0.0193	-0.06452	-0.0652	0.00386	-0.06267	-0.06261	0.00386	-0.07036	-0.07039
0.00387	-0.0737	-0.07501	0.00387	-0.06583	-0.06289	0.01935	-0.07311	-0.07258	0.00387	-0.06714	-0.06649	0.01935	-0.05952	-0.06121	0.01935	-0.06677	-0.06711	0.00387	-0.06258	-0.06355	0.00387	-0.07052	-0.0707
0.00388	-0.07373	-0.07455	0.00388	-0.06533	-0.06245	0.0194	-0.07336	-0.07264	0.00388	-0.06624	-0.06767	0.0194	-0.05883	-0.06236	0.0194	-0.06483	-0.06608	0.00388	-0.06258	-0.06355	0.00388	-0.07061	-0.0703
0.00389	-0.0737	-0.0747	0.00389	-0.06549	-0.06292	0.01945	-0.07317	-0.07214	0.00389	-0.06645	-0.06764	0.01945	-0.05914	-0.06224	0.01945	-0.06502	-0.06567	0.00389	-0.06249	-0.0653	0.00389	-0.07052	-0.07086
0.0039	-0.07389	-0.07451	0.0039	-0.06564	-0.06286	0.0195	-0.0728	-0.0723	0.0039	-0.06714	-0.06761	0.0195	-0.05914	-0.06255	0.0195	-0.0657	-0.06617	0.0039	-0.06267	-0.0643	0.0039	-0.07061	-0.07045
0.00391	-0.07358	-0.07458	0.00391	-0.06533	-0.06345	0.01955	-0.07308	-0.07295	0.00391	-0.0677	-0.0678	0.01955	-0.05852	-0.06308	0.01955	-0.06561	-0.06499	0.00391	-0.06242	-0.06439	0.00391	-0.07061	-0.07089
0.00392	-0.0737	-0.07439	0.00392	-0.0652	-0.06295	0.0196	-0.07289	-0.07364	0.00392	-0.06745	-0.06727	0.0196	-0.05842	-0.06277	0.0196	-0.06717	-0.06583	0.00392	-0.06242	-0.0638	0.00392	-0.07055	-0.07042
0.00393	-0.07364	-0.0747	0.00393	-0.06564	-0.06342	0.01965	-0.07301	-0.07261	0.00393	-0.06692	-0.06761	0.01965	-0.05855	-0.06292	0.01965	-0.06442	-0.06558	0.00393	-0.06236	-0.0638	0.00393	-0.07061	-0.07092
0.00394	-0.07345	-0.07439	0.00394	-0.06467	-0.06302	0.0197	-0.07336	-0.07323	0.00394	-0.06611	-0.06764	0.0197	-0.05911	-0.0632	0.0197	-0.06608	-0.06567	0.00394	-0.06252	-0.06414	0.00394	-0.07067	-0.07045
0.00395	-0.07342	-0.07436	0.00395	-0.06549	-0.06305	0.01975	-0.0737	-0.07276	0.00395	-0.06661	-0.06786	0.01975	-0.05852	-0.06349	0.01975	-0.0663	-0.06677	0.00395	-0.06255	-0.06467	0.00395	-0.0708	-0.0707
0.00396	-0.07364	-0.07423	0.00396	-0.0652	-0.06295	0.0198	-0.07314	-0.07255	0.00396	-0.0668	-0.0682	0.0198	-0.05833	-0.06314	0.0198	-0.0657	-0.06627	0.00396	-0.06117	-0.06458	0.00396	-0.0707	-0.07017
0.00397	-0.0738	-0.07455	0.00397	-0.0652	-0.06311	0.01985	-0.07326	-0.07283	0.00397	-0.06774	-0.0677	0.01985	-0.05917	-0.06314	0.01985	-0.06595	-0.06745	0.00397	-0.06236	-0.06439	0.00397	-0.07067	-0.07061
0.00398	-0.07358	-0.07439	0.00398	-0.06533	-0.06342	0.0199	-0.07314	-0.07333	0.00398	-0.06733	-0.06705	0.0199	-0.05886	-0.06258	0.0199	-0.06545	-0.06511	0.00398	-0.06236	-0.06433	0.00398	-0.07074	-0.07039
0.00399	-0.07361	-0.07445	0.00399	-0.06545	-0.06308	0.01995	-0.07314	-0.07258	0.00399	-0.0667	-0.06792	0.01995	-0.05874	-0.06192	0.01995	-0.06486	-0.06686	0.00399	-0.06264	-0.06399	0.00399	-0.07052	-0.07058
0.004	-0.07345	-0.07445	0.004	-0.06524	-0.06299	0.02	-0.07311	-0.07292	0.004	-0.06624	-0.06786	0.02	-0.05924	-0.06245	0.02	-0.06545	-0.0647	0.004	-0.06249	-0.06349	0.004	-0.07055	-0.07055
0.00401	-0.0737	-0.07476	0.00401	-0.06561	-0.06314	0.02005	-0.07342	-0.07436	0.00401	-0.06667	-0.06799	0.02005	-0.05946	-0.06283	0.02005	-0.06502	-0.06686	0.00401	-0.06236	-0.06417	0.00401	-0.07042	-0.07067
0.00402	-0.0738	-0.07433	0.00402	-0.06555	-0.06302	0.0201	-0.0733	-0.0727	0.00402	-0.0673	-0.06805	0.0201	-0.05958	-0.06302	0.0201	-0.06602	-0.06583	0.00402	-0.06264	-0.06492	0.00402	-0.07077	-0.07049
0.00403	-0.07376	-0.07467	0.00403	-0.06574	-0.06305	0.02015	-0.07386	-0.07267	0.00403	-0.06711	-0.06799	0.02015	-0.06027	-0.06383	0.02015	-0.06542	-0.06702	0.00403	-0.06267	-0.06483	0.00403	-0.07061	-0.07089
0.00404	-0.07364	-0.07455	0.00404	-0.06605	-0.06355	0.0202	-0.07298	-0.07251	0.00404	-0.06761	-0.06792	0.0202	-0.05946	-0.06355	0.0202	-0.06533	-0.06552	0.00404	-0.06255	-0.06439	0.00404	-0.07039	-0.07089
0.00405	-0.07361	-0.07467	0.00405	-0.06561	-0.06314	0.02025	-0.07339	-0.07345	0.00405	-0.06674	-0.06892	0.02025	-0.05905	-0.0632	0.02025	-0.06561	-0.06745	0.00405	-0.06267	-0.06455	0.00405	-0.07061	-0.07095
0.00406	-0.07392	-0.0748	0.00406	-0.06586	-0.06305	0.0203	-0.0732	-0.07226	0.00406	-0.06667	-0.06786	0.0203	-0.0588	-0.06264	0.0203	-0.06642	-0.0653	0.00406	-0.06239	-0.0638	0.00406	-0.07055	-0.0707
0.00407	-0.07367	-0.07467	0.00407	-0.06555	-0.06311	0.02035	-0.0733	-0.07411	0.00407	-0.06564	-0.06739	0.02035	-0.05858	-0.06249	0.02035	-0.06489	-0.06811	0.00407	-0.06245	-0.06408	0.00407	-0.0707	-0.07111
0.00408	-0.07355	-0.07436	0.00408	-0.0662	-0.06342	0.0204	-0.0732	-0.07361	0.00408	-0.06689	-0.06755	0.0204	-0.05914	-0.0623	0.0204	-0.06555	-0.0663	0.00408	-0.06258	-0.06464	0.00408	-0.07055	-0.0707
0.00409	-0.07358	-0.07495	0.00409	-0.06505	-0.0633	0.02045	-0.0728	-0.07301	0.00409	-0.06761	-0.06764	0.02045	-0.05971	-0.06308	0.02045	-0.06592	-0.06752	0.00409	-0.06174	-0.06492	0.00409	-0.07074	-0.07099
0.0041	-0.0738	-0.07451	0.0041	-0.06533	-0.0633	0.0205	-0.07317	-0.07283	0.0041	-0.06736	-0.0678	0.0205	-0.05977	-0.06274	0.0205	-0.06524	-0.06595	0.0041	-0.06227	-0.06427	0.0041	-0.07067	-0.07067
0.00411	-0.07383	-0.07451	0.00411	-0.06564	-0.06324	0.02055	-0.07308	-0.07323	0.00411	-0.06695	-0.06708	0.02055	-0.05867	-0.06277	0.02055	-0.06642	-0.0672	0.00411	-0.06239	-0.0643	0.00411	-0.07039	-0.07095
0.00412	-0.07358	-0.07448	0.00412	-0.06567	-0.06314	0.0206	-0.07189	-0.07348	0.00412	-0.0663	-0.06764	0.0206	-0.05933	-0.06324	0.0206	-0.0657	-0.06786	0.00412	-0.06267	-0.06377	0.00412	-0.07027	-0.07049
0.00413	-0.07361	-0.07445	0.00413	-0.06539	-0.0633	0.02065	-0.0732	-0.07211	0.00413	-0.06642	-0.06786	0.02065	-0.05911	-0.06352	0.02065	-0.06589	-0.06614	0.00413	-0.0627	-0.06427	0.00413	-0.07052	-0.07067
0.00414	-0.0737	-0.07467	0.00414	-0.06542	-0.0632	0.0207	-0.07408	-0.07345	0.00414	-0.06645	-0.06564	0.0207	-0.05986	-0.06327	0.0207	-0.06567	-0.0663	0.00414	-0.06249	-0.06464	0.00414	-0.07049	-0.07014
0.00415	-0.07367	-0.07473	0.00415	-0.06524	-0.06295	0.02075	-0.07276	-0.07251	0.00415	-0.06714	-0.06805	0.02075	-0.05992	-0.06386	0.02075	-0.0677	-0.06592	0.00415	-0.06252	-0.06539	0.00415	-0.07055	-0.07077
0.00416	-0.07358	-0.07426	0.00416	-0.06514	-0.06292	0.0208	-0.07314	-0.07201	0.00416	-0.06642	-0.06792	0.0208	-0.05917	-0.06367	0.0208	-0.06636	-0.06608	0.00416	-0.06258	-0.06439	0.00416	-0.07052	-0.07033
0.00417	-0.07367	-0.07467	0.00417	-0.06549	-0.06324	0.02085	-0.07336	-0.07233	0.00417	-0.06605	-0.06814	0.02085	-0.05817	-0.06274	0.02085	-0.06605	-0.06667	0.00417	-0.06261	-0.06408	0.00417	-0.07064	-0.07058
0.00418	-0.0737	-0.07445	0.00418	-0.06552	-0.0628	0.0209	-0.07336	-0.07286	0.00418	-0.06549	-0.0678	0.0209	-0.05933	-0.06333	0.0209	-0.06595	-0.06642	0.00418	-0.06249	-0.0633	0.00418	-0.07067	-0.07036
0.00419	-0.07367	-0.07448	0.00419	-0.06574	-0.06302	0.02095	-0.07326	-0.0732	0.00419	-0.06658	-0.06783	0.02095	-0.05955	-0.06305	0.02095	-0.06792	-0.06608	0.00419	-0.06255	-0.06405	0.00419	-0.0707	-0.07089
0.0042	-0.07364	-0.07439	0.0042	-0.06574	-0.06283	0.021	-0.07326	-0.07448	0.0042	-0.06689	-0.06755	0.021	-0.05977	-0.06277	0.021	-0.06649	-0.06645	0.0042	-0.06245	-0.0647	0.0042	-0.0708	-0.0707
0.00421	-0.07351	-0.07464	0.00421	-0.06617	-0.06295	0.02105	-0.07411	-0.07361	0.00421	-0.06724	-0.06774	0.02105	-0.05908	-0.06314	0.02105	-0.06608	-0.06577	0.00421	-0.06264	-0.06474	0.00421	-0.07074	-0.07099
0.00422	-0.07373	-0.07467	0.00422	-0.06511	-0.06302	0.0211	-0.07336	-0.07255	0.00422	-0.06739	-0.06749	0.0211	-0.05858	-0.06236	0.0211	-0.06611	-0.06511	0.00422	-0.0623	-0.06449	0.00422	-0.0708	-0.07049
0.00423	-0.07367	-0.07451	0.00423	-0.06511	-0.0632	0.02115	-0.07298	-0.07336	0.00423	-0.06655	-0.06686	0.02115	-0.05905	-0.06177	0.02115	-0.06645	-0.06667	0.00423	-0.06245	-0.06414	0.00423	-0.07083	-0.07102
0.00424	-0.07361	-0.07417	0.00424	-0.06542	-0.0632	0.0212	-0.07383	-0.07161	0.00424	-0.06589	-0.06767	0.0212	-0.05986	-0.06305	0.0212	-0.06605	-0.06586	0.00424	-0.06252	-0.06367	0.00424	-0.07089	-0.07045
0.00425	-0.07351	-0.07467	0.00425	-0.06545	-0.06349	0.02125	-0.0733	-0.0732	0.00425	-0.0662	-0.06777	0.02125	-0.0598	-0.0632	0.02125	-0.0658	-0.06695	0.00425	-0.06358	-0.06389	0.00425	-0.07055	-0.07055
0.00426	-0.0737	-0.07451	0.00426	-0.06542	-0.0632	0.0213	-0.0732	-0.07395	0.00426	-0.06761	-0.06761	0.0213	-0.05964	-0.06267	0.0213	-0.06608	-0.06667	0.00426	-0.06239	-0.0642	0.00426	-0.07042	-0.07017
0.00427	-0.07339	-0.07455	0.00427	-0.0657	-0.06305	0.02135	-0.0733	-0.07317	0.00427	-0.06724	-0.06761	0.02135	-0.05977	-0.06261	0.02135	-0.0668	-0.06674	0.00427	-0.06255	-0.06486	0.00427	-0.07045	-0.07055
0.00428	-0.07348	-0.07448	0.00428	-0.06552	-0.06302	0.0214	-0.07336	-0.07242	0.00428	-0.06677	-0.0677	0.0214	-0.05871	-0.0633	0.0214	-0.06474	-0.06764	0.00428	-0.06221	-0.06458	0.00428	-0.07064	-0.07017
0.00429	-0.07358	-0.07483	0.00429	-0.06499	-0.06286	0.02145	-0.07323	-0.07308	0.00429	-0.06589	-0.06761	0.02145	-0.05874	-0.06342	0.02145	-0.06661	-0.06586	0.00429	-0.06227	-0.06392	0.00429	-0.07061	-0.07058
0.0043	-0.07376	-0.07445	0.0043	-0.06539	-0.06283	0.0215	-0.07286	-0.07367	0.0043	-0.06583	-0.06817	0.0215	-0.05886	-0.06349	0.0215	-0.06611	-0.06683	0.0043	-0.0623	-0.06327	0.0043	-0.07067	-0.07042
0.00431	-0.07367	-0.07458	0.00431	-0.0652	-0.06299	0.02155	-0.07314	-0.07192	0.00431	-0.06655	-0.0678	0.02155	-0.05917	-0.06277	0.02155	-0.06614	-0.06664	0.00431	-0.06261	-0.0632	0.00431	-0.07083	-0.07092
0.00432	-0.07376	-0.07436	0.00432	-0.06542	-0.06305	0.0216	-0.07364	-0.07245	0.00432	-0.06745	-0.06855	0.0216	-0.05958	-0.06436	0.0216	-0.0662	-0.06714	0.00432	-0.06245	-0.06395	0.00432	-0.07089	-0.07077
0.00433	-0.07342	-0.0748	0.00433	-0.06536	-0.06267	0.02165	-0.07323	-0.07536	0.00433	-0.06758	-0.06764	0.02165	-0.06052	-0.0632	0.02165	-0.06692	-0.0668	0.00433	-0.06249	-0.0647	0.00433	-0.07102	-0.07092
0.00434	-0.07358	-0.07445	0.00434	-0.06583	-0.06311	0.0217	-0.07461	-0.07301	0.00434	-0.06705	-0.06761	0.0217	-0.05977	-0.06374	0.0217	-0.06627	-0.06702	0.00434	-0.0627	-0.06342	0.00434	-0.0707	-0.07077
0.00435	-0.07364	-0.0748	0.00435	-0.06627	-0.06283	0.02175	-0.07351	-0.07245	0.00435	-0.06695	-0.06792	0.02175	-0.05961	-0.06345	0.02175	-0.06674	-0.06695	0.00435	-0.06239	-0.06377	0.00435	-0.07077	-0.07102
0.00436	-0.07376	-0.07448	0.00436	-0.06558	-0.06221	0.0218	-0.07348	-0.0728	0.00436	-0.06711	-0.06774	0.0218	-0.05902	-0.06289	0.0218	-0.06617	-0.06683	0.00436	-0.06245	-0.06327	0.00436	-0.07064	-0.07045
0.00437	-0.07364	-0.07464	0.00437	-0.06549	-0.06286	0.02185	-0.07295	-0.07264	0.00437	-0.0667	-0.06755	0.02185	-0.05852	-0.0633	0.02185	-0.06611	-0.06583	0.00437	-0.06245	-0.06414	0.00437	-0.07055	-0.07064
0.00438	-0.0738	-0.07467	0.00438	-0.06545	-0.0628	0.0219	-0.07305	-0.07314	0.00438	-0.06749	-0.06752	0.0219	-0.05914	-0.0632	0.0219	-0.06649	-0.06645	0.00438	-0.06314	-0.06427	0.00438	-0.07055	-0.07039
0.00439	-0.07367	-0.07461	0.00439	-0.06533	-0.06339	0.02195	-0.07276	-0.07339	0.00439	-0.06861	-0.06758	0.02195	-0.05949	-0.0632	0.02195	-0.06664	-0.06689	0.00439	-0.0623	-0.0647	0.00439	-0.07055	-0.07067
0.0044	-0.07351	-0.07439	0.0044	-0.06452	-0.0632	0.022	-0.07348	-0.07339	0.0044	-0.06724	-0.06786	0.022	-0.05892	-0.06352	0.022	-0.06645	-0.06686	0.0044	-0.06233	-0.06424	0.0044	-0.07042	-0.07045
0.00441	-0.07351	-0.07467	0.00441	-0.06524	-0.06311	0.02205	-0.07298	-0.07217	0.00441	-0.06686	-0.06758	0.02205	-0.05921	-0.06383	0.02205	-0.06605	-0.06702	0.00441	-0.0627	-0.06392	0.00441	-0.0703	-0.07092
0.00442	-0.07358	-0.07445	0.00442	-0.06574	-0.06295	0.0221	-0.07314	-0.07336	0.00442	-0.06611	-0.06755	0.0221	-0.05996	-0.06308	0.0221	-0.0667	-0.06752	0.00442	-0.06255	-0.06302	0.00442	-0.07027	-0.07036
0.00443	-0.07348	-0.07473	0.00443	-0.0657	-0.06295	0.02215	-0.07333	-0.07376	0.00443	-0.06664	-0.06908	0.02215	-0.05949	-0.06361	0.02215	-0.06683	-0.06686	0.00443	-0.06255	-0.06358	0.00443	-0.0703	-0.0707
0.00444	-0.07367	-0.07445	0.00444	-0.06495	-0.06311	0.0222	-0.07308	-0.07226	0.00444	-0.06745	-0.06764	0.0222	-0.0598	-0.06352	0.0222	-0.06642	-0.06711	0.00444	-0.06255	-0.06405	0.00444	-0.07064	-0.07049
0.00445	-0.07355	-0.07448	0.00445	-0.06514	-0.06327	0.02225	-0.07339	-0.07336	0.00445	-0.06767	-0.06802	0.02225	-0.05927	-0.06317	0.02225	-0.06695	-0.06736	0.00445	-0.06267	-0.06455	0.00445	-0.07077	-0.07061
0.00446	-0.0738	-0.07451	0.00446	-0.06567	-0.06324	0.0223	-0.07367	-0.07395	0.00446	-0.06655	-0.06739	0.0223	-0.0598	-0.06386	0.0223	-0.0677	-0.0672	0.00446	-0.06258	-0.06424	0.00446	-0.0708	-0.0703
0.00447	-0.07367	-0.07458	0.00447	-0.06499	-0.06295	0.02235	-0.07411	-0.07292	0.00447	-0.06608	-0.06786	0.02235	-0.05949	-0.06345	0.02235	-0.0667	-0.06624	0.00447	-0.06261	-0.06367	0.00447	-0.07095	-0.07077
0.00448	-0.07358	-0.07442	0.00448	-0.06483	-0.06314	0.0224	-0.07373	-0.07398	0.00448	-0.06608	-0.06777	0.0224	-0.06096	-0.06311	0.0224	-0.0667	-0.06727	0.00448	-0.06249	-0.0632	0.00448	-0.0708	-0.07049
0.00449	-0.07376	-0.07467	0.00449	-0.06558	-0.06245	0.02245	-0.07339	-0.07273	0.00449	-0.06652	-0.06786	0.02245	-0.05964	-0.06395	0.02245	-0.0662	-0.0673	0.00449	-0.06249	-0.06383	0.00449	-0.07083	-0.0708
0.0045	-0.0738	-0.07458	0.0045	-0.06533	-0.06305	0.0225	-0.07395	-0.07395	0.0045	-0.06717	-0.06724	0.0225	-0.05961	-0.06455	0.0225	-0.06661	-0.06711	0.0045	-0.06261	-0.06489	0.0045	-0.07083	-0.07055
0.00451	-0.07373	-0.07464	0.00451	-0.06564	-0.06305	0.02255	-0.07389	-0.07311	0.00451	-0.06764	-0.06764	0.02255	-0.05952	-0.06339	0.02255	-0.06627	-0.06733	0.00451	-0.06299	-0.06452	0.00451	-0.07074	-0.07099
0.00452	-0.0738	-0.07442	0.00452	-0.06549	-0.0632	0.0226	-0.07286	-0.0723	0.00452	-0.06733	-0.06739	0.0226	-0.0598	-0.06355	0.0226	-0.06664	-0.06717	0.00452	-0.06264	-0.06458	0.00452	-0.07055	-0.0707
0.00453	-0.07361	-0.0747	0.00453	-0.06552	-0.06299	0.02265	-0.07355	-0.07405	0.00453	-0.06658	-0.06745	0.02265	-0.05908	-0.06386	0.02265	-0.06617	-0.06708	0.00453	-0.06261	-0.06411	0.00453	-0.07052	-0.07089
0.00454	-0.07383	-0.07442	0.00454	-0.06592	-0.06317	0.0227	-0.07317	-0.07308	0.00454	-0.06674	-0.06749	0.0227	-0.06005	-0.06339	0.0227	-0.06661	-0.0673	0.00454	-0.06227	-0.06367	0.00454	-0.07049	-0.07058
0.00455	-0.0738	-0.07455	0.00455	-0.0657	-0.0628	0.02275	-0.07426	-0.0743	0.00455	-0.06592	-0.06733	0.02275	-0.05999	-0.06355	0.02275	-0.06605	-0.0682	0.00455	-0.06245	-0.06405	0.00455	-0.07058	-0.07061
0.00456	-0.0737	-0.07433	0.00456	-0.06555	-0.06317	0.0228	-0.07339	-0.07308	0.00456	-0.06717	-0.06836	0.0228	-0.05933	-0.06361	0.0228	-0.06699	-0.06689	0.00456	-0.06211	-0.06492	0.00456	-0.07067	-0.07042
0.00457	-0.07364	-0.07455	0.00457	-0.06564	-0.06317	0.02285	-0.0732	-0.07411	0.00457	-0.06689	-0.06777	0.02285	-0.06017	-0.0632	0.02285	-0.0658	-0.06745	0.00457	-0.0623	-0.06499	0.00457	-0.07058	-0.07061
0.00458	-0.0737	-0.07436	0.00458	-0.06561	-0.0632	0.0229	-0.07401	-0.07245	0.00458	-0.06636	-0.06786	0.0229	-0.05964	-0.06408	0.0229	-0.06683	-0.06724	0.00458	-0.06245	-0.06439	0.00458	-0.07067	-0.07055
0.00459	-0.07348	-0.07445	0.00459	-0.0643	-0.06299	0.02295	-0.07311	-0.07423	0.00459	-0.06552	-0.06733	0.02295	-0.05942	-0.06386	0.02295	-0.06661	-0.06711	0.00459	-0.06258	-0.06399	0.00459	-0.07074	-0.07064
0.0046	-0.07364	-0.07448	0.0046	-0.0652	-0.06311	0.023	-0.0738	-0.07373	0.0046	-0.06586	-0.06767	0.023	-0.05983	-0.06361	0.023	-0.06652	-0.0672	0.0046	-0.0627	-0.06374	0.0046	-0.07074	-0.07024
0.00461	-0.07373	-0.07455	0.00461	-0.0657	-0.06286	0.02305	-0.0737	-0.07364	0.00461	-0.06655	-0.06774	0.02305	-0.05974	-0.06345	0.02305	-0.06658	-0.06752	0.00461	-0.06252	-0.06424	0.00461	-0.07074	-0.07058
0.00462	-0.07383	-0.0743	0.00462	-0.06539	-0.06302	0.0231	-0.07361	-0.07323	0.00462	-0.0668	-0.06761	0.0231	-0.05964	-0.06392	0.0231	-0.06717	-0.06702	0.00462	-0.06249	-0.06464	0.00462	-0.07074	-0.07064
0.00463	-0.07355	-0.07467	0.00463	-0.06508	-0.06289	0.02315	-0.07473	-0.07311	0.00463	-0.06652	-0.06761	0.02315	-0.05983	-0.06286	0.02315	-0.06667	-0.06708	0.00463	-0.0623	-0.06583	0.00463	-0.07064	-0.07095
0.00464	-0.07386	-0.07455	0.00464	-0.06545	-0.06292	0.0232	-0.07195	-0.07417	0.00464	-0.06577	-0.06761	0.0232	-0.06011	-0.06349	0.0232	-0.06692	-0.06602	0.00464	-0.06249	-0.0643	0.00464	-0.07055	-0.0708
0.00465	-0.07383	-0.07464	0.00465	-0.06614	-0.06399	0.02325	-0.07386	-0.07214	0.00465	-0.06602	-0.0677	0.02325	-0.05933	-0.06377	0.02325	-0.06699	-0.06708	0.00465	-0.06267	-0.06399	0.00465	-0.07074	-0.07086
0.00466	-0.0738	-0.07461	0.00466	-0.0652	-0.06302	0.0233	-0.07308	-0.07433	0.00466	-0.06664	-0.06761	0.0233	-0.05961	-0.06333	0.0233	-0.06886	-0.06714	0.00466	-0.06283	-0.06327	0.00466	-0.07045	-0.07061
0.00467	-0.07367	-0.07458	0.00467	-0.06489	-0.06289	0.02335	-0.07351	-0.07264	0.00467	-0.06752	-0.06752	0.02335	-0.0598	-0.06383	0.02335	-0.0667	-0.06761	0.00467	-0.06221	-0.0643	0.00467	-0.07055	-0.07086
0.00468	-0.0737	-0.07439	0.00468	-0.06505	-0.06283	0.0234	-0.07348	-0.07495	0.00468	-0.06664	-0.06695	0.0234	-0.05958	-0.06264	0.0234	-0.0668	-0.06714	0.00468	-0.06252	-0.06461	0.00468	-0.07042	-0.07052
0.00469	-0.07348	-0.07486	0.00469	-0.06608	-0.0632	0.02345	-0.07408	-0.07436	0.00469	-0.06708	-0.06755	0.02345	-0.05961	-0.06333	0.02345	-0.06677	-0.06752	0.00469	-0.06258	-0.06499	0.00469	-0.07058	-0.07064
0.0047	-0.07373	-0.0743	0.0047	-0.06567	-0.06308	0.0235	-0.07308	-0.07311	0.0047	-0.06617	-0.06742	0.0235	-0.06021	-0.06374	0.0235	-0.06699	-0.06758	0.0047	-0.06114	-0.06414	0.0047	-0.07058	-0.07049
0.00471	-0.07336	-0.07461	0.00471	-0.06499	-0.06349	0.02355	-0.07308	-0.07436	0.00471	-0.06645	-0.0677	0.02355	-0.05971	-0.06358	0.02355	-0.06699	-0.06755	0.00471	-0.06236	-0.06367	0.00471	-0.0707	-0.07061
0.00472	-0.07367	-0.07436	0.00472	-0.06499	-0.06324	0.0236	-0.07501	-0.07198	0.00472	-0.06727	-0.06667	0.0236	-0.05971	-0.06358	0.0236	-0.06752	-0.06727	0.00472	-0.0623	-0.06386	0.00472	-0.07083	-0.07027
0.00473	-0.07364	-0.07439	0.00473	-0.06605	-0.06305	0.02365	-0.07395	-0.07301	0.00473	-0.06749	-0.0677	0.02365	-0.06017	-0.06358	0.02365	-0.06702	-0.06858	0.00473	-0.06261	-0.06402	0.00473	-0.07077	-0.07061
0.00474	-0.07376	-0.07426	0.00474	-0.06549	-0.06324	0.0237	-0.07298	-0.07392	0.00474	-0.06708	-0.06717	0.0237	-0.05986	-0.06395	0.0237	-0.0668	-0.06711	0.00474	-0.06261	-0.06439	0.00474	-0.07064	-0.07024
0.00475	-0.07367	-0.07461	0.00475	-0.06527	-0.06286	0.02375	-0.07376	-0.07336	0.00475	-0.06642	-0.06811	0.02375	-0.05917	-0.06355	0.02375	-0.06777	-0.06777	0.00475	-0.06264	-0.06449	0.00475	-0.07083	-0.0707
0.00476	-0.07376	-0.07439	0.00476	-0.06495	-0.06305	0.0238	-0.07376	-0.07264	0.00476	-0.06636	-0.06814	0.0238	-0.06021	-0.06364	0.0238	-0.06658	-0.0672	0.00476	-0.06221	-0.06414	0.00476	-0.07086	-0.07042
0.00477	-0.0737	-0.07445	0.00477	-0.06558	-0.06305	0.02385	-0.07336	-0.07292	0.00477	-0.06658	-0.06795	0.02385	-0.05974	-0.06311	0.02385	-0.0672	-0.06752	0.00477	-0.06255	-0.06352	0.00477	-0.07061	-0.07086
0.00478	-0.07373	-0.07448	0.00478	-0.06495	-0.0638	0.0239	-0.0742	-0.07448	0.00478	-0.06727	-0.06789	0.0239	-0.05989	-0.06349	0.0239	-0.06674	-0.0673	0.00478	-0.06258	-0.06383	0.00478	-0.07067	-0.07067
0.00479	-0.07361	-0.07458	0.00479	-0.06477	-0.06305	0.02395	-0.07436	-0.07345	0.00479	-0.0673	-0.06789	0.02395	-0.06002	-0.06399	0.02395	-0.0672	-0.06755	0.00479	-0.0627	-0.06339	0.00479	-0.07042	-0.07095
0.0048	-0.07348	-0.07461	0.0048	-0.06511	-0.06317	0.024	-0.07364	-0.07289	0.0048	-0.06661	-0.06745	0.024	-0.06021	-0.06352	0.024	-0.06633	-0.06705	0.0048	-0.06261	-0.06449	0.0048	-0.07027	-0.07061
0.00481	-0.07364	-0.0747	0.00481	-0.0658	-0.06308	0.02405	-0.0727	-0.07376	0.00481	-0.06552	-0.06767	0.02405	-0.05964	-0.06339	0.02405	-0.06714	-0.06745	0.00481	-0.06267	-0.06411	0.00481	-0.07033	-0.07089
0.00482	-0.07392	-0.07445	0.00482	-0.06642	-0.06308	0.0241	-0.07433	-0.07364	0.00482	-0.06664	-0.06733	0.0241	-0.05999	-0.06399	0.0241	-0.06705	-0.06692	0.00482	-0.06233	-0.06383	0.00482	-0.07014	-0.07067
0.00483	-0.07364	-0.07461	0.00483	-0.06539	-0.0632	0.02415	-0.07464	-0.07414	0.00483	-0.06714	-0.06742	0.02415	-0.05996	-0.06342	0.02415	-0.06699	-0.0672	0.00483	-0.06171	-0.06402	0.00483	-0.07024	-0.07089
0.00484	-0.07364	-0.07439	0.00484	-0.06574	-0.06305	0.0242	-0.07401	-0.07373	0.00484	-0.0682	-0.06733	0.0242	-0.06071	-0.06424	0.0242	-0.06586	-0.06761	0.00484	-0.06252	-0.06402	0.00484	-0.07036	-0.07039
0.00485	-0.07364	-0.07445	0.00485	-0.06595	-0.06283	0.02425	-0.07251	-0.0722	0.00485	-0.06724	-0.06652	0.02425	-0.05974	-0.06374	0.02425	-0.06705	-0.0678	0.00485	-0.06249	-0.06464	0.00485	-0.07052	-0.07074
0.00486	-0.0737	-0.07436	0.00486	-0.06552	-0.06311	0.0243	-0.07323	-0.0722	0.00486	-0.06611	-0.06717	0.0243	-0.06014	-0.06417	0.0243	-0.06642	-0.06702	0.00486	-0.06277	-0.06458	0.00486	-0.07077	-0.07064
0.00487	-0.07333	-0.07464	0.00487	-0.06533	-0.06308	0.02435	-0.07476	-0.07305	0.00487	-0.06611	-0.06795	0.02435	-0.05942	-0.06336	0.02435	-0.06686	-0.06774	0.00487	-0.0623	-0.06433	0.00487	-0.0708	-0.07095
0.00488	-0.0737	-0.07433	0.00488	-0.06555	-0.06305	0.0244	-0.07276	-0.07311	0.00488	-0.06649	-0.06824	0.0244	-0.06061	-0.06408	0.0244	-0.06727	-0.06755	0.00488	-0.06261	-0.06361	0.00488	-0.07067	-0.07049
0.00489	-0.07376	-0.07461	0.00489	-0.06558	-0.06314	0.02445	-0.07398	-0.0728	0.00489	-0.06702	-0.06802	0.02445	-0.05989	-0.06377	0.02445	-0.06711	-0.06727	0.00489	-0.06205	-0.06392	0.00489	-0.07049	-0.07074
0.0049	-0.07367	-0.07414	0.0049	-0.06508	-0.06305	0.0245	-0.07398	-0.07367	0.0049	-0.06674	-0.0673	0.0245	-0.0598	-0.06342	0.0245	-0.06649	-0.06758	0.0049	-0.06242	-0.06477	0.0049	-0.07067	-0.07052
0.00491	-0.0737	-0.07464	0.00491	-0.06474	-0.06314	0.02455	-0.0733	-0.07376	0.00491	-0.0658	-0.06808	0.02455	-0.05999	-0.0638	0.02455	-0.0677	-0.06749	0.00491	-0.06255	-0.06489	0.00491	-0.0707	-0.0708
0.00492	-0.0738	-0.07445	0.00492	-0.06552	-0.06308	0.0246	-0.07486	-0.07255	0.00492	-0.06508	-0.06774	0.0246	-0.06014	-0.06486	0.0246	-0.06711	-0.06705	0.00492	-0.0628	-0.06358	0.00492	-0.07067	-0.07042
0.00493	-0.0738	-0.0747	0.00493	-0.06602	-0.06292	0.02465	-0.07301	-0.07351	0.00493	-0.0657	-0.0678	0.02465	-0.06017	-0.06361	0.02465	-0.06902	-0.06699	0.00493	-0.06245	-0.06386	0.00493	-0.07064	-0.0707
0.00494	-0.07398	-0.07451	0.00494	-0.06577	-0.06261	0.0247	-0.07383	-0.07401	0.00494	-0.06677	-0.06767	0.0247	-0.06024	-0.06395	0.0247	-0.0647	-0.0682	0.00494	-0.06252	-0.0637	0.00494	-0.07058	-0.07055
0.00495	-0.07386	-0.07451	0.00495	-0.06589	-0.06299	0.02475	-0.0743	-0.07364	0.00495	-0.06724	-0.06761	0.02475	-0.06033	-0.06464	0.02475	-0.06736	-0.06745	0.00495	-0.06261	-0.06467	0.00495	-0.07067	-0.07092
0.00496	-0.07395	-0.07445	0.00496	-0.06524	-0.06305	0.0248	-0.07226	-0.07373	0.00496	-0.06695	-0.06752	0.0248	-0.05977	-0.0638	0.0248	-0.06755	-0.06749	0.00496	-0.06261	-0.06445	0.00496	-0.07058	-0.07045
0.00497	-0.07383	-0.07455	0.00497	-0.06577	-0.06305	0.02485	-0.07398	-0.0733	0.00497	-0.06686	-0.0677	0.02485	-0.06036	-0.06439	0.02485	-0.06724	-0.06805	0.00497	-0.06264	-0.06505	0.00497	-0.07052	-0.07089
0.00498	-0.07376	-0.07433	0.00498	-0.06558	-0.06327	0.0249	-0.07267	-0.0742	0.00498	-0.06627	-0.06752	0.0249	-0.05996	-0.06433	0.0249	-0.06752	-0.06739	0.00498	-0.06255	-0.06399	0.00498	-0.07061	-0.07061
0.00499	-0.07376	-0.07445	0.00499	-0.06514	-0.06289	0.02495	-0.0737	-0.07467	0.00499	-0.06761	-0.06633	0.02495	-0.06002	-0.06367	0.02495	-0.06727	-0.06783	0.00499	-0.06358	-0.0637	0.00499	-0.07042	-0.0708
0.005	-0.07345	-0.0743	0.005	-0.06511	-0.06299	0.025	-0.07255	-0.07289	0.005	-0.06802	-0.0673	0.025	-0.06055	-0.06402	0.025	-0.0672	-0.0673	0.005	-0.06239	-0.06383	0.005	-0.07045	-0.07039
0.00501	-0.07376	-0.07442	0.00501	-0.0653	-0.06311	0.02505	-0.07423	-0.07361	0.00501	-0.06745	-0.06755	0.02505	-0.06033	-0.06414	0.02505	-0.06727	-0.06758	0.00501	-0.06261	-0.06455	0.00501	-0.07027	-0.0707
0.00502	-0.0737	-0.07417	0.00502	-0.06552	-0.06289	0.0251	-0.07292	-0.07342	0.00502	-0.06652	-0.06742	0.0251	-0.05917	-0.06361	0.0251	-0.0663	-0.06742	0.00502	-0.06221	-0.0647	0.00502	-0.07064	-0.07033
0.00503	-0.07358	-0.07445	0.00503	-0.06508	-0.06292	0.02515	-0.07551	-0.07305	0.00503	-0.06611	-0.0678	0.02515	-0.06046	-0.0637	0.02515	-0.06752	-0.06811	0.00503	-0.06258	-0.0648	0.00503	-0.07067	-0.07083
0.00504	-0.07358	-0.07433	0.00504	-0.06499	-0.06305	0.0252	-0.07336	-0.07273	0.00504	-0.06661	-0.06858	0.0252	-0.06036	-0.0647	0.0252	-0.06708	-0.06774	0.00504	-0.06239	-0.06367	0.00504	-0.07067	-0.07055
0.00505	-0.07351	-0.07458	0.00505	-0.06555	-0.06302	0.02525	-0.07439	-0.07323	0.00505	-0.06742	-0.06789	0.02525	-0.05986	-0.0638	0.02525	-0.0668	-0.06714	0.00505	-0.06264	-0.06302	0.00505	-0.0707	-0.07077
0.00506	-0.07392	-0.07442	0.00506	-0.06539	-0.06314	0.0253	-0.07442	-0.07323	0.00506	-0.0673	-0.06795	0.0253	-0.06002	-0.06414	0.0253	-0.06755	-0.06774	0.00506	-0.06227	-0.06389	0.00506	-0.07086	-0.07055
0.00507	-0.07373	-0.07464	0.00507	-0.06564	-0.06258	0.02535	-0.07264	-0.07433	0.00507	-0.06652	-0.06739	0.02535	-0.06021	-0.06395	0.02535	-0.06777	-0.06767	0.00507	-0.06267	-0.06417	0.00507	-0.07077	-0.0708
0.00508	-0.07386	-0.07442	0.00508	-0.06527	-0.0632	0.0254	-0.07492	-0.07364	0.00508	-0.06602	-0.06892	0.0254	-0.06002	-0.06367	0.0254	-0.06724	-0.06774	0.00508	-0.06252	-0.06539	0.00508	-0.07083	-0.0708
0.00509	-0.07395	-0.07451	0.00509	-0.06545	-0.06314	0.02545	-0.07289	-0.07417	0.00509	-0.06664	-0.06799	0.02545	-0.06046	-0.06355	0.02545	-0.06711	-0.06789	0.00509	-0.06245	-0.06377	0.00509	-0.07055	-0.07102
0.0051	-0.07395	-0.07436	0.0051	-0.06599	-0.06252	0.0255	-0.07433	-0.07351	0.0051	-0.06749	-0.06755	0.0255	-0.06049	-0.06458	0.0255	-0.06705	-0.06777	0.0051	-0.06267	-0.06324	0.0051	-0.07049	-0.07064
0.00511	-0.07376	-0.07451	0.00511	-0.06533	-0.0632	0.02555	-0.0732	-0.0733	0.00511	-0.06677	-0.06739	0.02555	-0.05914	-0.06367	0.02555	-0.06845	-0.06649	0.00511	-0.06264	-0.06389	0.00511	-0.07045	-0.07086
0.00512	-0.07355	-0.07426	0.00512	-0.06499	-0.06311	0.0256	-0.07248	-0.0742	0.00512	-0.06614	-0.06733	0.0256	-0.0603	-0.0637	0.0256	-0.06764	-0.06799	0.00512	-0.06361	-0.06433	0.00512	-0.07061	-0.07049
0.00513	-0.07373	-0.07461	0.00513	-0.06505	-0.06342	0.02565	-0.07392	-0.07339	0.00513	-0.06686	-0.06736	0.02565	-0.06052	-0.06399	0.02565	-0.06752	-0.06764	0.00513	-0.06277	-0.06461	0.00513	-0.07061	-0.07058
0.00514	-0.07392	-0.07442	0.00514	-0.06545	-0.06311	0.0257	-0.07258	-0.07348	0.00514	-0.06705	-0.0677	0.0257	-0.06008	-0.0638	0.0257	-0.06777	-0.06702	0.00514	-0.06267	-0.06417	0.00514	-0.07049	-0.07052
0.00515	-0.07367	-0.07461	0.00515	-0.06567	-0.06327	0.02575	-0.07183	-0.07348	0.00515	-0.06714	-0.06764	0.02575	-0.06052	-0.06327	0.02575	-0.06705	-0.0683	0.00515	-0.0627	-0.06427	0.00515	-0.07049	-0.07052
0.00516	-0.07348	-0.07442	0.00516	-0.06514	-0.0627	0.0258	-0.07476	-0.07355	0.00516	-0.06667	-0.06733	0.0258	-0.06067	-0.06399	0.0258	-0.0672	-0.06752	0.00516	-0.06227	-0.06395	0.00516	-0.07064	-0.0703
0.00517	-0.07339	-0.07467	0.00517	-0.0647	-0.06299	0.02585	-0.07283	-0.07345	0.00517	-0.06652	-0.06905	0.02585	-0.05971	-0.06424	0.02585	-0.06761	-0.06761	0.00517	-0.06249	-0.06477	0.00517	-0.07061	-0.07036
0.00518	-0.07358	-0.0742	0.00518	-0.06549	-0.06311	0.0259	-0.07333	-0.07336	0.00518	-0.06692	-0.06755	0.0259	-0.06042	-0.06402	0.0259	-0.06586	-0.06817	0.00518	-0.06255	-0.06442	0.00518	-0.07064	-0.07036
0.00519	-0.0737	-0.07451	0.00519	-0.0658	-0.06295	0.02595	-0.07439	-0.07367	0.00519	-0.06811	-0.0678	0.02595	-0.06064	-0.06445	0.02595	-0.06827	-0.06849	0.00519	-0.06252	-0.0643	0.00519	-0.07067	-0.0708
0.0052	-0.07364	-0.07426	0.0052	-0.06536	-0.06292	0.026	-0.07423	-0.07323	0.0052	-0.06708	-0.06742	0.026	-0.06005	-0.06405	0.026	-0.06655	-0.07077	0.0052	-0.06258	-0.06389	0.0052	-0.07067	-0.07049
0.00521	-0.07367	-0.07451	0.00521	-0.06527	-0.06317	0.02605	-0.07367	-0.07351	0.00521	-0.06614	-0.06795	0.02605	-0.06039	-0.0638	0.02605	-0.06761	-0.06814	0.00521	-0.06239	-0.06452	0.00521	-0.07061	-0.07086
0.00522	-0.07383	-0.07445	0.00522	-0.06477	-0.06292	0.0261	-0.07286	-0.07339	0.00522	-0.06624	-0.06755	0.0261	-0.06077	-0.0643	0.0261	-0.06802	-0.06705	0.00522	-0.06233	-0.06439	0.00522	-0.0707	-0.07064
0.00523	-0.07383	-0.07476	0.00523	-0.06552	-0.06261	0.02615	-0.07345	-0.07336	0.00523	-0.0667	-0.06767	0.02615	-0.06033	-0.06427	0.02615	-0.0683	-0.06786	0.00523	-0.06258	-0.06477	0.00523	-0.0708	-0.07114
0.00524	-0.0738	-0.07436	0.00524	-0.0648	-0.06295	0.0262	-0.07411	-0.07339	0.00524	-0.06664	-0.06767	0.0262	-0.06039	-0.06314	0.0262	-0.06652	-0.06767	0.00524	-0.0623	-0.06392	0.00524	-0.07095	-0.0708
0.00525	-0.07395	-0.07473	0.00525	-0.06499	-0.0628	0.02625	-0.07473	-0.07326	0.00525	-0.06599	-0.06761	0.02625	-0.06071	-0.06402	0.02625	-0.06749	-0.06802	0.00525	-0.06239	-0.06383	0.00525	-0.07086	-0.07108
0.00526	-0.07389	-0.07461	0.00526	-0.06499	-0.0628	0.0263	-0.07348	-0.07373	0.00526	-0.06549	-0.0657	0.0263	-0.06014	-0.06411	0.0263	-0.06724	-0.06792	0.00526	-0.0628	-0.06414	0.00526	-0.0708	-0.07074
0.00527	-0.07364	-0.0747	0.00527	-0.06502	-0.06289	0.02635	-0.07317	-0.07342	0.00527	-0.0668	-0.06758	0.02635	-0.06046	-0.0623	0.02635	-0.06905	-0.0682	0.00527	-0.06277	-0.06477	0.00527	-0.07049	-0.07099
0.00528	-0.07376	-0.07451	0.00528	-0.06524	-0.0628	0.0264	-0.07333	-0.07348	0.00528	-0.06702	-0.06749	0.0264	-0.06052	-0.06408	0.0264	-0.06686	-0.06755	0.00528	-0.06199	-0.06433	0.00528	-0.07058	-0.07067
0.00529	-0.07364	-0.07489	0.00529	-0.06527	-0.06274	0.02645	-0.07408	-0.07361	0.00529	-0.06564	-0.06742	0.02645	-0.06083	-0.06439	0.02645	-0.06752	-0.06458	0.00529	-0.06249	-0.06367	0.00529	-0.07045	-0.07077
0.0053	-0.07386	-0.07436	0.0053	-0.0648	-0.06299	0.0265	-0.07411	-0.07305	0.0053	-0.06692	-0.06786	0.0265	-0.0603	-0.06392	0.0265	-0.06733	-0.06799	0.0053	-0.0627	-0.06367	0.0053	-0.07033	-0.07055
0.00531	-0.07364	-0.07473	0.00531	-0.06542	-0.06292	0.02655	-0.07433	-0.0738	0.00531	-0.06745	-0.06733	0.02655	-0.06108	-0.06383	0.02655	-0.06867	-0.0673	0.00531	-0.06236	-0.06467	0.00531	-0.07042	-0.07058
0.00532	-0.07358	-0.07445	0.00532	-0.0658	-0.06324	0.0266	-0.07364	-0.07348	0.00532	-0.06827	-0.06717	0.0266	-0.06036	-0.06442	0.0266	-0.06786	-0.06739	0.00532	-0.06249	-0.06449	0.00532	-0.07061	-0.07024
0.00533	-0.07361	-0.07445	0.00533	-0.0657	-0.06305	0.02665	-0.0733	-0.0733	0.00533	-0.06683	-0.06649	0.02665	-0.05899	-0.06392	0.02665	-0.0673	-0.06867	0.00533	-0.06252	-0.06414	0.00533	-0.0707	-0.07042
0.00534	-0.07355	-0.07436	0.00534	-0.06524	-0.06302	0.0267	-0.07348	-0.07326	0.00534	-0.06614	-0.06752	0.0267	-0.06105	-0.06414	0.0267	-0.0683	-0.06824	0.00534	-0.06261	-0.06417	0.00534	-0.07086	-0.07042
0.00535	-0.07342	-0.07445	0.00535	-0.06495	-0.06324	0.02675	-0.07467	-0.07367	0.00535	-0.06627	-0.06677	0.02675	-0.06008	-0.06236	0.02675	-0.06564	-0.06839	0.00535	-0.06239	-0.06483	0.00535	-0.07077	-0.07058
0.00536	-0.07383	-0.07436	0.00536	-0.06552	-0.06324	0.0268	-0.0737	-0.07345	0.00536	-0.06695	-0.06802	0.0268	-0.06067	-0.06414	0.0268	-0.06742	-0.06855	0.00536	-0.06261	-0.06461	0.00536	-0.07086	-0.07014
0.00537	-0.07348	-0.07458	0.00537	-0.06577	-0.06289	0.02685	-0.07386	-0.07358	0.00537	-0.06602	-0.06811	0.02685	-0.06024	-0.0638	0.02685	-0.06842	-0.06739	0.00537	-0.06245	-0.0637	0.00537	-0.07058	-0.07064
0.00538	-0.07348	-0.07448	0.00538	-0.06536	-0.06295	0.0269	-0.07389	-0.07351	0.00538	-0.06589	-0.06789	0.0269	-0.06114	-0.06452	0.0269	-0.06745	-0.06683	0.00538	-0.06202	-0.06355	0.00538	-0.07061	-0.07061
0.00539	-0.07373	-0.07458	0.00539	-0.06474	-0.06377	0.02695	-0.07298	-0.07383	0.00539	-0.06655	-0.06777	0.02695	-0.06014	-0.06386	0.02695	-0.06639	-0.06786	0.00539	-0.06261	-0.06436	0.00539	-0.07064	-0.07102
0.0054	-0.0738	-0.07445	0.0054	-0.06477	-0.06295	0.027	-0.0733	-0.0738	0.0054	-0.0672	-0.06752	0.027	-0.06086	-0.06405	0.027	-0.06792	-0.06789	0.0054	-0.06274	-0.06395	0.0054	-0.07067	-0.07074
0.00541	-0.0737	-0.07467	0.00541	-0.06492	-0.06295	0.02705	-0.07373	-0.07373	0.00541	-0.06642	-0.06739	0.02705	-0.06049	-0.06461	0.02705	-0.06814	-0.06858	0.00541	-0.06174	-0.06414	0.00541	-0.07055	-0.07092
0.00542	-0.0737	-0.07451	0.00542	-0.06545	-0.0627	0.0271	-0.0732	-0.07358	0.00542	-0.0658	-0.06724	0.0271	-0.05874	-0.06414	0.0271	-0.0672	-0.06795	0.00542	-0.06277	-0.06345	0.00542	-0.07074	-0.07095
0.00543	-0.07364	-0.0747	0.00543	-0.06514	-0.0628	0.02715	-0.07226	-0.07361	0.00543	-0.06724	-0.06742	0.02715	-0.06036	-0.06392	0.02715	-0.0663	-0.06936	0.00543	-0.06302	-0.06458	0.00543	-0.07077	-0.07117
0.00544	-0.0737	-0.07448	0.00544	-0.06455	-0.06295	0.0272	-0.07339	-0.07367	0.00544	-0.06755	-0.06592	0.0272	-0.06008	-0.06458	0.0272	-0.06799	-0.06845	0.00544	-0.06208	-0.06449	0.00544	-0.0707	-0.07077
0.00545	-0.07358	-0.07458	0.00545	-0.06511	-0.06308	0.02725	-0.07361	-0.07358	0.00545	-0.06714	-0.06733	0.02725	-0.06046	-0.06405	0.02725	-0.06814	-0.06933	0.00545	-0.06255	-0.06442	0.00545	-0.07058	-0.07099
0.00546	-0.07373	-0.07445	0.00546	-0.06552	-0.06324	0.0273	-0.0727	-0.07358	0.00546	-0.06695	-0.06686	0.0273	-0.0608	-0.0638	0.0273	-0.06724	-0.06742	0.00546	-0.06252	-0.06399	0.00546	-0.07045	-0.07049
0.00547	-0.07348	-0.07455	0.00547	-0.06558	-0.06317	0.02735	-0.0742	-0.07364	0.00547	-0.06699	-0.06777	0.02735	-0.05992	-0.06445	0.02735	-0.06717	-0.0683	0.00547	-0.06249	-0.0642	0.00547	-0.07045	-0.07064
0.00548	-0.07348	-0.07439	0.00548	-0.06564	-0.0632	0.0274	-0.07301	-0.07345	0.00548	-0.06683	-0.06752	0.0274	-0.06052	-0.06389	0.0274	-0.06633	-0.0677	0.00548	-0.06249	-0.06461	0.00548	-0.07055	-0.0702
0.00549	-0.07358	-0.07445	0.00549	-0.06536	-0.0633	0.02745	-0.07351	-0.07351	0.00549	-0.06633	-0.06795	0.02745	-0.06011	-0.06424	0.02745	-0.0683	-0.06795	0.00549	-0.06274	-0.06445	0.00549	-0.07058	-0.07045
0.0055	-0.07364	-0.07442	0.0055	-0.06545	-0.06327	0.0275	-0.07367	-0.0743	0.0055	-0.06642	-0.06783	0.0275	-0.06033	-0.06495	0.0275	-0.06652	-0.06739	0.0055	-0.06242	-0.06327	0.0055	-0.07092	-0.07027
0.00551	-0.07351	-0.07464	0.00551	-0.06633	-0.06324	0.02755	-0.07242	-0.07373	0.00551	-0.06692	-0.06799	0.02755	-0.05996	-0.06333	0.02755	-0.0668	-0.06836	0.00551	-0.0623	-0.06455	0.00551	-0.07067	-0.07055
0.00552	-0.0737	-0.07448	0.00552	-0.06567	-0.06383	0.0276	-0.07373	-0.07386	0.00552	-0.06652	-0.06817	0.0276	-0.06036	-0.06405	0.0276	-0.06792	-0.06914	0.00552	-0.06252	-0.06424	0.00552	-0.0708	-0.0703
0.00553	-0.07351	-0.07451	0.00553	-0.0657	-0.06317	0.02765	-0.0732	-0.07355	0.00553	-0.06624	-0.06852	0.02765	-0.06058	-0.06483	0.02765	-0.06808	-0.06842	0.00553	-0.06274	-0.06367	0.00553	-0.07077	-0.07055
0.00554	-0.0738	-0.07455	0.00554	-0.06505	-0.06308	0.0277	-0.07389	-0.07355	0.00554	-0.06661	-0.06758	0.0277	-0.06071	-0.06374	0.0277	-0.06674	-0.06705	0.00554	-0.0623	-0.06436	0.00554	-0.07077	-0.07052
0.00555	-0.07355	-0.07451	0.00555	-0.0653	-0.06252	0.02775	-0.0738	-0.07314	0.00555	-0.06639	-0.06767	0.02775	-0.06049	-0.06405	0.02775	-0.06749	-0.06827	0.00555	-0.06242	-0.06442	0.00555	-0.07064	-0.07105
0.00556	-0.0737	-0.07455	0.00556	-0.06636	-0.06314	0.0278	-0.07405	-0.07326	0.00556	-0.06608	-0.06724	0.0278	-0.06024	-0.06439	0.0278	-0.06849	-0.06911	0.00556	-0.06292	-0.06427	0.00556	-0.07067	-0.07083
0.00557	-0.07386	-0.07458	0.00557	-0.0658	-0.06292	0.02785	-0.07367	-0.07305	0.00557	-0.06624	-0.0672	0.02785	-0.06061	-0.06417	0.02785	-0.06758	-0.06774	0.00557	-0.06264	-0.06399	0.00557	-0.07049	-0.07117
0.00558	-0.0738	-0.07442	0.00558	-0.06483	-0.06333	0.0279	-0.0737	-0.07336	0.00558	-0.06811	-0.0673	0.0279	-0.06017	-0.06383	0.0279	-0.06917	-0.06814	0.00558	-0.06258	-0.06405	0.00558	-0.07055	-0.07092
0.00559	-0.0737	-0.07467	0.00559	-0.0648	-0.06302	0.02795	-0.07358	-0.07298	0.00559	-0.06699	-0.06686	0.02795	-0.06021	-0.0648	0.02795	-0.06674	-0.06842	0.00559	-0.06274	-0.06408	0.00559	-0.07045	-0.07114
0.0056	-0.0737	-0.0743	0.0056	-0.06549	-0.06311	0.028	-0.07395	-0.07361	0.0056	-0.06699	-0.06705	0.028	-0.06086	-0.06361	0.028	-0.06658	-0.06886	0.0056	-0.0632	-0.06424	0.0056	-0.0707	-0.07089
0.00561	-0.07376	-0.07451	0.00561	-0.06586	-0.06308	0.02805	-0.0738	-0.07355	0.00561	-0.06717	-0.06711	0.02805	-0.06067	-0.06417	0.02805	-0.06811	-0.06605	0.00561	-0.06227	-0.06436	0.00561	-0.07039	-0.07089
0.00562	-0.0737	-0.07426	0.00562	-0.06564	-0.06314	0.0281	-0.0743	-0.07373	0.00562	-0.06702	-0.06855	0.0281	-0.06074	-0.06458	0.0281	-0.06886	-0.06767	0.00562	-0.06249	-0.06449	0.00562	-0.07067	-0.07058
0.00563	-0.07383	-0.07442	0.00563	-0.06467	-0.06302	0.02815	-0.07395	-0.0738	0.00563	-0.06677	-0.06783	0.02815	-0.06092	-0.06408	0.02815	-0.0673	-0.06836	0.00563	-0.06255	-0.06449	0.00563	-0.07052	-0.07061
0.00564	-0.0737	-0.0742	0.00564	-0.06477	-0.06305	0.0282	-0.07386	-0.07383	0.00564	-0.0667	-0.06783	0.0282	-0.06071	-0.06408	0.0282	-0.06661	-0.06774	0.00564	-0.06258	-0.0642	0.00564	-0.0708	-0.07033
0.00565	-0.07373	-0.07458	0.00565	-0.06536	-0.06355	0.02825	-0.07355	-0.07373	0.00565	-0.0668	-0.06842	0.02825	-0.06061	-0.06436	0.02825	-0.06955	-0.06667	0.00565	-0.06221	-0.06458	0.00565	-0.07074	-0.07061
0.00566	-0.07358	-0.07411	0.00566	-0.0657	-0.06324	0.0283	-0.07345	-0.07392	0.00566	-0.06658	-0.06783	0.0283	-0.06039	-0.06483	0.0283	-0.06811	-0.0678	0.00566	-0.06286	-0.06424	0.00566	-0.07083	-0.07052
0.00567	-0.07351	-0.07451	0.00567	-0.06527	-0.06305	0.02835	-0.07367	-0.07345	0.00567	-0.06636	-0.06774	0.02835	-0.06077	-0.06355	0.02835	-0.06595	-0.06886	0.00567	-0.06227	-0.06389	0.00567	-0.07055	-0.07049
0.00568	-0.07367	-0.07448	0.00568	-0.06499	-0.0627	0.0284	-0.07342	-0.07476	0.00568	-0.06674	-0.06789	0.0284	-0.06099	-0.06439	0.0284	-0.0683	-0.06808	0.00568	-0.06217	-0.06386	0.00568	-0.07083	-0.07033
0.00569	-0.07364	-0.07473	0.00569	-0.06586	-0.0628	0.02845	-0.07411	-0.0733	0.00569	-0.06645	-0.06786	0.02845	-0.05939	-0.06402	0.02845	-0.06677	-0.06664	0.00569	-0.06286	-0.06486	0.00569	-0.0707	-0.07061
0.0057	-0.07398	-0.07442	0.0057	-0.06611	-0.06317	0.0285	-0.07386	-0.0737	0.0057	-0.06624	-0.06764	0.0285	-0.06096	-0.06452	0.0285	-0.06764	-0.06655	0.0057	-0.06283	-0.06405	0.0057	-0.0707	-0.07074
0.00571	-0.07345	-0.07436	0.00571	-0.0663	-0.06302	0.02855	-0.07395	-0.07355	0.00571	-0.06742	-0.06758	0.02855	-0.06052	-0.06464	0.02855	-0.06783	-0.06805	0.00571	-0.06236	-0.06395	0.00571	-0.0708	-0.07102
0.00572	-0.07355	-0.07442	0.00572	-0.06495	-0.06286	0.0286	-0.07361	-0.07345	0.00572	-0.06699	-0.06714	0.0286	-0.06086	-0.06461	0.0286	-0.06705	-0.06836	0.00572	-0.06239	-0.0637	0.00572	-0.07061	-0.0708
0.00573	-0.07364	-0.0747	0.00573	-0.0653	-0.06292	0.02865	-0.07414	-0.07345	0.00573	-0.06686	-0.06727	0.02865	-0.06046	-0.06364	0.02865	-0.06899	-0.06952	0.00573	-0.06314	-0.06417	0.00573	-0.07058	-0.07102
0.00574	-0.0737	-0.07451	0.00574	-0.06533	-0.06308	0.0287	-0.07364	-0.0737	0.00574	-0.06724	-0.06702	0.0287	-0.06102	-0.06383	0.0287	-0.06789	-0.06914	0.00574	-0.06258	-0.06383	0.00574	-0.07033	-0.07074
0.00575	-0.0738	-0.07445	0.00575	-0.06614	-0.06299	0.02875	-0.0738	-0.07305	0.00575	-0.06714	-0.06824	0.02875	-0.06033	-0.06452	0.02875	-0.06783	-0.06733	0.00575	-0.06264	-0.06452	0.00575	-0.07045	-0.07114
0.00576	-0.07364	-0.07448	0.00576	-0.06595	-0.06317	0.0288	-0.0738	-0.07345	0.00576	-0.06699	-0.06758	0.0288	-0.06096	-0.06383	0.0288	-0.06745	-0.06764	0.00576	-0.06255	-0.06417	0.00576	-0.07055	-0.07061
0.00577	-0.07361	-0.07461	0.00577	-0.06533	-0.06295	0.02885	-0.07361	-0.07205	0.00577	-0.06702	-0.06774	0.02885	-0.0613	-0.06511	0.02885	-0.06758	-0.06839	0.00577	-0.06261	-0.06436	0.00577	-0.07039	-0.07077
0.00578	-0.0738	-0.07455	0.00578	-0.06474	-0.06324	0.0289	-0.07389	-0.07376	0.00578	-0.06683	-0.06764	0.0289	-0.06077	-0.06558	0.0289	-0.06664	-0.06955	0.00578	-0.06252	-0.06417	0.00578	-0.07036	-0.07064
0.00579	-0.07348	-0.07464	0.00579	-0.06499	-0.06308	0.02895	-0.07383	-0.07376	0.00579	-0.06686	-0.06749	0.02895	-0.06052	-0.06427	0.02895	-0.06758	-0.0683	0.00579	-0.06289	-0.06439	0.00579	-0.0707	-0.07083
0.0058	-0.07355	-0.07461	0.0058	-0.06517	-0.06311	0.029	-0.07351	-0.0737	0.0058	-0.06699	-0.06745	0.029	-0.06052	-0.0643	0.029	-0.06805	-0.06792	0.0058	-0.06224	-0.06389	0.0058	-0.07095	-0.07049
0.00581	-0.07389	-0.07476	0.00581	-0.06514	-0.06249	0.02905	-0.0738	-0.07395	0.00581	-0.0667	-0.06786	0.02905	-0.06049	-0.06386	0.02905	-0.06717	-0.06914	0.00581	-0.06221	-0.06411	0.00581	-0.07086	-0.0707
0.00582	-0.07376	-0.07442	0.00582	-0.06483	-0.06327	0.0291	-0.07314	-0.07255	0.00582	-0.06614	-0.06774	0.0291	-0.06114	-0.06364	0.0291	-0.06677	-0.06686	0.00582	-0.06224	-0.06536	0.00582	-0.07086	-0.07049
0.00583	-0.07392	-0.07458	0.00583	-0.06492	-0.06311	0.02915	-0.07336	-0.07348	0.00583	-0.06642	-0.06761	0.02915	-0.06114	-0.06367	0.02915	-0.06702	-0.06808	0.00583	-0.06242	-0.06445	0.00583	-0.07108	-0.07089
0.00584	-0.0737	-0.07451	0.00584	-0.06514	-0.06261	0.0292	-0.07389	-0.0737	0.00584	-0.06708	-0.06792	0.0292	-0.06064	-0.06455	0.0292	-0.06845	-0.06967	0.00584	-0.06252	-0.06392	0.00584	-0.07105	-0.07049
0.00585	-0.07389	-0.0748	0.00585	-0.06495	-0.06324	0.02925	-0.07351	-0.07226	0.00585	-0.06661	-0.06774	0.02925	-0.06099	-0.06395	0.02925	-0.06745	-0.06914	0.00585	-0.06255	-0.06364	0.00585	-0.07102	-0.07077
0.00586	-0.07339	-0.07455	0.00586	-0.06561	-0.06302	0.0293	-0.07355	-0.07342	0.00586	-0.06664	-0.06749	0.0293	-0.06105	-0.06402	0.0293	-0.06902	-0.06792	0.00586	-0.06311	-0.06399	0.00586	-0.07095	-0.0708
0.00587	-0.07333	-0.07467	0.00587	-0.06536	-0.06349	0.02935	-0.07383	-0.07289	0.00587	-0.0673	-0.06755	0.02935	-0.06046	-0.06395	0.02935	-0.06677	-0.0697	0.00587	-0.06245	-0.06405	0.00587	-0.07074	-0.07083
0.00588	-0.0737	-0.07458	0.00588	-0.06508	-0.0632	0.0294	-0.0733	-0.07283	0.00588	-0.06702	-0.0678	0.0294	-0.06071	-0.06399	0.0294	-0.06827	-0.06758	0.00588	-0.06264	-0.06399	0.00588	-0.07061	-0.07067
0.00589	-0.07386	-0.07464	0.00589	-0.06536	-0.06305	0.02945	-0.07345	-0.0737	0.00589	-0.06702	-0.06739	0.02945	-0.06064	-0.06417	0.02945	-0.0687	-0.06824	0.00589	-0.06164	-0.0643	0.00589	-0.07045	-0.0708
0.0059	-0.07358	-0.07433	0.0059	-0.06627	-0.06292	0.0295	-0.07367	-0.07264	0.0059	-0.06655	-0.06736	0.0295	-0.06086	-0.0637	0.0295	-0.06724	-0.06877	0.0059	-0.0627	-0.06433	0.0059	-0.07036	-0.0708
0.00591	-0.07364	-0.07455	0.00591	-0.06614	-0.06327	0.02955	-0.07423	-0.07376	0.00591	-0.06695	-0.06717	0.02955	-0.06049	-0.06377	0.02955	-0.06824	-0.06761	0.00591	-0.06283	-0.06445	0.00591	-0.07045	-0.07092
0.00592	-0.07361	-0.07439	0.00592	-0.06574	-0.06311	0.0296	-0.0738	-0.07386	0.00592	-0.06674	-0.06742	0.0296	-0.06192	-0.06439	0.0296	-0.06727	-0.0678	0.00592	-0.06283	-0.06433	0.00592	-0.07036	-0.07064
0.00593	-0.07358	-0.07455	0.00593	-0.06552	-0.06333	0.02965	-0.0737	-0.07408	0.00593	-0.06724	-0.06755	0.02965	-0.06127	-0.06433	0.02965	-0.06749	-0.06933	0.00593	-0.06242	-0.06424	0.00593	-0.07033	-0.0708
0.00594	-0.07355	-0.07445	0.00594	-0.06508	-0.0628	0.0297	-0.07373	-0.07411	0.00594	-0.06702	-0.06705	0.0297	-0.06121	-0.06411	0.0297	-0.06774	-0.06661	0.00594	-0.06261	-0.06399	0.00594	-0.07033	-0.07042
0.00595	-0.07358	-0.07464	0.00595	-0.06552	-0.06289	0.02975	-0.07342	-0.07311	0.00595	-0.06717	-0.06777	0.02975	-0.06083	-0.06436	0.02975	-0.06736	-0.06961	0.00595	-0.06242	-0.06502	0.00595	-0.07049	-0.07061
0.00596	-0.07367	-0.07451	0.00596	-0.06555	-0.06305	0.0298	-0.07333	-0.07367	0.00596	-0.06664	-0.06761	0.0298	-0.06108	-0.06408	0.0298	-0.06808	-0.06852	0.00596	-0.06242	-0.06392	0.00596	-0.07067	-0.07033
0.00597	-0.07364	-0.07464	0.00597	-0.06508	-0.06264	0.02985	-0.07389	-0.07448	0.00597	-0.06661	-0.06808	0.02985	-0.06086	-0.06536	0.02985	-0.06889	-0.06924	0.00597	-0.06239	-0.06414	0.00597	-0.07074	-0.0707
0.00598	-0.0737	-0.07455	0.00598	-0.06392	-0.06286	0.0299	-0.07398	-0.07486	0.00598	-0.06649	-0.06761	0.0299	-0.06158	-0.06495	0.0299	-0.06814	-0.06808	0.00598	-0.06245	-0.0637	0.00598	-0.07083	-0.07042
0.00599	-0.0737	-0.0747	0.00599	-0.0647	-0.06305	0.02995	-0.07364	-0.07314	0.00599	-0.06667	-0.06749	0.02995	-0.06033	-0.06495	0.02995	-0.06786	-0.06874	0.00599	-0.06239	-0.06433	0.00599	-0.07067	-0.07077
0.006	-0.07351	-0.07448	0.006	-0.06508	-0.06289	0.03	-0.07373	-0.07308	0.006	-0.06664	-0.06736	0.03	-0.06086	-0.06411	0.03	-0.06764	-0.06739	0.006	-0.0623	-0.06386	0.006	-0.07105	-0.07061
0.00601	-0.07351	-0.07467	0.00601	-0.06602	-0.06289	0.03005	-0.07389	-0.07373	0.00601	-0.06695	-0.06736	0.03005	-0.06092	-0.06383	0.03005	-0.06714	-0.06814	0.00601	-0.06274	-0.06427	0.00601	-0.07074	-0.07095
0.00602	-0.07373	-0.07439	0.00602	-0.06517	-0.06314	0.0301	-0.07408	-0.07189	0.00602	-0.06699	-0.06855	0.0301	-0.06055	-0.0638	0.0301	-0.06683	-0.06852	0.00602	-0.06177	-0.06392	0.00602	-0.0707	-0.07074
0.00603	-0.07367	-0.07458	0.00603	-0.06502	-0.06267	0.03015	-0.07448	-0.07292	0.00603	-0.06577	-0.06745	0.03015	-0.05996	-0.06492	0.03015	-0.06808	-0.06883	0.00603	-0.06242	-0.06417	0.00603	-0.07058	-0.07124
0.00604	-0.07358	-0.07442	0.00604	-0.0647	-0.06286	0.0302	-0.0738	-0.07451	0.00604	-0.06686	-0.06664	0.0302	-0.06089	-0.06474	0.0302	-0.06758	-0.06864	0.00604	-0.06295	-0.0642	0.00604	-0.07064	-0.07061
0.00605	-0.07351	-0.07464	0.00605	-0.06574	-0.06289	0.03025	-0.07392	-0.07383	0.00605	-0.06711	-0.06711	0.03025	-0.06061	-0.06455	0.03025	-0.06814	-0.06824	0.00605	-0.06355	-0.06442	0.00605	-0.07045	-0.07083
0.00606	-0.07373	-0.07439	0.00606	-0.06614	-0.06314	0.0303	-0.07383	-0.07373	0.00606	-0.06774	-0.06724	0.0303	-0.06096	-0.06514	0.0303	-0.06774	-0.06852	0.00606	-0.06245	-0.06395	0.00606	-0.07074	-0.07058
0.00607	-0.07358	-0.07455	0.00607	-0.06567	-0.06305	0.03035	-0.07389	-0.07373	0.00607	-0.06711	-0.06667	0.03035	-0.06142	-0.06467	0.03035	-0.06802	-0.06905	0.00607	-0.06236	-0.06417	0.00607	-0.07061	-0.0708
0.00608	-0.07339	-0.0743	0.00608	-0.06545	-0.06317	0.0304	-0.0728	-0.07336	0.00608	-0.06699	-0.06761	0.0304	-0.06164	-0.06439	0.0304	-0.0663	-0.06802	0.00608	-0.06205	-0.0643	0.00608	-0.07074	-0.0707
0.00609	-0.07361	-0.07451	0.00609	-0.06564	-0.06317	0.03045	-0.07411	-0.07255	0.00609	-0.06705	-0.0678	0.03045	-0.06021	-0.06383	0.03045	-0.06777	-0.06924	0.00609	-0.06239	-0.06417	0.00609	-0.07045	-0.07058
0.0061	-0.07358	-0.07433	0.0061	-0.0658	-0.06339	0.0305	-0.07389	-0.07414	0.0061	-0.06658	-0.06808	0.0305	-0.06117	-0.06367	0.0305	-0.06733	-0.0677	0.0061	-0.0623	-0.06408	0.0061	-0.07064	-0.07033
0.00611	-0.07364	-0.07451	0.00611	-0.06614	-0.06308	0.03055	-0.07301	-0.07483	0.00611	-0.0667	-0.06761	0.03055	-0.06061	-0.06458	0.03055	-0.06789	-0.06917	0.00611	-0.06239	-0.06364	0.00611	-0.07058	-0.07058
0.00612	-0.07364	-0.0743	0.00612	-0.06558	-0.06302	0.0306	-0.07414	-0.07436	0.00612	-0.06658	-0.06755	0.0306	-0.0608	-0.06467	0.0306	-0.06736	-0.06814	0.00612	-0.06224	-0.06402	0.00612	-0.07055	-0.07045
0.00613	-0.07383	-0.07476	0.00613	-0.06489	-0.06392	0.03065	-0.07348	-0.07348	0.00613	-0.06645	-0.06777	0.03065	-0.06127	-0.06433	0.03065	-0.06836	-0.06736	0.00613	-0.0623	-0.06411	0.00613	-0.07086	-0.0708
0.00614	-0.07364	-0.07439	0.00614	-0.06545	-0.06299	0.0307	-0.07373	-0.07351	0.00614	-0.06652	-0.06767	0.0307	-0.0608	-0.06505	0.0307	-0.06714	-0.06767	0.00614	-0.06221	-0.06361	0.00614	-0.07089	-0.07042
0.00615	-0.07386	-0.07467	0.00615	-0.06508	-0.06286	0.03075	-0.07376	-0.0737	0.00615	-0.0667	-0.06755	0.03075	-0.06005	-0.0647	0.03075	-0.06749	-0.06808	0.00615	-0.06202	-0.06402	0.00615	-0.07064	-0.0708
0.00616	-0.07355	-0.07448	0.00616	-0.06583	-0.06252	0.0308	-0.07376	-0.07505	0.00616	-0.0657	-0.06755	0.0308	-0.06042	-0.06495	0.0308	-0.06736	-0.06861	0.00616	-0.06239	-0.06392	0.00616	-0.07074	-0.07058
0.00617	-0.0738	-0.07464	0.00617	-0.06602	-0.06286	0.03085	-0.07373	-0.07361	0.00617	-0.06664	-0.06786	0.03085	-0.06096	-0.06564	0.03085	-0.06908	-0.06967	0.00617	-0.06258	-0.06436	0.00617	-0.07052	-0.07077
0.00618	-0.07364	-0.07433	0.00618	-0.0652	-0.06277	0.0309	-0.07376	-0.07458	0.00618	-0.06655	-0.0672	0.0309	-0.06117	-0.0647	0.0309	-0.06695	-0.06864	0.00618	-0.06355	-0.06424	0.00618	-0.07067	-0.07052
0.00619	-0.07355	-0.07448	0.00619	-0.06483	-0.06283	0.03095	-0.07417	-0.0732	0.00619	-0.06689	-0.06755	0.03095	-0.06189	-0.0643	0.03095	-0.06795	-0.0697	0.00619	-0.06233	-0.06436	0.00619	-0.07052	-0.07089
0.0062	-0.07364	-0.07436	0.0062	-0.06495	-0.06286	0.031	-0.07333	-0.07405	0.0062	-0.06711	-0.06577	0.031	-0.06136	-0.06458	0.031	-0.06755	-0.06802	0.0062	-0.06236	-0.06405	0.0062	-0.07055	-0.07055
0.00621	-0.07358	-0.07451	0.00621	-0.06524	-0.06299	0.03105	-0.07417	-0.07336	0.00621	-0.06699	-0.0673	0.03105	-0.05939	-0.06464	0.03105	-0.06786	-0.06899	0.00621	-0.06267	-0.06449	0.00621	-0.07042	-0.0707
0.00622	-0.07358	-0.07426	0.00622	-0.06552	-0.06311	0.0311	-0.07392	-0.07355	0.00622	-0.06692	-0.06714	0.0311	-0.06071	-0.06452	0.0311	-0.06595	-0.06842	0.00622	-0.06236	-0.06417	0.00622	-0.07045	-0.07058
0.00623	-0.07367	-0.07448	0.00623	-0.06536	-0.06305	0.03115	-0.07408	-0.07498	0.00623	-0.06699	-0.06824	0.03115	-0.06121	-0.06517	0.03115	-0.06905	-0.0702	0.00623	-0.06105	-0.06464	0.00623	-0.07058	-0.07089
0.00624	-0.07348	-0.07436	0.00624	-0.06467	-0.06295	0.0312	-0.07373	-0.07383	0.00624	-0.06689	-0.06774	0.0312	-0.06102	-0.06449	0.0312	-0.06749	-0.06877	0.00624	-0.0627	-0.06345	0.00624	-0.07064	-0.07045
0.00625	-0.07351	-0.07458	0.00625	-0.06499	-0.06302	0.03125	-0.07411	-0.07273	0.00625	-0.06649	-0.0678	0.03125	-0.06105	-0.06517	0.03125	-0.06724	-0.06836	0.00625	-0.06227	-0.06442	0.00625	-0.07052	-0.07074
0.00626	-0.07358	-0.07442	0.00626	-0.06561	-0.06374	0.0313	-0.07364	-0.0747	0.00626	-0.0668	-0.06736	0.0313	-0.06083	-0.06495	0.0313	-0.0678	-0.06983	0.00626	-0.06236	-0.06402	0.00626	-0.07067	-0.07061
0.00627	-0.07342	-0.07448	0.00627	-0.06567	-0.06308	0.03135	-0.0738	-0.07376	0.00627	-0.06645	-0.06786	0.03135	-0.06014	-0.06489	0.03135	-0.06749	-0.06855	0.00627	-0.06239	-0.06392	0.00627	-0.07042	-0.07111
0.00628	-0.0737	-0.07442	0.00628	-0.06524	-0.06314	0.0314	-0.07389	-0.07351	0.00628	-0.06649	-0.06767	0.0314	-0.06021	-0.06505	0.0314	-0.06808	-0.06842	0.00628	-0.06211	-0.06392	0.00628	-0.07074	-0.07074
0.00629	-0.07361	-0.07464	0.00629	-0.06467	-0.06283	0.03145	-0.07348	-0.07395	0.00629	-0.06561	-0.06811	0.03145	-0.06074	-0.06411	0.03145	-0.06789	-0.06858	0.00629	-0.06233	-0.06414	0.00629	-0.07039	-0.0708
0.0063	-0.0738	-0.07436	0.0063	-0.06439	-0.06299	0.0315	-0.07405	-0.0733	0.0063	-0.06658	-0.06777	0.0315	-0.06164	-0.06449	0.0315	-0.06727	-0.06917	0.0063	-0.06274	-0.06402	0.0063	-0.07045	-0.07058
0.00631	-0.07373	-0.07467	0.00631	-0.06577	-0.06283	0.03155	-0.07408	-0.07292	0.00631	-0.06652	-0.06752	0.03155	-0.06146	-0.0648	0.03155	-0.06795	-0.07011	0.00631	-0.06345	-0.06405	0.00631	-0.07049	-0.07089
0.00632	-0.07373	-0.07439	0.00632	-0.06583	-0.06314	0.0316	-0.0738	-0.07373	0.00632	-0.06692	-0.06736	0.0316	-0.0613	-0.06483	0.0316	-0.06683	-0.06745	0.00632	-0.06255	-0.06417	0.00632	-0.07074	-0.07064
0.00633	-0.07376	-0.07461	0.00633	-0.06595	-0.06286	0.03165	-0.07342	-0.0742	0.00633	-0.06655	-0.0677	0.03165	-0.06064	-0.06464	0.03165	-0.06777	-0.06858	0.00633	-0.06264	-0.06402	0.00633	-0.07086	-0.07074
0.00634	-0.07386	-0.07436	0.00634	-0.06583	-0.06302	0.0317	-0.07436	-0.07373	0.00634	-0.0667	-0.0673	0.0317	-0.06024	-0.0642	0.0317	-0.06795	-0.0672	0.00634	-0.06311	-0.0642	0.00634	-0.07067	-0.07049
0.00635	-0.07348	-0.07458	0.00635	-0.06564	-0.06283	0.03175	-0.07336	-0.07301	0.00635	-0.06686	-0.06745	0.03175	-0.06033	-0.06499	0.03175	-0.06827	-0.06899	0.00635	-0.06258	-0.06449	0.00635	-0.07067	-0.07089
0.00636	-0.07367	-0.07455	0.00636	-0.06589	-0.06302	0.0318	-0.07361	-0.07439	0.00636	-0.06686	-0.06886	0.0318	-0.0608	-0.0648	0.0318	-0.06752	-0.06867	0.00636	-0.0628	-0.06439	0.00636	-0.07067	-0.07058
0.00637	-0.07358	-0.07448	0.00637	-0.06645	-0.0627	0.03185	-0.07398	-0.0733	0.00637	-0.06683	-0.0677	0.03185	-0.06061	-0.06433	0.03185	-0.06802	-0.06883	0.00637	-0.06286	-0.06445	0.00637	-0.07061	-0.07058
0.00638	-0.07364	-0.07433	0.00638	-0.06592	-0.06305	0.0319	-0.0732	-0.07298	0.00638	-0.06667	-0.06858	0.0319	-0.06146	-0.06486	0.0319	-0.06799	-0.0682	0.00638	-0.0623	-0.06433	0.00638	-0.07061	-0.07045
0.00639	-0.07358	-0.07461	0.00639	-0.06524	-0.06327	0.03195	-0.07323	-0.07301	0.00639	-0.06674	-0.06733	0.03195	-0.06149	-0.06489	0.03195	-0.06761	-0.06711	0.00639	-0.0623	-0.06461	0.00639	-0.07052	-0.07067
0.0064	-0.0738	-0.07451	0.0064	-0.06492	-0.06349	0.032	-0.07398	-0.07442	0.0064	-0.06686	-0.06789	0.032	-0.06105	-0.06455	0.032	-0.06805	-0.0688	0.0064	-0.06245	-0.06399	0.0064	-0.07055	-0.07045
0.00641	-0.0738	-0.07439	0.00641	-0.06542	-0.06302	0.03205	-0.07389	-0.07283	0.00641	-0.06692	-0.06764	0.03205	-0.06099	-0.0647	0.03205	-0.0678	-0.07014	0.00641	-0.06211	-0.0643	0.00641	-0.07052	-0.07074
0.00642	-0.0738	-0.07451	0.00642	-0.06545	-0.06283	0.0321	-0.0738	-0.0737	0.00642	-0.0668	-0.06758	0.0321	-0.06049	-0.06461	0.0321	-0.06805	-0.0683	0.00642	-0.06242	-0.06408	0.00642	-0.07058	-0.07045
0.00643	-0.07361	-0.07461	0.00643	-0.06499	-0.06305	0.03215	-0.07464	-0.07305	0.00643	-0.06677	-0.06764	0.03215	-0.06049	-0.06414	0.03215	-0.06774	-0.06858	0.00643	-0.06233	-0.06474	0.00643	-0.0708	-0.07083
0.00644	-0.07376	-0.07448	0.00644	-0.06464	-0.06299	0.0322	-0.07383	-0.07273	0.00644	-0.06652	-0.0677	0.0322	-0.06086	-0.06474	0.0322	-0.06786	-0.06799	0.00644	-0.06267	-0.06399	0.00644	-0.07067	-0.07058
0.00645	-0.07351	-0.07455	0.00645	-0.0642	-0.06311	0.03225	-0.0738	-0.07458	0.00645	-0.06664	-0.06774	0.03225	-0.06092	-0.06461	0.03225	-0.06755	-0.06833	0.00645	-0.0623	-0.06389	0.00645	-0.07067	-0.0707
0.00646	-0.07376	-0.07426	0.00646	-0.06386	-0.06311	0.0323	-0.0737	-0.07511	0.00646	-0.06649	-0.06792	0.0323	-0.06077	-0.06427	0.0323	-0.06805	-0.0688	0.00646	-0.06283	-0.06383	0.00646	-0.0707	-0.07064
0.00647	-0.07358	-0.07451	0.00647	-0.06524	-0.06277	0.03235	-0.07342	-0.0728	0.00647	-0.06667	-0.06795	0.03235	-0.06133	-0.06495	0.03235	-0.06783	-0.06908	0.00647	-0.06233	-0.06424	0.00647	-0.0707	-0.07077
0.00648	-0.07392	-0.07439	0.00648	-0.0653	-0.06299	0.0324	-0.0732	-0.07426	0.00648	-0.06749	-0.06739	0.0324	-0.06186	-0.06492	0.0324	-0.06827	-0.06864	0.00648	-0.06227	-0.06392	0.00648	-0.0707	-0.07045
0.00649	-0.07358	-0.0747	0.00649	-0.06549	-0.06299	0.03245	-0.07364	-0.07264	0.00649	-0.06695	-0.06827	0.03245	-0.06033	-0.06445	0.03245	-0.06789	-0.0688	0.00649	-0.06255	-0.06449	0.00649	-0.07064	-0.0708
0.0065	-0.07376	-0.07433	0.0065	-0.06477	-0.06314	0.0325	-0.07345	-0.07295	0.0065	-0.06686	-0.06724	0.0325	-0.06064	-0.06489	0.0325	-0.06795	-0.06761	0.0065	-0.06255	-0.06405	0.0065	-0.07055	-0.07067
0.00651	-0.07351	-0.07461	0.00651	-0.06514	-0.0628	0.03255	-0.07455	-0.07417	0.00651	-0.06658	-0.06752	0.03255	-0.06086	-0.06474	0.03255	-0.06808	-0.06839	0.00651	-0.06252	-0.06414	0.00651	-0.07049	-0.07089
0.00652	-0.07367	-0.07458	0.00652	-0.06558	-0.06327	0.0326	-0.07351	-0.07408	0.00652	-0.06699	-0.06624	0.0326	-0.06077	-0.06508	0.0326	-0.0682	-0.06842	0.00652	-0.06255	-0.06433	0.00652	-0.07064	-0.07061
0.00653	-0.07336	-0.07451	0.00653	-0.06608	-0.06305	0.03265	-0.07251	-0.07451	0.00653	-0.06667	-0.06761	0.03265	-0.06108	-0.06477	0.03265	-0.06805	-0.06861	0.00653	-0.06258	-0.06483	0.00653	-0.0703	-0.07089
0.00654	-0.07364	-0.0743	0.00654	-0.06564	-0.06314	0.0327	-0.07376	-0.07351	0.00654	-0.06711	-0.06708	0.0327	-0.06121	-0.06511	0.0327	-0.06783	-0.06845	0.00654	-0.06255	-0.06436	0.00654	-0.07067	-0.07086
0.00655	-0.07336	-0.07451	0.00655	-0.06542	-0.06255	0.03275	-0.07351	-0.07405	0.00655	-0.0672	-0.06758	0.03275	-0.0608	-0.06433	0.03275	-0.06745	-0.0687	0.00655	-0.06242	-0.06436	0.00655	-0.07049	-0.07083
0.00656	-0.0737	-0.07455	0.00656	-0.06492	-0.06333	0.0328	-0.07445	-0.0733	0.00656	-0.06677	-0.0652	0.0328	-0.06117	-0.06483	0.0328	-0.06802	-0.06858	0.00656	-0.06221	-0.06524	0.00656	-0.07074	-0.07052
0.00657	-0.07355	-0.07455	0.00657	-0.06589	-0.06317	0.03285	-0.0738	-0.07383	0.00657	-0.06664	-0.06758	0.03285	-0.0613	-0.0648	0.03285	-0.06742	-0.06845	0.00657	-0.06214	-0.06392	0.00657	-0.07077	-0.07083
0.00658	-0.0738	-0.07436	0.00658	-0.06636	-0.0632	0.0329	-0.07398	-0.07276	0.00658	-0.06705	-0.06767	0.0329	-0.0608	-0.06449	0.0329	-0.0682	-0.0688	0.00658	-0.06205	-0.06399	0.00658	-0.07089	-0.07055
0.00659	-0.07395	-0.07461	0.00659	-0.0657	-0.06311	0.03295	-0.07236	-0.07342	0.00659	-0.06655	-0.06802	0.03295	-0.06111	-0.06492	0.03295	-0.06792	-0.06911	0.00659	-0.06252	-0.06399	0.00659	-0.07089	-0.07092
0.0066	-0.07386	-0.07442	0.0066	-0.06536	-0.06314	0.033	-0.07442	-0.07417	0.0066	-0.06658	-0.06774	0.033	-0.06142	-0.06492	0.033	-0.06824	-0.06852	0.0066	-0.06183	-0.06395	0.0066	-0.07083	-0.07089
0.00661	-0.07398	-0.07451	0.00661	-0.06508	-0.06314	0.03305	-0.07326	-0.07205	0.00661	-0.06792	-0.06767	0.03305	-0.06074	-0.06424	0.03305	-0.06727	-0.06892	0.00661	-0.06249	-0.06402	0.00661	-0.07083	-0.07089
0.00662	-0.07401	-0.07451	0.00662	-0.06536	-0.06317	0.0331	-0.07464	-0.07301	0.00662	-0.06674	-0.06792	0.0331	-0.06121	-0.06467	0.0331	-0.06805	-0.06886	0.00662	-0.06267	-0.06405	0.00662	-0.07077	-0.07064
0.00663	-0.0737	-0.0748	0.00663	-0.06583	-0.06295	0.03315	-0.07442	-0.07226	0.00663	-0.06655	-0.06752	0.03315	-0.06133	-0.06505	0.03315	-0.06783	-0.06849	0.00663	-0.06196	-0.06383	0.00663	-0.07052	-0.07105
0.00664	-0.0738	-0.07448	0.00664	-0.06555	-0.06299	0.0332	-0.07258	-0.07355	0.00664	-0.06645	-0.06742	0.0332	-0.06102	-0.06439	0.0332	-0.06786	-0.06858	0.00664	-0.06252	-0.06402	0.00664	-0.07061	-0.07074
0.00665	-0.0737	-0.07473	0.00665	-0.06508	-0.06311	0.03325	-0.07436	-0.07248	0.00665	-0.0668	-0.06552	0.03325	-0.06108	-0.06486	0.03325	-0.06817	-0.06833	0.00665	-0.06261	-0.06439	0.00665	-0.07042	-0.07089
0.00666	-0.07367	-0.07436	0.00666	-0.06502	-0.06311	0.0333	-0.07295	-0.07436	0.00666	-0.06695	-0.06736	0.0333	-0.06099	-0.06499	0.0333	-0.06805	-0.06899	0.00666	-0.0627	-0.06439	0.00666	-0.0707	-0.07039
0.00667	-0.07345	-0.07458	0.00667	-0.06536	-0.06277	0.03335	-0.07314	-0.07351	0.00667	-0.06711	-0.06739	0.03335	-0.06092	-0.06464	0.03335	-0.06802	-0.06852	0.00667	-0.06252	-0.06455	0.00667	-0.07042	-0.0708
0.00668	-0.0737	-0.07442	0.00668	-0.0658	-0.06302	0.0334	-0.07533	-0.07308	0.00668	-0.06686	-0.0672	0.0334	-0.05999	-0.06486	0.0334	-0.06867	-0.06864	0.00668	-0.06352	-0.06424	0.00668	-0.07049	-0.0707
0.00669	-0.07355	-0.07473	0.00669	-0.06583	-0.06311	0.03345	-0.07383	-0.07395	0.00669	-0.06677	-0.06742	0.03345	-0.06105	-0.06511	0.03345	-0.06836	-0.06877	0.00669	-0.06258	-0.06511	0.00669	-0.07074	-0.07045
0.0067	-0.0737	-0.07442	0.0067	-0.06495	-0.06299	0.0335	-0.07283	-0.07286	0.0067	-0.0667	-0.06733	0.0335	-0.06108	-0.06433	0.0335	-0.06842	-0.06864	0.0067	-0.06236	-0.06424	0.0067	-0.07064	-0.07042
0.00671	-0.07361	-0.07458	0.00671	-0.06455	-0.0628	0.03355	-0.07455	-0.07451	0.00671	-0.06664	-0.06802	0.03355	-0.06127	-0.0648	0.03355	-0.06811	-0.06874	0.00671	-0.06221	-0.06439	0.00671	-0.07083	-0.07077
0.00672	-0.07392	-0.07445	0.00672	-0.0652	-0.06289	0.0336	-0.07358	-0.07305	0.00672	-0.06695	-0.06792	0.0336	-0.06133	-0.06511	0.0336	-0.06789	-0.06883	0.00672	-0.06283	-0.06336	0.00672	-0.07086	-0.07074
0.00673	-0.0737	-0.0747	0.00673	-0.06539	-0.06289	0.03365	-0.07308	-0.07292	0.00673	-0.06695	-0.0677	0.03365	-0.0608	-0.06458	0.03365	-0.06792	-0.06861	0.00673	-0.06264	-0.0643	0.00673	-0.07083	-0.07089
0.00674	-0.07376	-0.07445	0.00674	-0.06536	-0.06299	0.0337	-0.07283	-0.07411	0.00674	-0.06752	-0.06902	0.0337	-0.06111	-0.06458	0.0337	-0.0673	-0.06877	0.00674	-0.06242	-0.06389	0.00674	-0.0707	-0.07086
0.00675	-0.07373	-0.0747	0.00675	-0.06595	-0.06292	0.03375	-0.0748	-0.07445	0.00675	-0.06677	-0.06792	0.03375	-0.06039	-0.06499	0.03375	-0.06792	-0.06842	0.00675	-0.06249	-0.06436	0.00675	-0.07077	-0.07108
0.00676	-0.07398	-0.07445	0.00676	-0.06458	-0.06289	0.0338	-0.07486	-0.07405	0.00676	-0.06674	-0.0677	0.0338	-0.06086	-0.06483	0.0338	-0.06783	-0.06861	0.00676	-0.06227	-0.06414	0.00676	-0.07089	-0.07067
0.00677	-0.07373	-0.07451	0.00677	-0.06502	-0.06277	0.03385	-0.07314	-0.07273	0.00677	-0.06602	-0.06752	0.03385	-0.06171	-0.06442	0.03385	-0.06892	-0.06895	0.00677	-0.0628	-0.06399	0.00677	-0.07058	-0.07092
0.00678	-0.07389	-0.07433	0.00678	-0.06567	-0.06295	0.0339	-0.07364	-0.07436	0.00678	-0.06661	-0.06667	0.0339	-0.06146	-0.06511	0.0339	-0.0683	-0.06836	0.00678	-0.06245	-0.06399	0.00678	-0.07049	-0.07061
0.00679	-0.07364	-0.07461	0.00679	-0.06608	-0.06302	0.03395	-0.07395	-0.07417	0.00679	-0.0667	-0.06786	0.03395	-0.0608	-0.06524	0.03395	-0.06899	-0.0687	0.00679	-0.06342	-0.06417	0.00679	-0.07049	-0.07095
0.0068	-0.07348	-0.07448	0.0068	-0.06564	-0.06314	0.034	-0.07314	-0.07364	0.0068	-0.06705	-0.06767	0.034	-0.06174	-0.06467	0.034	-0.06817	-0.06861	0.0068	-0.06267	-0.06392	0.0068	-0.07074	-0.07036
0.00681	-0.07358	-0.07473	0.00681	-0.06552	-0.06299	0.03405	-0.07495	-0.07336	0.00681	-0.06708	-0.06736	0.03405	-0.06086	-0.06489	0.03405	-0.06817	-0.06852	0.00681	-0.06264	-0.06417	0.00681	-0.07049	-0.07055
0.00682	-0.07367	-0.07451	0.00682	-0.06536	-0.06286	0.0341	-0.07476	-0.07401	0.00682	-0.06692	-0.0673	0.0341	-0.06105	-0.06474	0.0341	-0.06624	-0.06842	0.00682	-0.06274	-0.0642	0.00682	-0.07067	-0.07033
0.00683	-0.07351	-0.07442	0.00683	-0.06617	-0.06295	0.03415	-0.07361	-0.07389	0.00683	-0.06714	-0.06736	0.03415	-0.06074	-0.06464	0.03415	-0.06814	-0.0687	0.00683	-0.06255	-0.06455	0.00683	-0.07055	-0.07074
0.00684	-0.0737	-0.07436	0.00684	-0.06633	-0.06355	0.0342	-0.07358	-0.07408	0.00684	-0.06708	-0.06767	0.0342	-0.06074	-0.06461	0.0342	-0.06777	-0.06899	0.00684	-0.06239	-0.06449	0.00684	-0.07092	-0.07064
0.00685	-0.07333	-0.07439	0.00685	-0.06602	-0.0632	0.03425	-0.07276	-0.07314	0.00685	-0.06702	-0.06745	0.03425	-0.06061	-0.06477	0.03425	-0.06717	-0.06883	0.00685	-0.06286	-0.06383	0.00685	-0.0707	-0.0708
0.00686	-0.07383	-0.07426	0.00686	-0.06492	-0.06302	0.0343	-0.0737	-0.07305	0.00686	-0.06645	-0.06755	0.0343	-0.06264	-0.06452	0.0343	-0.06824	-0.06889	0.00686	-0.06171	-0.0642	0.00686	-0.0708	-0.07058
0.00687	-0.07345	-0.07439	0.00687	-0.06508	-0.06349	0.03435	-0.07301	-0.07273	0.00687	-0.06724	-0.0677	0.03435	-0.06133	-0.06511	0.03435	-0.06789	-0.06867	0.00687	-0.06245	-0.06442	0.00687	-0.07064	-0.07089
0.00688	-0.07361	-0.07433	0.00688	-0.06542	-0.06302	0.0344	-0.07455	-0.07345	0.00688	-0.06686	-0.06783	0.0344	-0.06099	-0.06555	0.0344	-0.06674	-0.0687	0.00688	-0.06258	-0.06414	0.00688	-0.07067	-0.07064
0.00689	-0.07364	-0.07455	0.00689	-0.06549	-0.06295	0.03445	-0.07461	-0.07401	0.00689	-0.06677	-0.06761	0.03445	-0.06111	-0.0647	0.03445	-0.06811	-0.06895	0.00689	-0.06299	-0.06417	0.00689	-0.07058	-0.07083
0.0069	-0.07367	-0.07426	0.0069	-0.06502	-0.06292	0.0345	-0.07317	-0.07342	0.0069	-0.06608	-0.06792	0.0345	-0.06167	-0.06495	0.0345	-0.06811	-0.06899	0.0069	-0.06239	-0.06405	0.0069	-0.07083	-0.07102
0.00691	-0.07358	-0.07458	0.00691	-0.06427	-0.06299	0.03455	-0.07417	-0.07289	0.00691	-0.06639	-0.06824	0.03455	-0.06092	-0.06505	0.03455	-0.06808	-0.06877	0.00691	-0.06224	-0.0642	0.00691	-0.07092	-0.07105
0.00692	-0.07376	-0.07442	0.00692	-0.06424	-0.06283	0.0346	-0.07248	-0.07358	0.00692	-0.06655	-0.06761	0.0346	-0.06133	-0.06433	0.0346	-0.06858	-0.06836	0.00692	-0.06367	-0.06386	0.00692	-0.07083	-0.07067
0.00693	-0.07361	-0.07445	0.00693	-0.06486	-0.06305	0.03465	-0.07476	-0.0738	0.00693	-0.06658	-0.06755	0.03465	-0.06152	-0.06495	0.03465	-0.06814	-0.06917	0.00693	-0.06289	-0.06427	0.00693	-0.07086	-0.07086
0.00694	-0.07383	-0.07448	0.00694	-0.06527	-0.0628	0.0347	-0.07336	-0.07461	0.00694	-0.06674	-0.06745	0.0347	-0.06105	-0.06524	0.0347	-0.06808	-0.06858	0.00694	-0.06292	-0.06402	0.00694	-0.07064	-0.07064
0.00695	-0.07364	-0.07442	0.00695	-0.06542	-0.06286	0.03475	-0.0747	-0.0747	0.00695	-0.0668	-0.06733	0.03475	-0.06142	-0.06474	0.03475	-0.06877	-0.0688	0.00695	-0.0632	-0.06455	0.00695	-0.07061	-0.0708
0.00696	-0.07358	-0.07445	0.00696	-0.06495	-0.06277	0.0348	-0.07411	-0.07398	0.00696	-0.06739	-0.06877	0.0348	-0.06127	-0.06511	0.0348	-0.06827	-0.06886	0.00696	-0.06261	-0.06439	0.00696	-0.07077	-0.07036
0.00697	-0.07361	-0.07442	0.00697	-0.0652	-0.06277	0.03485	-0.07392	-0.07355	0.00697	-0.06699	-0.06827	0.03485	-0.06096	-0.06445	0.03485	-0.06914	-0.06955	0.00697	-0.06205	-0.0648	0.00697	-0.07036	-0.07052
0.00698	-0.0737	-0.0742	0.00698	-0.06602	-0.06295	0.0349	-0.07367	-0.07492	0.00698	-0.06677	-0.06739	0.0349	-0.06114	-0.06458	0.0349	-0.07014	-0.06892	0.00698	-0.06283	-0.06339	0.00698	-0.07052	-0.07045
0.00699	-0.07351	-0.07455	0.00699	-0.06611	-0.06302	0.03495	-0.07401	-0.07389	0.00699	-0.06683	-0.06739	0.03495	-0.06117	-0.06499	0.03495	-0.06874	-0.06899	0.00699	-0.06292	-0.06452	0.00699	-0.07042	-0.07077
0.007	-0.07364	-0.07436	0.007	-0.06595	-0.06352	0.035	-0.0733	-0.07408	0.007	-0.06692	-0.06727	0.035	-0.06133	-0.06524	0.035	-0.06833	-0.06899	0.007	-0.0623	-0.06427	0.007	-0.07067	-0.07042
0.00701	-0.07364	-0.07461	0.00701	-0.06536	-0.0632	0.03505	-0.07426	-0.07355	0.00701	-0.06699	-0.06714	0.03505	-0.06114	-0.0647	0.03505	-0.06836	-0.06914	0.00701	-0.06242	-0.06452	0.00701	-0.07058	-0.0707
0.00702	-0.07383	-0.07442	0.00702	-0.06517	-0.06314	0.0351	-0.07339	-0.07467	0.00702	-0.0667	-0.06742	0.0351	-0.06192	-0.06486	0.0351	-0.06805	-0.06855	0.00702	-0.06252	-0.06417	0.00702	-0.07058	-0.07077
0.00703	-0.07367	-0.07455	0.00703	-0.0653	-0.06239	0.03515	-0.07342	-0.0733	0.00703	-0.0658	-0.06792	0.03515	-0.06089	-0.06527	0.03515	-0.06758	-0.06883	0.00703	-0.06221	-0.06427	0.00703	-0.07061	-0.07077
0.00704	-0.0738	-0.07445	0.00704	-0.06524	-0.06299	0.0352	-0.07301	-0.07389	0.00704	-0.06652	-0.0677	0.0352	-0.06264	-0.06492	0.0352	-0.06824	-0.06983	0.00704	-0.06264	-0.06449	0.00704	-0.0708	-0.07055
0.00705	-0.07361	-0.07467	0.00705	-0.06508	-0.06274	0.03525	-0.07436	-0.0737	0.00705	-0.0667	-0.06824	0.03525	-0.0613	-0.06449	0.03525	-0.06855	-0.06902	0.00705	-0.06339	-0.06408	0.00705	-0.07058	-0.07086
0.00706	-0.0737	-0.07439	0.00706	-0.06464	-0.06311	0.0353	-0.07255	-0.07358	0.00706	-0.06627	-0.06783	0.0353	-0.06121	-0.06495	0.0353	-0.0677	-0.06783	0.00706	-0.0627	-0.06389	0.00706	-0.0708	-0.07064
0.00707	-0.07358	-0.0747	0.00707	-0.06489	-0.06305	0.03535	-0.07364	-0.07326	0.00707	-0.0667	-0.06824	0.03535	-0.06102	-0.06455	0.03535	-0.06824	-0.07033	0.00707	-0.06236	-0.06417	0.00707	-0.0707	-0.07099
0.00708	-0.07364	-0.07448	0.00708	-0.0652	-0.0628	0.0354	-0.07392	-0.07414	0.00708	-0.06683	-0.06767	0.0354	-0.06124	-0.0647	0.0354	-0.06849	-0.06883	0.00708	-0.06164	-0.06389	0.00708	-0.07074	-0.07049
0.00709	-0.07351	-0.07467	0.00709	-0.06595	-0.0628	0.03545	-0.0738	-0.07292	0.00709	-0.06708	-0.06767	0.03545	-0.06096	-0.06524	0.03545	-0.06799	-0.06855	0.00709	-0.06252	-0.06414	0.00709	-0.07036	-0.07083
0.0071	-0.07358	-0.07439	0.0071	-0.06486	-0.06302	0.0355	-0.07414	-0.07355	0.0071	-0.06674	-0.06808	0.0355	-0.06133	-0.06464	0.0355	-0.06824	-0.06908	0.0071	-0.06252	-0.06433	0.0071	-0.07052	-0.0707
0.00711	-0.07345	-0.07455	0.00711	-0.06439	-0.06289	0.03555	-0.07376	-0.07376	0.00711	-0.06674	-0.06767	0.03555	-0.06189	-0.06511	0.03555	-0.06814	-0.0687	0.00711	-0.06295	-0.06439	0.00711	-0.07049	-0.07086
0.00712	-0.07355	-0.07433	0.00712	-0.06499	-0.06302	0.0356	-0.07448	-0.07367	0.00712	-0.06674	-0.06777	0.0356	-0.06108	-0.06542	0.0356	-0.06758	-0.06849	0.00712	-0.06292	-0.06424	0.00712	-0.07074	-0.07074
0.00713	-0.07367	-0.07433	0.00713	-0.06517	-0.06308	0.03565	-0.07386	-0.07317	0.00713	-0.06717	-0.06724	0.03565	-0.06155	-0.06433	0.03565	-0.06839	-0.06914	0.00713	-0.06236	-0.06417	0.00713	-0.07058	-0.07067
0.00714	-0.07373	-0.07426	0.00714	-0.0653	-0.06314	0.0357	-0.07345	-0.07398	0.00714	-0.06705	-0.06561	0.0357	-0.0613	-0.06502	0.0357	-0.06736	-0.06905	0.00714	-0.06258	-0.0643	0.00714	-0.07074	-0.07039
0.00715	-0.07364	-0.0742	0.00715	-0.06558	-0.0632	0.03575	-0.07476	-0.07348	0.00715	-0.06711	-0.06739	0.03575	-0.06124	-0.06517	0.03575	-0.06774	-0.06945	0.00715	-0.06274	-0.06427	0.00715	-0.07061	-0.07077
0.00716	-0.07348	-0.07436	0.00716	-0.06492	-0.06295	0.0358	-0.07326	-0.07392	0.00716	-0.06677	-0.06761	0.0358	-0.06114	-0.06583	0.0358	-0.06758	-0.06883	0.00716	-0.06249	-0.06433	0.00716	-0.07108	-0.07055
0.00717	-0.07373	-0.07445	0.00717	-0.06455	-0.06302	0.03585	-0.07383	-0.07367	0.00717	-0.06661	-0.06774	0.03585	-0.06136	-0.0648	0.03585	-0.07002	-0.06995	0.00717	-0.06027	-0.06486	0.00717	-0.07086	-0.0708
0.00718	-0.07392	-0.0743	0.00718	-0.06592	-0.06299	0.0359	-0.07461	-0.07467	0.00718	-0.06655	-0.06764	0.0359	-0.06114	-0.06542	0.0359	-0.06808	-0.06889	0.00718	-0.06221	-0.06389	0.00718	-0.07095	-0.07064
0.00719	-0.0737	-0.07451	0.00719	-0.0657	-0.06302	0.03595	-0.07339	-0.07311	0.00719	-0.06586	-0.06755	0.03595	-0.06127	-0.0648	0.03595	-0.06789	-0.06899	0.00719	-0.06227	-0.06408	0.00719	-0.07061	-0.07092
0.0072	-0.07383	-0.07439	0.0072	-0.0653	-0.06261	0.036	-0.07189	-0.0737	0.0072	-0.06652	-0.06777	0.036	-0.06174	-0.06461	0.036	-0.06745	-0.06827	0.0072	-0.06249	-0.06377	0.0072	-0.0708	-0.07067
0.00721	-0.07364	-0.07455	0.00721	-0.06495	-0.06274	0.03605	-0.07351	-0.07358	0.00721	-0.06655	-0.0677	0.03605	-0.06124	-0.06567	0.03605	-0.06877	-0.06905	0.00721	-0.0618	-0.06405	0.00721	-0.07045	-0.0708
0.00722	-0.07376	-0.07433	0.00722	-0.06474	-0.06264	0.0361	-0.07464	-0.07361	0.00722	-0.06727	-0.06774	0.0361	-0.06245	-0.06483	0.0361	-0.06833	-0.06877	0.00722	-0.06236	-0.0638	0.00722	-0.07042	-0.07067
0.00723	-0.0738	-0.07451	0.00723	-0.06567	-0.06274	0.03615	-0.07448	-0.07392	0.00723	-0.06664	-0.06855	0.03615	-0.06155	-0.06477	0.03615	-0.06864	-0.06905	0.00723	-0.06221	-0.06433	0.00723	-0.0703	-0.07074
0.00724	-0.0738	-0.07442	0.00724	-0.06558	-0.06283	0.0362	-0.07389	-0.07376	0.00724	-0.0667	-0.06764	0.0362	-0.06133	-0.06558	0.0362	-0.06974	-0.06795	0.00724	-0.06245	-0.06399	0.00724	-0.07039	-0.07052
0.00725	-0.07361	-0.07451	0.00725	-0.06505	-0.06299	0.03625	-0.07239	-0.07364	0.00725	-0.06667	-0.06767	0.03625	-0.06114	-0.06561	0.03625	-0.06783	-0.06802	0.00725	-0.06258	-0.06427	0.00725	-0.07039	-0.07064
0.00726	-0.07361	-0.07439	0.00726	-0.06455	-0.06289	0.0363	-0.0733	-0.07361	0.00726	-0.06686	-0.06655	0.0363	-0.06136	-0.06508	0.0363	-0.06795	-0.06811	0.00726	-0.06114	-0.06414	0.00726	-0.07074	-0.07055
0.00727	-0.07348	-0.07455	0.00727	-0.06533	-0.06289	0.03635	-0.07386	-0.0733	0.00727	-0.06677	-0.06742	0.03635	-0.06167	-0.06508	0.03635	-0.06833	-0.06917	0.00727	-0.06239	-0.06489	0.00727	-0.07074	-0.07074
0.00728	-0.0738	-0.07414	0.00728	-0.06549	-0.06308	0.0364	-0.07461	-0.07376	0.00728	-0.06674	-0.06717	0.0364	-0.06083	-0.06486	0.0364	-0.06877	-0.06874	0.00728	-0.06283	-0.06442	0.00728	-0.07114	-0.07077
0.00729	-0.07355	-0.07458	0.00729	-0.06561	-0.06252	0.03645	-0.07351	-0.07326	0.00729	-0.06661	-0.06745	0.03645	-0.06136	-0.06449	0.03645	-0.06749	-0.06942	0.00729	-0.06255	-0.06442	0.00729	-0.07067	-0.07058
0.0073	-0.07373	-0.07451	0.0073	-0.06483	-0.0628	0.0365	-0.0728	-0.07361	0.0073	-0.0667	-0.06714	0.0365	-0.06092	-0.06492	0.0365	-0.06849	-0.06905	0.0073	-0.06274	-0.06514	0.0073	-0.07077	-0.07055
0.00731	-0.07376	-0.07451	0.00731	-0.06505	-0.06286	0.03655	-0.07317	-0.07364	0.00731	-0.06683	-0.06736	0.03655	-0.05839	-0.06492	0.03655	-0.06855	-0.0692	0.00731	-0.06274	-0.0643	0.00731	-0.0708	-0.07099
0.00732	-0.07348	-0.07448	0.00732	-0.06552	-0.06367	0.0366	-0.0748	-0.07364	0.00732	-0.06686	-0.06749	0.0366	-0.06111	-0.06474	0.0366	-0.06849	-0.06917	0.00732	-0.06189	-0.06427	0.00732	-0.07095	-0.0707
0.00733	-0.07345	-0.07461	0.00733	-0.0658	-0.06295	0.03665	-0.07305	-0.0737	0.00733	-0.06664	-0.06761	0.03665	-0.06146	-0.06514	0.03665	-0.06852	-0.06717	0.00733	-0.06227	-0.06349	0.00733	-0.0708	-0.07099
0.00734	-0.07361	-0.07442	0.00734	-0.06574	-0.0632	0.0367	-0.07433	-0.07395	0.00734	-0.0668	-0.06767	0.0367	-0.06111	-0.06483	0.0367	-0.06902	-0.06883	0.00734	-0.06202	-0.06399	0.00734	-0.07061	-0.07083
0.00735	-0.07345	-0.07458	0.00735	-0.06505	-0.0628	0.03675	-0.07476	-0.07345	0.00735	-0.06805	-0.06805	0.03675	-0.06127	-0.0642	0.03675	-0.0688	-0.07008	0.00735	-0.06349	-0.06414	0.00735	-0.07055	-0.07089
0.00736	-0.07367	-0.07442	0.00736	-0.06561	-0.06286	0.0368	-0.07398	-0.07358	0.00736	-0.06642	-0.06742	0.0368	-0.06136	-0.0652	0.0368	-0.06739	-0.06842	0.00736	-0.06242	-0.06411	0.00736	-0.07111	-0.07058
0.00737	-0.07355	-0.0747	0.00737	-0.06583	-0.06302	0.03685	-0.0743	-0.07367	0.00737	-0.06649	-0.06767	0.03685	-0.06092	-0.06483	0.03685	-0.06814	-0.0683	0.00737	-0.06308	-0.06411	0.00737	-0.0707	-0.07061
0.00738	-0.07355	-0.07448	0.00738	-0.06574	-0.06289	0.0369	-0.07492	-0.07311	0.00738	-0.06605	-0.06774	0.0369	-0.06114	-0.06452	0.0369	-0.06849	-0.06936	0.00738	-0.06264	-0.06399	0.00738	-0.07052	-0.07045
0.00739	-0.07348	-0.07458	0.00739	-0.06477	-0.06267	0.03695	-0.0733	-0.07361	0.00739	-0.06639	-0.06742	0.03695	-0.06152	-0.06508	0.03695	-0.06755	-0.06845	0.00739	-0.06264	-0.06427	0.00739	-0.07036	-0.07061
0.0074	-0.07358	-0.07451	0.0074	-0.06461	-0.06295	0.037	-0.07373	-0.07348	0.0074	-0.06683	-0.06745	0.037	-0.06186	-0.06486	0.037	-0.06874	-0.06883	0.0074	-0.06283	-0.06436	0.0074	-0.07045	-0.07042
0.00741	-0.07358	-0.07451	0.00741	-0.06524	-0.06283	0.03705	-0.07367	-0.07367	0.00741	-0.06686	-0.06755	0.03705	-0.06114	-0.06483	0.03705	-0.06864	-0.06714	0.00741	-0.06317	-0.06442	0.00741	-0.07027	-0.07077
0.00742	-0.07364	-0.07439	0.00742	-0.06583	-0.06277	0.0371	-0.07301	-0.07376	0.00742	-0.06692	-0.06786	0.0371	-0.0618	-0.06702	0.0371	-0.06736	-0.06917	0.00742	-0.06267	-0.06439	0.00742	-0.07049	-0.07074
0.00743	-0.07361	-0.07433	0.00743	-0.06502	-0.06327	0.03715	-0.07233	-0.07339	0.00743	-0.06689	-0.06742	0.03715	-0.06102	-0.06477	0.03715	-0.06845	-0.06877	0.00743	-0.06274	-0.06499	0.00743	-0.07033	-0.07092
0.00744	-0.07361	-0.07442	0.00744	-0.06464	-0.06314	0.0372	-0.07373	-0.07376	0.00744	-0.06689	-0.06708	0.0372	-0.06155	-0.06464	0.0372	-0.0698	-0.06839	0.00744	-0.06245	-0.06427	0.00744	-0.0708	-0.07058
0.00745	-0.0733	-0.07448	0.00745	-0.06527	-0.06355	0.03725	-0.07376	-0.07373	0.00745	-0.06658	-0.06749	0.03725	-0.06161	-0.06449	0.03725	-0.06795	-0.06899	0.00745	-0.06252	-0.06461	0.00745	-0.07049	-0.0707
0.00746	-0.07348	-0.07436	0.00746	-0.06605	-0.06324	0.0373	-0.07317	-0.0737	0.00746	-0.0667	-0.06724	0.0373	-0.06133	-0.06511	0.0373	-0.06824	-0.06892	0.00746	-0.06274	-0.06339	0.00746	-0.07067	-0.07086
0.00747	-0.07351	-0.07461	0.00747	-0.06545	-0.06295	0.03735	-0.07408	-0.07395	0.00747	-0.06642	-0.06742	0.03735	-0.06114	-0.06458	0.03735	-0.06911	-0.0692	0.00747	-0.06267	-0.06411	0.00747	-0.07064	-0.07105
0.00748	-0.07386	-0.07436	0.00748	-0.06527	-0.06314	0.0374	-0.07351	-0.07383	0.00748	-0.06739	-0.06749	0.0374	-0.06196	-0.06533	0.0374	-0.06802	-0.06902	0.00748	-0.06255	-0.06449	0.00748	-0.07064	-0.07086
0.00749	-0.07367	-0.07455	0.00749	-0.06608	-0.06311	0.03745	-0.07383	-0.0738	0.00749	-0.06661	-0.06789	0.03745	-0.06121	-0.06499	0.03745	-0.06833	-0.06995	0.00749	-0.06242	-0.06452	0.00749	-0.07055	-0.07089
0.0075	-0.07398	-0.07445	0.0075	-0.06574	-0.06292	0.0375	-0.07414	-0.07336	0.0075	-0.06652	-0.06774	0.0375	-0.0613	-0.0648	0.0375	-0.06824	-0.0687	0.0075	-0.06314	-0.06383	0.0075	-0.07067	-0.07086
0.00751	-0.07376	-0.07461	0.00751	-0.06527	-0.06277	0.03755	-0.07283	-0.07342	0.00751	-0.06652	-0.0682	0.03755	-0.06158	-0.06495	0.03755	-0.06974	-0.06845	0.00751	-0.06264	-0.06411	0.00751	-0.07049	-0.07092
0.00752	-0.07389	-0.07433	0.00752	-0.06442	-0.06292	0.0376	-0.07433	-0.07345	0.00752	-0.06674	-0.06749	0.0376	-0.0613	-0.06489	0.0376	-0.06814	-0.07011	0.00752	-0.06252	-0.06377	0.00752	-0.07049	-0.07052
0.00753	-0.07376	-0.07458	0.00753	-0.06464	-0.06264	0.03765	-0.0738	-0.07361	0.00753	-0.06642	-0.06774	0.03765	-0.06146	-0.06533	0.03765	-0.06636	-0.07058	0.00753	-0.0633	-0.06408	0.00753	-0.0703	-0.0708
0.00754	-0.0737	-0.07455	0.00754	-0.06467	-0.06308	0.0377	-0.07364	-0.07348	0.00754	-0.06658	-0.06805	0.0377	-0.06149	-0.0652	0.0377	-0.06824	-0.06767	0.00754	-0.06283	-0.06424	0.00754	-0.07077	-0.07055
0.00755	-0.0738	-0.07464	0.00755	-0.06514	-0.06314	0.03775	-0.07355	-0.07333	0.00755	-0.06652	-0.06858	0.03775	-0.0613	-0.06489	0.03775	-0.06964	-0.06849	0.00755	-0.06267	-0.0643	0.00755	-0.07061	-0.07058
0.00756	-0.07373	-0.07439	0.00756	-0.06502	-0.06286	0.0378	-0.0733	-0.07355	0.00756	-0.06686	-0.06717	0.0378	-0.06083	-0.06511	0.0378	-0.06777	-0.0698	0.00756	-0.06311	-0.06414	0.00756	-0.07067	-0.07033
0.00757	-0.07367	-0.07461	0.00757	-0.06617	-0.06299	0.03785	-0.07351	-0.0737	0.00757	-0.06683	-0.06758	0.03785	-0.06164	-0.0648	0.03785	-0.06795	-0.06949	0.00757	-0.06289	-0.06486	0.00757	-0.07055	-0.07058
0.00758	-0.07351	-0.07448	0.00758	-0.06558	-0.06349	0.0379	-0.07364	-0.0737	0.00758	-0.06677	-0.06758	0.0379	-0.06386	-0.0648	0.0379	-0.07042	-0.06858	0.00758	-0.06245	-0.06445	0.00758	-0.07105	-0.0707
0.00759	-0.07358	-0.07455	0.00759	-0.06592	-0.06286	0.03795	-0.07401	-0.0737	0.00759	-0.06692	-0.06933	0.03795	-0.06108	-0.0648	0.03795	-0.0678	-0.06861	0.00759	-0.0628	-0.06395	0.00759	-0.07083	-0.07099
0.0076	-0.07361	-0.07423	0.0076	-0.06545	-0.06324	0.038	-0.0737	-0.0737	0.0076	-0.0668	-0.0677	0.038	-0.06142	-0.06502	0.038	-0.06874	-0.06902	0.0076	-0.06283	-0.06427	0.0076	-0.07108	-0.07061
0.00761	-0.07345	-0.07445	0.00761	-0.06605	-0.06324	0.03805	-0.07323	-0.07336	0.00761	-0.06711	-0.06745	0.03805	-0.0613	-0.06502	0.03805	-0.06874	-0.06924	0.00761	-0.06221	-0.06464	0.00761	-0.07064	-0.07089
0.00762	-0.07364	-0.07439	0.00762	-0.06524	-0.06314	0.0381	-0.07386	-0.0737	0.00762	-0.06702	-0.0677	0.0381	-0.06136	-0.06492	0.0381	-0.06811	-0.07064	0.00762	-0.06224	-0.06464	0.00762	-0.07077	-0.07049
0.00763	-0.07351	-0.07455	0.00763	-0.06477	-0.0633	0.03815	-0.07392	-0.07355	0.00763	-0.0667	-0.06724	0.03815	-0.06171	-0.06483	0.03815	-0.06845	-0.06827	0.00763	-0.06289	-0.06433	0.00763	-0.0707	-0.07086
0.00764	-0.0737	-0.07439	0.00764	-0.06508	-0.06311	0.0382	-0.07376	-0.07364	0.00764	-0.06605	-0.06795	0.0382	-0.06149	-0.06533	0.0382	-0.06914	-0.06736	0.00764	-0.0623	-0.06424	0.00764	-0.07077	-0.07061
0.00765	-0.07361	-0.07461	0.00765	-0.06455	-0.06289	0.03825	-0.07364	-0.0747	0.00765	-0.06649	-0.06805	0.03825	-0.06099	-0.06445	0.03825	-0.06795	-0.06886	0.00765	-0.06267	-0.06427	0.00765	-0.07058	-0.07074
0.00766	-0.07376	-0.07467	0.00766	-0.06455	-0.06295	0.0383	-0.07361	-0.0732	0.00766	-0.06664	-0.06789	0.0383	-0.06189	-0.06527	0.0383	-0.06927	-0.06992	0.00766	-0.06267	-0.06383	0.00766	-0.0708	-0.07049
0.00767	-0.07355	-0.07467	0.00767	-0.06486	-0.06292	0.03835	-0.07383	-0.0737	0.00767	-0.06627	-0.06808	0.03835	-0.06211	-0.0653	0.03835	-0.06914	-0.07017	0.00767	-0.06295	-0.0643	0.00767	-0.07055	-0.07095
0.00768	-0.0737	-0.07461	0.00768	-0.06567	-0.06274	0.0384	-0.0738	-0.0742	0.00768	-0.06661	-0.06742	0.0384	-0.06136	-0.0648	0.0384	-0.0672	-0.07017	0.00768	-0.06245	-0.06389	0.00768	-0.0708	-0.07058
0.00769	-0.07351	-0.0748	0.00769	-0.0652	-0.06286	0.03845	-0.07326	-0.07339	0.00769	-0.06674	-0.06814	0.03845	-0.0618	-0.06499	0.03845	-0.06989	-0.06883	0.00769	-0.06261	-0.06439	0.00769	-0.07055	-0.0708
0.0077	-0.07358	-0.07458	0.0077	-0.06436	-0.06295	0.0385	-0.07423	-0.07373	0.0077	-0.06674	-0.06777	0.0385	-0.06124	-0.06536	0.0385	-0.06799	-0.0678	0.0077	-0.06236	-0.0642	0.0077	-0.07074	-0.0707
0.00771	-0.07367	-0.07439	0.00771	-0.06489	-0.06289	0.03855	-0.07348	-0.07361	0.00771	-0.06686	-0.06802	0.03855	-0.0613	-0.0652	0.03855	-0.06749	-0.06808	0.00771	-0.0627	-0.06461	0.00771	-0.07064	-0.07083
0.00772	-0.07355	-0.07439	0.00772	-0.06549	-0.0633	0.0386	-0.07348	-0.07355	0.00772	-0.06683	-0.06752	0.0386	-0.06133	-0.06467	0.0386	-0.06852	-0.06952	0.00772	-0.0628	-0.06361	0.00772	-0.0707	-0.07052
0.00773	-0.07355	-0.07451	0.00773	-0.06545	-0.06327	0.03865	-0.07376	-0.07345	0.00773	-0.06652	-0.06752	0.03865	-0.06139	-0.06511	0.03865	-0.06849	-0.07017	0.00773	-0.06302	-0.06445	0.00773	-0.0707	-0.07061
0.00774	-0.0737	-0.07442	0.00774	-0.06549	-0.06277	0.0387	-0.07405	-0.07373	0.00774	-0.06649	-0.06717	0.0387	-0.06108	-0.06436	0.0387	-0.06817	-0.0697	0.00774	-0.0632	-0.06433	0.00774	-0.0708	-0.07077
0.00775	-0.07342	-0.07448	0.00775	-0.06574	-0.06339	0.03875	-0.07376	-0.0738	0.00775	-0.06674	-0.06724	0.03875	-0.06155	-0.06467	0.03875	-0.06792	-0.06739	0.00775	-0.06283	-0.0652	0.00775	-0.07064	-0.0708
0.00776	-0.07358	-0.07411	0.00776	-0.06549	-0.06333	0.0388	-0.0738	-0.07286	0.00776	-0.0668	-0.06736	0.0388	-0.06133	-0.06555	0.0388	-0.06824	-0.06883	0.00776	-0.06283	-0.0642	0.00776	-0.07083	-0.07052
0.00777	-0.07345	-0.07426	0.00777	-0.06517	-0.06236	0.03885	-0.0737	-0.0737	0.00777	-0.06645	-0.06692	0.03885	-0.06074	-0.06477	0.03885	-0.06805	-0.0702	0.00777	-0.06255	-0.06433	0.00777	-0.07064	-0.07052
0.00778	-0.07386	-0.07433	0.00778	-0.06467	-0.06339	0.0389	-0.07348	-0.07389	0.00778	-0.06695	-0.06758	0.0389	-0.06167	-0.0653	0.0389	-0.06774	-0.06914	0.00778	-0.06264	-0.06414	0.00778	-0.0708	-0.07064
0.00779	-0.07345	-0.07458	0.00779	-0.06517	-0.06292	0.03895	-0.07417	-0.07336	0.00779	-0.06664	-0.06764	0.03895	-0.06149	-0.06567	0.03895	-0.06845	-0.06786	0.00779	-0.06186	-0.06414	0.00779	-0.07077	-0.07099
0.0078	-0.07373	-0.07451	0.0078	-0.06499	-0.06317	0.039	-0.07395	-0.0738	0.0078	-0.06592	-0.06789	0.039	-0.06177	-0.06442	0.039	-0.06874	-0.06967	0.0078	-0.06261	-0.06395	0.0078	-0.07089	-0.07067
0.00781	-0.07373	-0.07464	0.00781	-0.06524	-0.06302	0.03905	-0.07414	-0.07358	0.00781	-0.06661	-0.06852	0.03905	-0.06155	-0.06508	0.03905	-0.06749	-0.0688	0.00781	-0.06221	-0.06395	0.00781	-0.07045	-0.07077
0.00782	-0.07386	-0.07451	0.00782	-0.06495	-0.06286	0.0391	-0.07383	-0.07361	0.00782	-0.06652	-0.06811	0.0391	-0.06158	-0.06508	0.0391	-0.06861	-0.06874	0.00782	-0.06161	-0.06383	0.00782	-0.07067	-0.07045
0.00783	-0.07376	-0.07455	0.00783	-0.06517	-0.06261	0.03915	-0.07373	-0.07348	0.00783	-0.06714	-0.0682	0.03915	-0.06105	-0.0647	0.03915	-0.06814	-0.06967	0.00783	-0.06283	-0.06392	0.00783	-0.07061	-0.07083
0.00784	-0.07373	-0.07442	0.00784	-0.06514	-0.06308	0.0392	-0.07386	-0.07264	0.00784	-0.06655	-0.06786	0.0392	-0.06177	-0.06445	0.0392	-0.06786	-0.06727	0.00784	-0.06267	-0.06408	0.00784	-0.0708	-0.07055
0.00785	-0.0738	-0.07451	0.00785	-0.06511	-0.06277	0.03925	-0.07386	-0.07317	0.00785	-0.0663	-0.06786	0.03925	-0.06139	-0.06483	0.03925	-0.06942	-0.0678	0.00785	-0.0627	-0.0642	0.00785	-0.07061	-0.07061
0.00786	-0.0737	-0.0743	0.00786	-0.06527	-0.06283	0.0393	-0.07358	-0.07383	0.00786	-0.0667	-0.0683	0.0393	-0.06146	-0.06505	0.0393	-0.06742	-0.07027	0.00786	-0.06299	-0.06402	0.00786	-0.0708	-0.07042
0.00787	-0.07345	-0.07455	0.00787	-0.06561	-0.06289	0.03935	-0.07383	-0.07358	0.00787	-0.06661	-0.06724	0.03935	-0.06189	-0.06483	0.03935	-0.06924	-0.06977	0.00787	-0.06252	-0.06433	0.00787	-0.07064	-0.07086
0.00788	-0.07345	-0.07451	0.00788	-0.06549	-0.06308	0.0394	-0.07317	-0.07358	0.00788	-0.06674	-0.0672	0.0394	-0.06127	-0.06483	0.0394	-0.06914	-0.06814	0.00788	-0.06227	-0.06458	0.00788	-0.07086	-0.07052
0.00789	-0.07355	-0.0743	0.00789	-0.0657	-0.06311	0.03945	-0.07398	-0.07298	0.00789	-0.06699	-0.06758	0.03945	-0.06092	-0.06499	0.03945	-0.06983	-0.06774	0.00789	-0.0633	-0.06433	0.00789	-0.0707	-0.07083
0.0079	-0.07342	-0.0743	0.0079	-0.0653	-0.06295	0.0395	-0.07295	-0.07395	0.0079	-0.06717	-0.06733	0.0395	-0.06105	-0.06517	0.0395	-0.06833	-0.07002	0.0079	-0.06277	-0.0642	0.0079	-0.07095	-0.07083
0.00791	-0.07342	-0.07439	0.00791	-0.06536	-0.06295	0.03955	-0.07373	-0.0738	0.00791	-0.06705	-0.06736	0.03955	-0.06127	-0.06552	0.03955	-0.0667	-0.06805	0.00791	-0.06261	-0.06461	0.00791	-0.07099	-0.07089
0.00792	-0.07355	-0.0743	0.00792	-0.06624	-0.06317	0.0396	-0.07358	-0.07392	0.00792	-0.06689	-0.06764	0.0396	-0.06074	-0.06567	0.0396	-0.06998	-0.06786	0.00792	-0.06249	-0.06424	0.00792	-0.07105	-0.07058
0.00793	-0.07342	-0.07445	0.00793	-0.06524	-0.06333	0.03965	-0.07361	-0.07458	0.00793	-0.0663	-0.06758	0.03965	-0.06114	-0.06467	0.03965	-0.06767	-0.06861	0.00793	-0.0623	-0.06427	0.00793	-0.07083	-0.07064
0.00794	-0.07364	-0.07445	0.00794	-0.06605	-0.06314	0.0397	-0.07355	-0.07401	0.00794	-0.06667	-0.06752	0.0397	-0.06108	-0.06533	0.0397	-0.06749	-0.06783	0.00794	-0.06258	-0.06392	0.00794	-0.07089	-0.07067
0.00795	-0.07364	-0.07467	0.00795	-0.06502	-0.06327	0.03975	-0.07476	-0.07436	0.00795	-0.06652	-0.06764	0.03975	-0.06096	-0.06545	0.03975	-0.06877	-0.06892	0.00795	-0.06196	-0.0643	0.00795	-0.07089	-0.07102
0.00796	-0.07348	-0.07458	0.00796	-0.06477	-0.06295	0.0398	-0.07361	-0.0737	0.00796	-0.0673	-0.0677	0.0398	-0.06152	-0.06439	0.0398	-0.06774	-0.06895	0.00796	-0.06233	-0.06392	0.00796	-0.07092	-0.07061
0.00797	-0.07373	-0.07461	0.00797	-0.06477	-0.0627	0.03985	-0.07392	-0.07351	0.00797	-0.06652	-0.06761	0.03985	-0.06177	-0.06545	0.03985	-0.06802	-0.06874	0.00797	-0.0628	-0.06439	0.00797	-0.07074	-0.07086
0.00798	-0.07351	-0.07467	0.00798	-0.06527	-0.06286	0.0399	-0.07355	-0.07348	0.00798	-0.06636	-0.06799	0.0399	-0.06133	-0.06508	0.0399	-0.0693	-0.06914	0.00798	-0.06302	-0.06408	0.00798	-0.07064	-0.07099
0.00799	-0.07367	-0.07448	0.00799	-0.06502	-0.06289	0.03995	-0.07417	-0.07383	0.00799	-0.06667	-0.0683	0.03995	-0.06161	-0.06383	0.03995	-0.06808	-0.06942	0.00799	-0.0627	-0.0642	0.00799	-0.07064	-0.07114
0.008	-0.0737	-0.07426	0.008	-0.06505	-0.06274	0.04	-0.07361	-0.0742	0.008	-0.06664	-0.06692	0.04	-0.06071	-0.06533	0.04	-0.06849	-0.07064	0.008	-0.0628	-0.06395	0.008	-0.07074	-0.07058
0.00801	-0.07351	-0.07458	0.00801	-0.06617	-0.06333	0.04005	-0.07373	-0.07295	0.00801	-0.06664	-0.06767	0.04005	-0.06052	-0.06533	0.04005	-0.06777	-0.06977	0.00801	-0.06295	-0.06458	0.00801	-0.07033	-0.0708
0.00802	-0.07367	-0.07417	0.00802	-0.06545	-0.06295	0.0401	-0.07376	-0.07245	0.00802	-0.06686	-0.0677	0.0401	-0.06117	-0.06539	0.0401	-0.06911	-0.06908	0.00802	-0.06283	-0.06417	0.00802	-0.07064	-0.07074
0.00803	-0.07345	-0.07439	0.00803	-0.06561	-0.06302	0.04015	-0.07342	-0.07355	0.00803	-0.06677	-0.06774	0.04015	-0.0623	-0.0658	0.04015	-0.06852	-0.06867	0.00803	-0.06274	-0.06439	0.00803	-0.07052	-0.07067
0.00804	-0.07345	-0.07433	0.00804	-0.06527	-0.06308	0.0402	-0.07367	-0.07301	0.00804	-0.06664	-0.06695	0.0402	-0.0618	-0.06505	0.0402	-0.06824	-0.06889	0.00804	-0.06295	-0.06417	0.00804	-0.07067	-0.07042
0.00805	-0.07342	-0.07445	0.00805	-0.06549	-0.0632	0.04025	-0.07326	-0.07355	0.00805	-0.06658	-0.06733	0.04025	-0.0618	-0.06389	0.04025	-0.06949	-0.06899	0.00805	-0.06283	-0.06449	0.00805	-0.07064	-0.07077
0.00806	-0.07355	-0.07426	0.00806	-0.06533	-0.06389	0.0403	-0.0738	-0.07423	0.00806	-0.06667	-0.0673	0.0403	-0.06196	-0.06449	0.0403	-0.0682	-0.06874	0.00806	-0.0627	-0.06417	0.00806	-0.07102	-0.07067
0.00807	-0.07342	-0.07442	0.00807	-0.06589	-0.06345	0.04035	-0.07411	-0.07273	0.00807	-0.0667	-0.06758	0.04035	-0.06142	-0.06558	0.04035	-0.06855	-0.06889	0.00807	-0.06245	-0.06402	0.00807	-0.07083	-0.07083
0.00808	-0.07358	-0.07423	0.00808	-0.06508	-0.0632	0.0404	-0.07364	-0.07236	0.00808	-0.06649	-0.06845	0.0404	-0.06042	-0.06461	0.0404	-0.06852	-0.06842	0.00808	-0.06299	-0.0642	0.00808	-0.07099	-0.07077
0.00809	-0.0733	-0.07445	0.00809	-0.0652	-0.06292	0.04045	-0.07373	-0.07376	0.00809	-0.06774	-0.06764	0.04045	-0.06083	-0.06542	0.04045	-0.06992	-0.06849	0.00809	-0.06258	-0.06433	0.00809	-0.0708	-0.07086
0.0081	-0.0737	-0.07439	0.0081	-0.06592	-0.0632	0.0405	-0.07392	-0.0733	0.0081	-0.06652	-0.06783	0.0405	-0.06155	-0.06577	0.0405	-0.06827	-0.0688	0.0081	-0.06252	-0.06414	0.0081	-0.07108	-0.07083
0.00811	-0.07358	-0.07464	0.00811	-0.06545	-0.0628	0.04055	-0.07392	-0.0733	0.00811	-0.0663	-0.06805	0.04055	-0.0618	-0.06499	0.04055	-0.0678	-0.06952	0.00811	-0.06292	-0.06417	0.00811	-0.07089	-0.0712
0.00812	-0.07358	-0.07445	0.00812	-0.06492	-0.06295	0.0406	-0.07401	-0.07417	0.00812	-0.06624	-0.06799	0.0406	-0.06327	-0.06511	0.0406	-0.06805	-0.0698	0.00812	-0.06274	-0.06402	0.00812	-0.07089	-0.07099
0.00813	-0.0737	-0.07451	0.00813	-0.06505	-0.06302	0.04065	-0.07376	-0.07358	0.00813	-0.06655	-0.06714	0.04065	-0.06114	-0.06542	0.04065	-0.06842	-0.06845	0.00813	-0.06233	-0.06389	0.00813	-0.07064	-0.07083
0.00814	-0.0737	-0.07473	0.00814	-0.06502	-0.06286	0.0407	-0.07383	-0.07398	0.00814	-0.06661	-0.06795	0.0407	-0.06096	-0.0647	0.0407	-0.06705	-0.0683	0.00814	-0.06255	-0.06405	0.00814	-0.0708	-0.07055
0.00815	-0.07345	-0.07455	0.00815	-0.06517	-0.06274	0.04075	-0.07558	-0.07208	0.00815	-0.06652	-0.06799	0.04075	-0.0618	-0.06542	0.04075	-0.06786	-0.06986	0.00815	-0.06324	-0.06442	0.00815	-0.07039	-0.07077
0.00816	-0.07351	-0.07458	0.00816	-0.06514	-0.06324	0.0408	-0.07401	-0.07417	0.00816	-0.06686	-0.06827	0.0408	-0.06227	-0.06455	0.0408	-0.06845	-0.06939	0.00816	-0.06308	-0.06405	0.00816	-0.07067	-0.0702
0.00817	-0.07351	-0.0747	0.00817	-0.06514	-0.06283	0.04085	-0.07417	-0.07311	0.00817	-0.06649	-0.06736	0.04085	-0.06161	-0.06389	0.04085	-0.06824	-0.06852	0.00817	-0.06295	-0.06405	0.00817	-0.07049	-0.07045
0.00818	-0.0737	-0.07448	0.00818	-0.06511	-0.06302	0.0409	-0.07364	-0.07464	0.00818	-0.06674	-0.06786	0.0409	-0.06117	-0.06455	0.0409	-0.06677	-0.06902	0.00818	-0.06286	-0.06414	0.00818	-0.0708	-0.07011
0.00819	-0.07351	-0.07455	0.00819	-0.06517	-0.0637	0.04095	-0.07395	-0.0732	0.00819	-0.06664	-0.06708	0.04095	-0.06052	-0.0652	0.04095	-0.0692	-0.06924	0.00819	-0.0628	-0.06417	0.00819	-0.07061	-0.07052
0.0082	-0.0733	-0.07439	0.0082	-0.06533	-0.06458	0.041	-0.07367	-0.07455	0.0082	-0.06686	-0.06714	0.041	-0.06096	-0.06477	0.041	-0.06886	-0.06998	0.0082	-0.0623	-0.06317	0.0082	-0.07105	-0.07064
0.00821	-0.07336	-0.07451	0.00821	-0.06533	-0.06349	0.04105	-0.07392	-0.07455	0.00821	-0.06674	-0.0672	0.04105	-0.06174	-0.06524	0.04105	-0.06845	-0.06949	0.00821	-0.06252	-0.06439	0.00821	-0.07095	-0.07074
0.00822	-0.07348	-0.0742	0.00822	-0.0653	-0.06314	0.0411	-0.07351	-0.07333	0.00822	-0.06774	-0.06711	0.0411	-0.06196	-0.06524	0.0411	-0.06767	-0.06911	0.00822	-0.06239	-0.06439	0.00822	-0.07114	-0.07067
0.00823	-0.07342	-0.07439	0.00823	-0.06527	-0.06299	0.04115	-0.07383	-0.07483	0.00823	-0.0667	-0.06749	0.04115	-0.06202	-0.06514	0.04115	-0.06877	-0.06833	0.00823	-0.06245	-0.06452	0.00823	-0.0708	-0.07105
0.00824	-0.07373	-0.07458	0.00824	-0.06536	-0.06314	0.0412	-0.07389	-0.07292	0.00824	-0.06695	-0.0678	0.0412	-0.06164	-0.06524	0.0412	-0.06914	-0.0687	0.00824	-0.06333	-0.06411	0.00824	-0.07105	-0.07089
0.00825	-0.07333	-0.07464	0.00825	-0.06552	-0.06339	0.04125	-0.07367	-0.07323	0.00825	-0.06692	-0.06783	0.04125	-0.06133	-0.06464	0.04125	-0.0683	-0.06855	0.00825	-0.0627	-0.06417	0.00825	-0.07074	-0.07099
0.00826	-0.07361	-0.07467	0.00826	-0.06536	-0.0628	0.0413	-0.07373	-0.07417	0.00826	-0.06683	-0.06758	0.0413	-0.06111	-0.06461	0.0413	-0.06855	-0.0693	0.00826	-0.06239	-0.06392	0.00826	-0.0708	-0.0708
0.00827	-0.07358	-0.07464	0.00827	-0.06514	-0.06311	0.04135	-0.07355	-0.07308	0.00827	-0.06652	-0.0682	0.04135	-0.06183	-0.06458	0.04135	-0.06895	-0.07055	0.00827	-0.06167	-0.06408	0.00827	-0.07067	-0.07111
0.00828	-0.07345	-0.07458	0.00828	-0.06499	-0.06311	0.0414	-0.07439	-0.0727	0.00828	-0.06642	-0.06789	0.0414	-0.06199	-0.06533	0.0414	-0.06783	-0.06911	0.00828	-0.06255	-0.06414	0.00828	-0.0707	-0.07074
0.00829	-0.0738	-0.0747	0.00829	-0.06524	-0.06533	0.04145	-0.07376	-0.0742	0.00829	-0.06636	-0.06924	0.04145	-0.06174	-0.0648	0.04145	-0.06849	-0.06927	0.00829	-0.06377	-0.06424	0.00829	-0.07042	-0.07067
0.0083	-0.0738	-0.07476	0.0083	-0.06508	-0.06283	0.0415	-0.0737	-0.07308	0.0083	-0.06642	-0.06795	0.0415	-0.06058	-0.0653	0.0415	-0.06858	-0.06936	0.0083	-0.06302	-0.06395	0.0083	-0.07055	-0.07049
0.00831	-0.07351	-0.07448	0.00831	-0.06502	-0.06286	0.04155	-0.07383	-0.07317	0.00831	-0.0668	-0.06755	0.04155	-0.06127	-0.06464	0.04155	-0.06827	-0.06836	0.00831	-0.06302	-0.06427	0.00831	-0.07033	-0.07064
0.00832	-0.07355	-0.07436	0.00832	-0.06505	-0.06292	0.0416	-0.07373	-0.07308	0.00832	-0.06667	-0.06736	0.0416	-0.06114	-0.06483	0.0416	-0.06811	-0.06958	0.00832	-0.06283	-0.06427	0.00832	-0.07045	-0.07027
0.00833	-0.07342	-0.07458	0.00833	-0.06539	-0.06308	0.04165	-0.07355	-0.07423	0.00833	-0.06717	-0.06739	0.04165	-0.06142	-0.06495	0.04165	-0.06858	-0.06964	0.00833	-0.06274	-0.06367	0.00833	-0.07055	-0.07049
0.00834	-0.07355	-0.07426	0.00834	-0.06508	-0.06308	0.0417	-0.07392	-0.07339	0.00834	-0.0668	-0.06749	0.0417	-0.06105	-0.06461	0.0417	-0.06817	-0.06902	0.00834	-0.06295	-0.06399	0.00834	-0.0707	-0.07064
0.00835	-0.07345	-0.07445	0.00835	-0.06536	-0.06258	0.04175	-0.07326	-0.0738	0.00835	-0.06714	-0.0677	0.04175	-0.06111	-0.06477	0.04175	-0.0682	-0.06927	0.00835	-0.06277	-0.06445	0.00835	-0.07061	-0.07074
0.00836	-0.07345	-0.07426	0.00836	-0.06467	-0.0633	0.0418	-0.07355	-0.07426	0.00836	-0.06658	-0.06736	0.0418	-0.06192	-0.06577	0.0418	-0.06852	-0.0672	0.00836	-0.0627	-0.06495	0.00836	-0.07089	-0.07061
0.00837	-0.07342	-0.07436	0.00837	-0.06533	-0.06317	0.04185	-0.07295	-0.0717	0.00837	-0.0668	-0.0678	0.04185	-0.06264	-0.06499	0.04185	-0.0683	-0.06895	0.00837	-0.06264	-0.06436	0.00837	-0.0708	-0.07102
0.00838	-0.0738	-0.07433	0.00838	-0.0652	-0.06483	0.0419	-0.07436	-0.07351	0.00838	-0.06642	-0.06805	0.0419	-0.06202	-0.06486	0.0419	-0.0682	-0.06895	0.00838	-0.06345	-0.06424	0.00838	-0.07102	-0.07105
0.00839	-0.07333	-0.07448	0.00839	-0.06542	-0.06305	0.04195	-0.07389	-0.07417	0.00839	-0.06692	-0.06764	0.04195	-0.06155	-0.06502	0.04195	-0.06833	-0.06914	0.00839	-0.06292	-0.06411	0.00839	-0.07086	-0.07114
0.0084	-0.07389	-0.07442	0.0084	-0.0652	-0.06336	0.042	-0.07348	-0.07355	0.0084	-0.06689	-0.06777	0.042	-0.06146	-0.06499	0.042	-0.06836	-0.06895	0.0084	-0.06171	-0.06405	0.0084	-0.07111	-0.07105
0.00841	-0.07358	-0.07461	0.00841	-0.06511	-0.0628	0.04205	-0.07426	-0.0747	0.00841	-0.06642	-0.06789	0.04205	-0.06183	-0.0648	0.04205	-0.06824	-0.06914	0.00841	-0.06205	-0.06411	0.00841	-0.07058	-0.07108
0.00842	-0.07401	-0.07455	0.00842	-0.06511	-0.06311	0.0421	-0.07436	-0.07398	0.00842	-0.06652	-0.06845	0.0421	-0.06199	-0.06492	0.0421	-0.06849	-0.06895	0.00842	-0.06264	-0.06424	0.00842	-0.07086	-0.0708
0.00843	-0.07367	-0.07461	0.00843	-0.06524	-0.06299	0.04215	-0.07383	-0.0728	0.00843	-0.06627	-0.06817	0.04215	-0.06133	-0.06549	0.04215	-0.06777	-0.06889	0.00843	-0.06239	-0.0642	0.00843	-0.07058	-0.07105
0.00844	-0.0738	-0.07433	0.00844	-0.0652	-0.06283	0.0422	-0.07426	-0.0748	0.00844	-0.0667	-0.06827	0.0422	-0.06099	-0.06492	0.0422	-0.0682	-0.06914	0.00844	-0.06186	-0.06411	0.00844	-0.0708	-0.07061
0.00845	-0.07355	-0.07455	0.00845	-0.06517	-0.06302	0.04225	-0.07367	-0.07417	0.00845	-0.06652	-0.06786	0.04225	-0.06152	-0.06536	0.04225	-0.06792	-0.06945	0.00845	-0.06239	-0.06436	0.00845	-0.0703	-0.07083
0.00846	-0.07364	-0.07455	0.00846	-0.0652	-0.06295	0.0423	-0.07414	-0.07323	0.00846	-0.06633	-0.06774	0.0423	-0.06202	-0.06549	0.0423	-0.06808	-0.06914	0.00846	-0.06255	-0.06402	0.00846	-0.07042	-0.07067
0.00847	-0.07364	-0.07448	0.00847	-0.06536	-0.06414	0.04235	-0.07308	-0.07398	0.00847	-0.06645	-0.06789	0.04235	-0.06105	-0.06527	0.04235	-0.06777	-0.06949	0.00847	-0.06311	-0.06436	0.00847	-0.07036	-0.07077
0.00848	-0.07373	-0.07442	0.00848	-0.06514	-0.06261	0.0424	-0.07364	-0.07317	0.00848	-0.0667	-0.06736	0.0424	-0.06196	-0.06511	0.0424	-0.0687	-0.06949	0.00848	-0.0627	-0.06402	0.00848	-0.07055	-0.07042
0.00849	-0.07358	-0.07451	0.00849	-0.06545	-0.06258	0.04245	-0.0737	-0.07348	0.00849	-0.06677	-0.06755	0.04245	-0.06177	-0.06486	0.04245	-0.06827	-0.07005	0.00849	-0.0632	-0.06564	0.00849	-0.07042	-0.07055
0.0085	-0.07351	-0.07439	0.0085	-0.06539	-0.06289	0.0425	-0.07155	-0.07408	0.0085	-0.06686	-0.06758	0.0425	-0.06171	-0.06505	0.0425	-0.06842	-0.06924	0.0085	-0.06361	-0.06402	0.0085	-0.07074	-0.07058
0.00851	-0.07351	-0.07445	0.00851	-0.06552	-0.06292	0.04255	-0.0738	-0.07364	0.00851	-0.06639	-0.06736	0.04255	-0.06136	-0.06486	0.04255	-0.06839	-0.06917	0.00851	-0.06277	-0.06395	0.00851	-0.07077	-0.0707
0.00852	-0.07345	-0.07433	0.00852	-0.06527	-0.06308	0.0426	-0.07361	-0.07451	0.00852	-0.0668	-0.06755	0.0426	-0.06167	-0.06577	0.0426	-0.06864	-0.06874	0.00852	-0.06245	-0.06377	0.00852	-0.07102	-0.07064
0.00853	-0.07361	-0.07458	0.00853	-0.06527	-0.06302	0.04265	-0.0733	-0.07261	0.00853	-0.0668	-0.06742	0.04265	-0.06142	-0.06424	0.04265	-0.06836	-0.06902	0.00853	-0.06199	-0.06433	0.00853	-0.07089	-0.07092
0.00854	-0.07348	-0.07455	0.00854	-0.06511	-0.06317	0.0427	-0.07473	-0.07542	0.00854	-0.06574	-0.06742	0.0427	-0.06149	-0.06514	0.0427	-0.06845	-0.06961	0.00854	-0.06305	-0.06408	0.00854	-0.07127	-0.07083
0.00855	-0.07376	-0.07458	0.00855	-0.0657	-0.06292	0.04275	-0.07373	-0.07239	0.00855	-0.06655	-0.06799	0.04275	-0.06155	-0.06511	0.04275	-0.06808	-0.06886	0.00855	-0.06305	-0.06452	0.00855	-0.07092	-0.07114
0.00856	-0.07376	-0.07442	0.00856	-0.0653	-0.06314	0.0428	-0.07414	-0.07455	0.00856	-0.06645	-0.06792	0.0428	-0.06149	-0.06508	0.0428	-0.06914	-0.06942	0.00856	-0.06224	-0.0643	0.00856	-0.07095	-0.07108
0.00857	-0.07351	-0.07464	0.00857	-0.06524	-0.06295	0.04285	-0.07342	-0.07217	0.00857	-0.0668	-0.06755	0.04285	-0.0618	-0.0648	0.04285	-0.0682	-0.06933	0.00857	-0.06217	-0.06433	0.00857	-0.07077	-0.07124
0.00858	-0.07358	-0.07455	0.00858	-0.06511	-0.0627	0.0429	-0.07292	-0.07395	0.00858	-0.06652	-0.06764	0.0429	-0.06205	-0.06508	0.0429	-0.06824	-0.06942	0.00858	-0.06289	-0.06405	0.00858	-0.07077	-0.07089
0.00859	-0.07361	-0.07458	0.00859	-0.06514	-0.06283	0.04295	-0.07514	-0.07251	0.00859	-0.06658	-0.06824	0.04295	-0.06139	-0.06517	0.04295	-0.06814	-0.06911	0.00859	-0.0627	-0.06433	0.00859	-0.07027	-0.07105
0.0086	-0.0738	-0.07433	0.0086	-0.06524	-0.06317	0.043	-0.07305	-0.07448	0.0086	-0.06642	-0.06792	0.043	-0.06152	-0.06464	0.043	-0.06858	-0.06961	0.0086	-0.06217	-0.06386	0.0086	-0.07039	-0.07095
0.00861	-0.0737	-0.07451	0.00861	-0.06549	-0.06261	0.04305	-0.07386	-0.0723	0.00861	-0.0663	-0.06752	0.04305	-0.06167	-0.06514	0.04305	-0.06767	-0.06899	0.00861	-0.06239	-0.0638	0.00861	-0.07024	-0.07083
0.00862	-0.0738	-0.07436	0.00862	-0.0653	-0.06292	0.0431	-0.07417	-0.07451	0.00862	-0.06667	-0.06767	0.0431	-0.0613	-0.0653	0.0431	-0.06842	-0.06895	0.00862	-0.06302	-0.06467	0.00862	-0.07074	-0.07055
0.00863	-0.07364	-0.07467	0.00863	-0.06539	-0.06286	0.04315	-0.07373	-0.07311	0.00863	-0.06658	-0.06777	0.04315	-0.06158	-0.06508	0.04315	-0.06811	-0.06864	0.00863	-0.06308	-0.06433	0.00863	-0.07052	-0.07074
0.00864	-0.07364	-0.07426	0.00864	-0.06505	-0.0628	0.0432	-0.07333	-0.07339	0.00864	-0.06652	-0.06764	0.0432	-0.06167	-0.06495	0.0432	-0.06795	-0.06899	0.00864	-0.06249	-0.06402	0.00864	-0.07067	-0.07036
0.00865	-0.07333	-0.07439	0.00865	-0.06552	-0.06308	0.04325	-0.0747	-0.07336	0.00865	-0.06652	-0.0673	0.04325	-0.06161	-0.06549	0.04325	-0.06702	-0.06814	0.00865	-0.06277	-0.0643	0.00865	-0.07067	-0.0707
0.00866	-0.07373	-0.07426	0.00866	-0.06517	-0.06311	0.0433	-0.07245	-0.0728	0.00866	-0.06683	-0.06742	0.0433	-0.06158	-0.06477	0.0433	-0.06802	-0.06949	0.00866	-0.06327	-0.06424	0.00866	-0.07095	-0.07045
0.00867	-0.0732	-0.07439	0.00867	-0.06539	-0.06311	0.04335	-0.07483	-0.07473	0.00867	-0.06611	-0.0672	0.04335	-0.06183	-0.06508	0.04335	-0.06836	-0.06874	0.00867	-0.06292	-0.06455	0.00867	-0.07074	-0.07083
0.00868	-0.07348	-0.07423	0.00868	-0.06539	-0.0632	0.0434	-0.07467	-0.07276	0.00868	-0.06667	-0.06736	0.0434	-0.06049	-0.0653	0.0434	-0.06799	-0.06899	0.00868	-0.06245	-0.0643	0.00868	-0.07105	-0.07095
0.00869	-0.07336	-0.07448	0.00869	-0.06524	-0.06314	0.04345	-0.0737	-0.07351	0.00869	-0.06686	-0.06802	0.04345	-0.06155	-0.06445	0.04345	-0.06827	-0.06911	0.00869	-0.0627	-0.06449	0.00869	-0.07077	-0.07111
0.0087	-0.07361	-0.07445	0.0087	-0.06514	-0.06295	0.0435	-0.07311	-0.07401	0.0087	-0.06727	-0.06833	0.0435	-0.06186	-0.06427	0.0435	-0.06839	-0.06924	0.0087	-0.06252	-0.06402	0.0087	-0.07089	-0.07083
0.00871	-0.0737	-0.07451	0.00871	-0.06524	-0.0628	0.04355	-0.0748	-0.07308	0.00871	-0.06686	-0.0673	0.04355	-0.06146	-0.0657	0.04355	-0.06824	-0.06911	0.00871	-0.06277	-0.06408	0.00871	-0.07058	-0.07102
0.00872	-0.07373	-0.07439	0.00872	-0.06549	-0.06314	0.0436	-0.07439	-0.07364	0.00872	-0.06674	-0.06749	0.0436	-0.06164	-0.06467	0.0436	-0.06861	-0.06958	0.00872	-0.06295	-0.06402	0.00872	-0.07064	-0.07086
0.00873	-0.07373	-0.07455	0.00873	-0.06524	-0.06292	0.04365	-0.07367	-0.07376	0.00873	-0.06636	-0.06799	0.04365	-0.06161	-0.06527	0.04365	-0.06808	-0.06902	0.00873	-0.06299	-0.06414	0.00873	-0.07049	-0.07102
0.00874	-0.0738	-0.07439	0.00874	-0.06539	-0.0632	0.0437	-0.07342	-0.07305	0.00874	-0.0663	-0.06717	0.0437	-0.06171	-0.06533	0.0437	-0.06758	-0.07036	0.00874	-0.06277	-0.06392	0.00874	-0.07077	-0.07067
0.00875	-0.07345	-0.07455	0.00875	-0.06524	-0.06277	0.04375	-0.07498	-0.07408	0.00875	-0.06636	-0.06774	0.04375	-0.06114	-0.06499	0.04375	-0.06789	-0.0693	0.00875	-0.0632	-0.06442	0.00875	-0.07049	-0.07089
0.00876	-0.07373	-0.07439	0.00876	-0.06524	-0.06264	0.0438	-0.0742	-0.07498	0.00876	-0.06658	-0.06783	0.0438	-0.06164	-0.06467	0.0438	-0.06836	-0.06924	0.00876	-0.06299	-0.06417	0.00876	-0.07067	-0.07083
0.00877	-0.0737	-0.07448	0.00877	-0.06445	-0.06317	0.04385	-0.07305	-0.07345	0.00877	-0.06677	-0.0687	0.04385	-0.06174	-0.06542	0.04385	-0.06786	-0.06892	0.00877	-0.06249	-0.06436	0.00877	-0.07039	-0.07086
0.00878	-0.07355	-0.07445	0.00878	-0.06511	-0.06196	0.0439	-0.07367	-0.0732	0.00878	-0.06692	-0.0678	0.0439	-0.0613	-0.0648	0.0439	-0.06827	-0.06917	0.00878	-0.0628	-0.06361	0.00878	-0.07058	-0.07055
0.00879	-0.07367	-0.07455	0.00879	-0.06533	-0.06274	0.04395	-0.07455	-0.07433	0.00879	-0.06686	-0.0673	0.04395	-0.06183	-0.06355	0.04395	-0.06852	-0.06892	0.00879	-0.06317	-0.06445	0.00879	-0.07052	-0.07083
0.0088	-0.07345	-0.07414	0.0088	-0.0653	-0.06374	0.044	-0.0743	-0.07286	0.0088	-0.06649	-0.06742	0.044	-0.06139	-0.06539	0.044	-0.06905	-0.0687	0.0088	-0.06342	-0.06417	0.0088	-0.07092	-0.07039
0.00881	-0.07345	-0.07461	0.00881	-0.06533	-0.06299	0.04405	-0.07426	-0.07301	0.00881	-0.06667	-0.06805	0.04405	-0.06146	-0.06427	0.04405	-0.06805	-0.06908	0.00881	-0.06199	-0.06445	0.00881	-0.07064	-0.07077
0.00882	-0.07364	-0.07445	0.00882	-0.06539	-0.06299	0.0441	-0.0742	-0.07333	0.00882	-0.06661	-0.06714	0.0441	-0.06155	-0.06461	0.0441	-0.06799	-0.06939	0.00882	-0.06264	-0.06442	0.00882	-0.07102	-0.0707
0.00883	-0.07342	-0.07455	0.00883	-0.06542	-0.0632	0.04415	-0.07305	-0.07383	0.00883	-0.06739	-0.06714	0.04415	-0.06142	-0.06542	0.04415	-0.0688	-0.06817	0.00883	-0.06255	-0.06442	0.00883	-0.07083	-0.07086
0.00884	-0.07351	-0.07423	0.00884	-0.06445	-0.06314	0.0442	-0.07314	-0.07445	0.00884	-0.06667	-0.06777	0.0442	-0.06158	-0.06467	0.0442	-0.06767	-0.06902	0.00884	-0.06302	-0.06445	0.00884	-0.0713	-0.0708
0.00885	-0.07355	-0.07451	0.00885	-0.06549	-0.06283	0.04425	-0.07386	-0.07345	0.00885	-0.06655	-0.06849	0.04425	-0.06174	-0.06514	0.04425	-0.06805	-0.06908	0.00885	-0.06242	-0.06424	0.00885	-0.07074	-0.07086
0.00886	-0.07389	-0.07445	0.00886	-0.06486	-0.06342	0.0443	-0.07414	-0.07345	0.00886	-0.0667	-0.06783	0.0443	-0.06183	-0.06561	0.0443	-0.06774	-0.06886	0.00886	-0.06199	-0.06408	0.00886	-0.07086	-0.07092
0.00887	-0.07351	-0.07464	0.00887	-0.06552	-0.06186	0.04435	-0.07261	-0.07345	0.00887	-0.06664	-0.06749	0.04435	-0.06146	-0.06505	0.04435	-0.06736	-0.06886	0.00887	-0.0627	-0.06395	0.00887	-0.07049	-0.0713
0.00888	-0.07367	-0.07455	0.00888	-0.06524	-0.06299	0.0444	-0.07433	-0.07239	0.00888	-0.06649	-0.06845	0.0444	-0.06177	-0.06424	0.0444	-0.06824	-0.06917	0.00888	-0.06292	-0.0638	0.00888	-0.07074	-0.07055
0.00889	-0.07351	-0.07448	0.00889	-0.06508	-0.06261	0.04445	-0.07508	-0.07392	0.00889	-0.06649	-0.06858	0.04445	-0.06142	-0.06533	0.04445	-0.06805	-0.06908	0.00889	-0.06261	-0.0642	0.00889	-0.0703	-0.07064
0.0089	-0.07376	-0.07442	0.0089	-0.0648	-0.06308	0.0445	-0.07286	-0.0737	0.0089	-0.06624	-0.06817	0.0445	-0.06139	-0.06424	0.0445	-0.06805	-0.06945	0.0089	-0.06245	-0.06399	0.0089	-0.07049	-0.07074
0.00891	-0.07336	-0.07455	0.00891	-0.06536	-0.06264	0.04455	-0.0742	-0.07311	0.00891	-0.06645	-0.06749	0.04455	-0.06158	-0.06514	0.04455	-0.06836	-0.06933	0.00891	-0.06217	-0.06345	0.00891	-0.07033	-0.07105
0.00892	-0.07361	-0.07436	0.00892	-0.06527	-0.06295	0.0446	-0.07289	-0.07383	0.00892	-0.06652	-0.06777	0.0446	-0.06174	-0.06508	0.0446	-0.06667	-0.06886	0.00892	-0.06311	-0.06392	0.00892	-0.07052	-0.07064
0.00893	-0.07345	-0.07439	0.00893	-0.0653	-0.06308	0.04465	-0.07276	-0.07264	0.00893	-0.06652	-0.0677	0.04465	-0.06155	-0.0652	0.04465	-0.0678	-0.06827	0.00893	-0.06255	-0.0643	0.00893	-0.07027	-0.07083
0.00894	-0.0737	-0.07439	0.00894	-0.06508	-0.06283	0.0447	-0.07426	-0.07436	0.00894	-0.0667	-0.06724	0.0447	-0.0618	-0.06486	0.0447	-0.06792	-0.06889	0.00894	-0.06177	-0.06355	0.00894	-0.07055	-0.0708
0.00895	-0.07364	-0.07448	0.00895	-0.06592	-0.06314	0.04475	-0.07333	-0.0737	0.00895	-0.06683	-0.06761	0.04475	-0.06108	-0.06555	0.04475	-0.06842	-0.06917	0.00895	-0.0627	-0.06414	0.00895	-0.07058	-0.07102
0.00896	-0.07355	-0.07436	0.00896	-0.06505	-0.06317	0.0448	-0.07401	-0.07386	0.00896	-0.06739	-0.06877	0.0448	-0.06142	-0.06633	0.0448	-0.06802	-0.06927	0.00896	-0.06349	-0.06411	0.00896	-0.07074	-0.07067
0.00897	-0.07364	-0.07445	0.00897	-0.06492	-0.06302	0.04485	-0.07395	-0.07358	0.00897	-0.06711	-0.0678	0.04485	-0.06152	-0.06467	0.04485	-0.06792	-0.06911	0.00897	-0.06317	-0.06445	0.00897	-0.07064	-0.07074
0.00898	-0.07367	-0.07439	0.00898	-0.06533	-0.06336	0.0449	-0.07198	-0.07258	0.00898	-0.0672	-0.0673	0.0449	-0.06167	-0.06508	0.0449	-0.06817	-0.06902	0.00898	-0.0623	-0.06417	0.00898	-0.07074	-0.07058
0.00899	-0.07361	-0.07467	0.00899	-0.06539	-0.06342	0.04495	-0.07461	-0.07264	0.00899	-0.06711	-0.06758	0.04495	-0.06136	-0.06545	0.04495	-0.06842	-0.06908	0.00899	-0.06274	-0.06445	0.00899	-0.07067	-0.07083
0.009	-0.07348	-0.07433	0.009	-0.06542	-0.06311	0.045	-0.07317	-0.07355	0.009	-0.06677	-0.06833	0.045	-0.06158	-0.06477	0.045	-0.06814	-0.06917	0.009	-0.06267	-0.0642	0.009	-0.07099	-0.0707
0.00901	-0.07361	-0.07458	0.00901	-0.06524	-0.06336	0.04505	-0.07498	-0.07342	0.00901	-0.06667	-0.06736	0.04505	-0.06177	-0.06545	0.04505	-0.06914	-0.0702	0.00901	-0.06186	-0.06461	0.00901	-0.07064	-0.0708
0.00902	-0.07351	-0.0743	0.00902	-0.0652	-0.06305	0.0451	-0.0747	-0.0733	0.00902	-0.06636	-0.06714	0.0451	-0.06149	-0.06505	0.0451	-0.06767	-0.06852	0.00902	-0.0627	-0.06402	0.00902	-0.07077	-0.07074
0.00903	-0.07373	-0.07448	0.00903	-0.06508	-0.06295	0.04515	-0.07508	-0.07392	0.00903	-0.06664	-0.06949	0.04515	-0.06177	-0.06499	0.04515	-0.06842	-0.06927	0.00903	-0.06211	-0.06458	0.00903	-0.07052	-0.07086
0.00904	-0.07348	-0.07442	0.00904	-0.06514	-0.06317	0.0452	-0.07376	-0.07373	0.00904	-0.06658	-0.06827	0.0452	-0.0608	-0.06499	0.0452	-0.06817	-0.06995	0.00904	-0.06217	-0.06417	0.00904	-0.07083	-0.07083
0.00905	-0.07351	-0.07464	0.00905	-0.06536	-0.06445	0.04525	-0.0747	-0.07386	0.00905	-0.06655	-0.06808	0.04525	-0.06161	-0.06505	0.04525	-0.06883	-0.06905	0.00905	-0.06221	-0.06417	0.00905	-0.07058	-0.07086
0.00906	-0.07395	-0.07461	0.00906	-0.06539	-0.06286	0.0453	-0.07186	-0.07389	0.00906	-0.06599	-0.06742	0.0453	-0.06155	-0.06508	0.0453	-0.06836	-0.06899	0.00906	-0.06258	-0.06361	0.00906	-0.0708	-0.07074
0.00907	-0.07345	-0.07458	0.00907	-0.06514	-0.06299	0.04535	-0.07442	-0.07267	0.00907	-0.06645	-0.06827	0.04535	-0.06171	-0.06549	0.04535	-0.0678	-0.06892	0.00907	-0.06174	-0.06424	0.00907	-0.07052	-0.07083
0.00908	-0.07367	-0.0743	0.00908	-0.06514	-0.0627	0.0454	-0.07251	-0.07461	0.00908	-0.06658	-0.06827	0.0454	-0.06161	-0.06533	0.0454	-0.06855	-0.06914	0.00908	-0.0618	-0.06414	0.00908	-0.07064	-0.07074
0.00909	-0.07333	-0.07445	0.00909	-0.06539	-0.06239	0.04545	-0.07423	-0.07355	0.00909	-0.06652	-0.06752	0.04545	-0.06164	-0.06514	0.04545	-0.06805	-0.06886	0.00909	-0.06261	-0.06399	0.00909	-0.07036	-0.07052
0.0091	-0.07367	-0.0742	0.0091	-0.06495	-0.06308	0.0455	-0.0733	-0.07364	0.0091	-0.06702	-0.06705	0.0455	-0.0618	-0.06517	0.0455	-0.06749	-0.06761	0.0091	-0.06264	-0.0648	0.0091	-0.07064	-0.07064
0.00911	-0.07326	-0.07455	0.00911	-0.06527	-0.06302	0.04555	-0.07273	-0.07336	0.00911	-0.06695	-0.06783	0.04555	-0.06127	-0.06524	0.04555	-0.06824	-0.06908	0.00911	-0.06261	-0.06442	0.00911	-0.07064	-0.07086
0.00912	-0.0737	-0.07442	0.00912	-0.06499	-0.0633	0.0456	-0.0727	-0.0743	0.00912	-0.06642	-0.06774	0.0456	-0.06158	-0.06449	0.0456	-0.06708	-0.06905	0.00912	-0.06261	-0.06417	0.00912	-0.0708	-0.07089
0.00913	-0.07348	-0.07451	0.00913	-0.06617	-0.06299	0.04565	-0.07417	-0.07339	0.00913	-0.0667	-0.06733	0.04565	-0.0623	-0.06583	0.04565	-0.06764	-0.06914	0.00913	-0.06227	-0.0637	0.00913	-0.0707	-0.07086
0.00914	-0.0737	-0.07436	0.00914	-0.06536	-0.06358	0.0457	-0.07373	-0.07389	0.00914	-0.06705	-0.06727	0.0457	-0.06127	-0.06517	0.0457	-0.0682	-0.06905	0.00914	-0.06267	-0.06455	0.00914	-0.07089	-0.07089
0.00915	-0.07358	-0.07461	0.00915	-0.06555	-0.06292	0.04575	-0.07342	-0.07301	0.00915	-0.06642	-0.06864	0.04575	-0.06155	-0.0652	0.04575	-0.06808	-0.06895	0.00915	-0.06364	-0.06458	0.00915	-0.0707	-0.07105
0.00916	-0.07355	-0.07417	0.00916	-0.06495	-0.06317	0.0458	-0.0743	-0.07348	0.00916	-0.06655	-0.06927	0.0458	-0.0618	-0.06539	0.0458	-0.06827	-0.0692	0.00916	-0.0628	-0.06408	0.00916	-0.07089	-0.07095
0.00917	-0.07367	-0.07455	0.00917	-0.06542	-0.0627	0.04585	-0.07464	-0.07333	0.00917	-0.06658	-0.06795	0.04585	-0.0613	-0.0653	0.04585	-0.06817	-0.06852	0.00917	-0.06286	-0.06442	0.00917	-0.07042	-0.07089
0.00918	-0.07345	-0.07433	0.00918	-0.0653	-0.06299	0.0459	-0.07326	-0.0738	0.00918	-0.06674	-0.06783	0.0459	-0.06142	-0.06502	0.0459	-0.06774	-0.06933	0.00918	-0.06221	-0.06439	0.00918	-0.07074	-0.07074
0.00919	-0.07389	-0.07461	0.00919	-0.06542	-0.06295	0.04595	-0.07348	-0.07345	0.00919	-0.06624	-0.06833	0.04595	-0.06208	-0.06524	0.04595	-0.06902	-0.07011	0.00919	-0.06258	-0.0642	0.00919	-0.0702	-0.07099
0.0092	-0.07351	-0.07451	0.0092	-0.06524	-0.06255	0.046	-0.0752	-0.07342	0.0092	-0.06658	-0.06786	0.046	-0.06108	-0.06539	0.046	-0.06774	-0.07148	0.0092	-0.06211	-0.06433	0.0092	-0.07045	-0.07089
0.00921	-0.07345	-0.07451	0.00921	-0.06536	-0.06305	0.04605	-0.07389	-0.07367	0.00921	-0.06642	-0.06714	0.04605	-0.06136	-0.0652	0.04605	-0.06811	-0.06924	0.00921	-0.06221	-0.06427	0.00921	-0.07033	-0.07074
0.00922	-0.07398	-0.07436	0.00922	-0.06524	-0.06233	0.0461	-0.07358	-0.07364	0.00922	-0.0663	-0.0672	0.0461	-0.06302	-0.06499	0.0461	-0.0683	-0.06945	0.00922	-0.06252	-0.06405	0.00922	-0.07067	-0.07061
0.00923	-0.07348	-0.07451	0.00923	-0.06552	-0.06261	0.04615	-0.07351	-0.07367	0.00923	-0.06674	-0.0682	0.04615	-0.06136	-0.06508	0.04615	-0.0677	-0.0702	0.00923	-0.06339	-0.06505	0.00923	-0.07036	-0.07089
0.00924	-0.07364	-0.07442	0.00924	-0.06542	-0.0627	0.0462	-0.07405	-0.07351	0.00924	-0.06708	-0.06767	0.0462	-0.06164	-0.06502	0.0462	-0.06792	-0.06917	0.00924	-0.06292	-0.06377	0.00924	-0.07083	-0.07074
0.00925	-0.07351	-0.07436	0.00925	-0.06539	-0.06339	0.04625	-0.07523	-0.07348	0.00925	-0.06633	-0.06761	0.04625	-0.06171	-0.06539	0.04625	-0.06608	-0.06911	0.00925	-0.06302	-0.06455	0.00925	-0.07058	-0.07083
0.00926	-0.07345	-0.07433	0.00926	-0.06586	-0.06283	0.0463	-0.07386	-0.07389	0.00926	-0.06677	-0.06774	0.0463	-0.06152	-0.06477	0.0463	-0.06892	-0.06777	0.00926	-0.06227	-0.0638	0.00926	-0.07099	-0.07058
0.00927	-0.07339	-0.07436	0.00927	-0.06549	-0.06311	0.04635	-0.07398	-0.0738	0.00927	-0.06686	-0.06858	0.04635	-0.06111	-0.06492	0.04635	-0.0678	-0.06911	0.00927	-0.06261	-0.06427	0.00927	-0.07077	-0.07086
0.00928	-0.07358	-0.07436	0.00928	-0.06533	-0.0627	0.0464	-0.07439	-0.07361	0.00928	-0.0653	-0.06802	0.0464	-0.06167	-0.06536	0.0464	-0.06752	-0.06836	0.00928	-0.06342	-0.06449	0.00928	-0.07105	-0.0708
0.00929	-0.07351	-0.07442	0.00929	-0.06545	-0.06295	0.04645	-0.07417	-0.07367	0.00929	-0.06652	-0.06745	0.04645	-0.06124	-0.06502	0.04645	-0.0678	-0.06958	0.00929	-0.06349	-0.06458	0.00929	-0.0708	-0.07067
0.0093	-0.07364	-0.07436	0.0093	-0.06527	-0.06299	0.0465	-0.07376	-0.07376	0.0093	-0.0667	-0.06714	0.0465	-0.0613	-0.06705	0.0465	-0.06739	-0.0693	0.0093	-0.0638	-0.06414	0.0093	-0.07092	-0.0707
0.00931	-0.07339	-0.07451	0.00931	-0.06533	-0.06317	0.04655	-0.07467	-0.07367	0.00931	-0.06705	-0.06783	0.04655	-0.06161	-0.06514	0.04655	-0.06661	-0.06927	0.00931	-0.06245	-0.06455	0.00931	-0.07083	-0.0708
0.00932	-0.0738	-0.07436	0.00932	-0.06527	-0.06295	0.0466	-0.07442	-0.07386	0.00932	-0.06627	-0.0668	0.0466	-0.06155	-0.0648	0.0466	-0.06839	-0.06924	0.00932	-0.06211	-0.0642	0.00932	-0.07092	-0.07064
0.00933	-0.07339	-0.07445	0.00933	-0.06517	-0.06308	0.04665	-0.07386	-0.07386	0.00933	-0.06683	-0.06717	0.04665	-0.06139	-0.06536	0.04665	-0.06795	-0.0692	0.00933	-0.0628	-0.06408	0.00933	-0.07064	-0.07086
0.00934	-0.07383	-0.07451	0.00934	-0.06499	-0.06302	0.0467	-0.07289	-0.07355	0.00934	-0.06649	-0.06777	0.0467	-0.06186	-0.06508	0.0467	-0.06683	-0.06974	0.00934	-0.06289	-0.06405	0.00934	-0.07064	-0.0707
0.00935	-0.07376	-0.07461	0.00935	-0.06545	-0.06277	0.04675	-0.07342	-0.0742	0.00935	-0.06639	-0.06836	0.04675	-0.06167	-0.0648	0.04675	-0.06958	-0.06986	0.00935	-0.06221	-0.0643	0.00935	-0.07045	-0.07117
0.00936	-0.07351	-0.07448	0.00936	-0.06508	-0.06286	0.0468	-0.07342	-0.07395	0.00936	-0.06667	-0.06849	0.0468	-0.06108	-0.06477	0.0468	-0.06724	-0.06899	0.00936	-0.0623	-0.06461	0.00936	-0.07074	-0.07074
0.00937	-0.07364	-0.07467	0.00937	-0.06517	-0.06267	0.04685	-0.07251	-0.07373	0.00937	-0.06658	-0.06795	0.04685	-0.0638	-0.06514	0.04685	-0.0678	-0.06989	0.00937	-0.06264	-0.06399	0.00937	-0.07036	-0.0707
0.00938	-0.07348	-0.07439	0.00938	-0.06505	-0.06311	0.0469	-0.07311	-0.07411	0.00938	-0.06658	-0.06761	0.0469	-0.06174	-0.06517	0.0469	-0.07002	-0.06983	0.00938	-0.06277	-0.06414	0.00938	-0.07061	-0.07067
0.00939	-0.07361	-0.07436	0.00939	-0.06542	-0.06292	0.04695	-0.07392	-0.07373	0.00939	-0.06661	-0.06827	0.04695	-0.06174	-0.06517	0.04695	-0.06824	-0.06945	0.00939	-0.06324	-0.06358	0.00939	-0.07039	-0.07089
0.0094	-0.07351	-0.0743	0.0094	-0.0652	-0.06277	0.047	-0.07305	-0.0738	0.0094	-0.06695	-0.06836	0.047	-0.06086	-0.06499	0.047	-0.06827	-0.07002	0.0094	-0.06289	-0.06417	0.0094	-0.0708	-0.07099
0.00941	-0.07323	-0.07451	0.00941	-0.06549	-0.06292	0.04705	-0.07358	-0.0737	0.00941	-0.06624	-0.06686	0.04705	-0.06183	-0.06542	0.04705	-0.06814	-0.06842	0.00941	-0.06211	-0.06439	0.00941	-0.07061	-0.07105
0.00942	-0.07342	-0.0742	0.00942	-0.06489	-0.06308	0.0471	-0.07386	-0.0737	0.00942	-0.06677	-0.06708	0.0471	-0.06136	-0.06505	0.0471	-0.06945	-0.06967	0.00942	-0.06258	-0.06464	0.00942	-0.07095	-0.07074
0.00943	-0.07348	-0.07448	0.00943	-0.06545	-0.06305	0.04715	-0.07351	-0.07364	0.00943	-0.06689	-0.0678	0.04715	-0.06192	-0.06483	0.04715	-0.0677	-0.06961	0.00943	-0.06408	-0.06452	0.00943	-0.07064	-0.07108
0.00944	-0.07355	-0.07436	0.00944	-0.06533	-0.06317	0.0472	-0.0737	-0.07426	0.00944	-0.06755	-0.06817	0.0472	-0.06171	-0.06502	0.0472	-0.06739	-0.06858	0.00944	-0.06305	-0.06405	0.00944	-0.07105	-0.07074
0.00945	-0.07386	-0.07436	0.00945	-0.06549	-0.06333	0.04725	-0.07389	-0.0737	0.00945	-0.06674	-0.06633	0.04725	-0.06133	-0.06542	0.04725	-0.06842	-0.06845	0.00945	-0.0627	-0.06477	0.00945	-0.07049	-0.0708
0.00946	-0.07367	-0.07436	0.00946	-0.06517	-0.06336	0.0473	-0.07436	-0.07358	0.00946	-0.06702	-0.06724	0.0473	-0.06049	-0.06495	0.0473	-0.06899	-0.06877	0.00946	-0.06174	-0.06442	0.00946	-0.0708	-0.07083
0.00947	-0.07361	-0.0747	0.00947	-0.0653	-0.06336	0.04735	-0.07405	-0.07383	0.00947	-0.06642	-0.06845	0.04735	-0.06133	-0.06352	0.04735	-0.06858	-0.07011	0.00947	-0.06261	-0.06433	0.00947	-0.07052	-0.07083
0.00948	-0.07395	-0.07445	0.00948	-0.0652	-0.06336	0.0474	-0.07376	-0.07408	0.00948	-0.0663	-0.0683	0.0474	-0.06161	-0.06502	0.0474	-0.06761	-0.06752	0.00948	-0.06289	-0.0643	0.00948	-0.07077	-0.07049
0.00949	-0.07351	-0.07451	0.00949	-0.06536	-0.06305	0.04745	-0.07376	-0.07401	0.00949	-0.0663	-0.06849	0.04745	-0.06146	-0.06527	0.04745	-0.06827	-0.07055	0.00949	-0.0632	-0.06436	0.00949	-0.07033	-0.07061
0.0095	-0.0737	-0.0743	0.0095	-0.06536	-0.06299	0.0475	-0.07361	-0.07367	0.0095	-0.06636	-0.06758	0.0475	-0.06183	-0.06527	0.0475	-0.06886	-0.06945	0.0095	-0.06264	-0.06411	0.0095	-0.07058	-0.07039
0.00951	-0.07364	-0.07458	0.00951	-0.06533	-0.0632	0.04755	-0.07464	-0.07314	0.00951	-0.06608	-0.06811	0.04755	-0.06124	-0.06483	0.04755	-0.0688	-0.0692	0.00951	-0.0623	-0.06427	0.00951	-0.07042	-0.07077
0.00952	-0.07364	-0.07436	0.00952	-0.06527	-0.06286	0.0476	-0.07361	-0.07376	0.00952	-0.06649	-0.06827	0.0476	-0.06208	-0.06492	0.0476	-0.06783	-0.06902	0.00952	-0.06252	-0.06364	0.00952	-0.07089	-0.07077
0.00953	-0.07342	-0.07442	0.00953	-0.06527	-0.06283	0.04765	-0.07417	-0.07351	0.00953	-0.0668	-0.06795	0.04765	-0.06146	-0.06645	0.04765	-0.06777	-0.06914	0.00953	-0.06308	-0.06436	0.00953	-0.07074	-0.07083
0.00954	-0.07355	-0.0742	0.00954	-0.06517	-0.0632	0.0477	-0.07358	-0.07401	0.00954	-0.06661	-0.06664	0.0477	-0.06161	-0.06505	0.0477	-0.06864	-0.07011	0.00954	-0.06345	-0.06392	0.00954	-0.07117	-0.07086
0.00955	-0.07348	-0.07448	0.00955	-0.06464	-0.06289	0.04775	-0.07364	-0.07283	0.00955	-0.06689	-0.06749	0.04775	-0.06133	-0.06464	0.04775	-0.06745	-0.07017	0.00955	-0.06274	-0.0648	0.00955	-0.07089	-0.07105
0.00956	-0.07336	-0.07439	0.00956	-0.06517	-0.06299	0.0478	-0.07395	-0.07373	0.00956	-0.0672	-0.0678	0.0478	-0.06214	-0.06533	0.0478	-0.06764	-0.06958	0.00956	-0.06217	-0.06395	0.00956	-0.07099	-0.07089
0.00957	-0.07355	-0.07442	0.00957	-0.0652	-0.06295	0.04785	-0.0738	-0.07376	0.00957	-0.06805	-0.06817	0.04785	-0.06133	-0.06499	0.04785	-0.0687	-0.06874	0.00957	-0.06252	-0.06427	0.00957	-0.07061	-0.07095
0.00958	-0.07361	-0.0743	0.00958	-0.06505	-0.06305	0.0479	-0.07423	-0.07383	0.00958	-0.06674	-0.06777	0.0479	-0.06221	-0.0648	0.0479	-0.0688	-0.06955	0.00958	-0.06267	-0.0643	0.00958	-0.07083	-0.07086
0.00959	-0.07364	-0.07451	0.00959	-0.06533	-0.06314	0.04795	-0.07386	-0.07311	0.00959	-0.06695	-0.06727	0.04795	-0.06177	-0.06542	0.04795	-0.06705	-0.06995	0.00959	-0.06236	-0.06461	0.00959	-0.07039	-0.07111
0.0096	-0.07383	-0.0743	0.0096	-0.06533	-0.06339	0.048	-0.07401	-0.07389	0.0096	-0.06642	-0.06814	0.048	-0.06177	-0.06514	0.048	-0.06814	-0.06883	0.0096	-0.06295	-0.06417	0.0096	-0.07052	-0.0708
0.00961	-0.07348	-0.0743	0.00961	-0.06542	-0.06299	0.04805	-0.07395	-0.07386	0.00961	-0.06658	-0.06839	0.04805	-0.06192	-0.06508	0.04805	-0.06905	-0.06833	0.00961	-0.06221	-0.06433	0.00961	-0.07033	-0.07105
0.00962	-0.07361	-0.07451	0.00962	-0.0653	-0.06336	0.0481	-0.07376	-0.07386	0.00962	-0.06674	-0.06795	0.0481	-0.06186	-0.06561	0.0481	-0.06911	-0.06936	0.00962	-0.06167	-0.06445	0.00962	-0.07052	-0.07083
0.00963	-0.07351	-0.0747	0.00963	-0.06536	-0.06174	0.04815	-0.07392	-0.07373	0.00963	-0.06664	-0.06777	0.04815	-0.06161	-0.06545	0.04815	-0.06795	-0.06995	0.00963	-0.06245	-0.0643	0.00963	-0.0702	-0.07105
0.00964	-0.07358	-0.07442	0.00964	-0.06524	-0.06311	0.0482	-0.0738	-0.0748	0.00964	-0.06589	-0.06836	0.0482	-0.05917	-0.06467	0.0482	-0.0667	-0.06758	0.00964	-0.06252	-0.06395	0.00964	-0.07055	-0.0708
0.00965	-0.07361	-0.07451	0.00965	-0.06552	-0.0632	0.04825	-0.07423	-0.07351	0.00965	-0.06642	-0.06833	0.04825	-0.06196	-0.06589	0.04825	-0.06755	-0.06858	0.00965	-0.06255	-0.06408	0.00965	-0.07039	-0.07086
0.00966	-0.07361	-0.07448	0.00966	-0.0652	-0.0632	0.0483	-0.0737	-0.07367	0.00966	-0.06655	-0.06874	0.0483	-0.06149	-0.06508	0.0483	-0.07002	-0.07039	0.00966	-0.06242	-0.06386	0.00966	-0.07061	-0.0708
0.00967	-0.07348	-0.07433	0.00967	-0.06527	-0.06277	0.04835	-0.07411	-0.07345	0.00967	-0.06649	-0.06739	0.04835	-0.06236	-0.06452	0.04835	-0.06739	-0.06983	0.00967	-0.06214	-0.06417	0.00967	-0.07049	-0.07089
0.00968	-0.07364	-0.0743	0.00968	-0.06514	-0.06311	0.0484	-0.07395	-0.0738	0.00968	-0.06645	-0.0673	0.0484	-0.06211	-0.06524	0.0484	-0.06749	-0.06924	0.00968	-0.06274	-0.06505	0.00968	-0.0708	-0.07036
0.00969	-0.07361	-0.07451	0.00969	-0.06561	-0.06305	0.04845	-0.07464	-0.0737	0.00969	-0.06699	-0.06761	0.04845	-0.06214	-0.06567	0.04845	-0.06908	-0.06974	0.00969	-0.06314	-0.06439	0.00969	-0.0708	-0.0707
0.0097	-0.07358	-0.07455	0.0097	-0.06545	-0.06202	0.0485	-0.0738	-0.07364	0.0097	-0.06752	-0.06814	0.0485	-0.06196	-0.06524	0.0485	-0.06677	-0.06774	0.0097	-0.06327	-0.06386	0.0097	-0.07114	-0.07061
0.00971	-0.0738	-0.07442	0.00971	-0.06652	-0.06299	0.04855	-0.07398	-0.07361	0.00971	-0.06695	-0.06783	0.04855	-0.06177	-0.06527	0.04855	-0.06852	-0.06824	0.00971	-0.0633	-0.06405	0.00971	-0.07083	-0.07089
0.00972	-0.07355	-0.07439	0.00972	-0.0653	-0.06177	0.0486	-0.07361	-0.0732	0.00972	-0.06695	-0.06677	0.0486	-0.06177	-0.06502	0.0486	-0.0667	-0.06936	0.00972	-0.06224	-0.06417	0.00972	-0.07105	-0.07067
0.00973	-0.07355	-0.07461	0.00973	-0.06536	-0.06302	0.04865	-0.07364	-0.07298	0.00973	-0.0662	-0.06749	0.04865	-0.06205	-0.06399	0.04865	-0.0688	-0.06877	0.00973	-0.06295	-0.06455	0.00973	-0.07083	-0.07086
0.00974	-0.07367	-0.07451	0.00974	-0.06539	-0.06355	0.0487	-0.0738	-0.07351	0.00974	-0.06686	-0.06855	0.0487	-0.0613	-0.06495	0.0487	-0.06764	-0.06989	0.00974	-0.0633	-0.06517	0.00974	-0.07092	-0.07092
0.00975	-0.07364	-0.07464	0.00975	-0.0653	-0.06342	0.04875	-0.07395	-0.07376	0.00975	-0.06699	-0.0687	0.04875	-0.06171	-0.06539	0.04875	-0.06805	-0.06789	0.00975	-0.06417	-0.06467	0.00975	-0.07049	-0.07111
0.00976	-0.07345	-0.07461	0.00976	-0.06508	-0.06305	0.0488	-0.07355	-0.07395	0.00976	-0.06689	-0.06808	0.0488	-0.06174	-0.06495	0.0488	-0.06892	-0.06827	0.00976	-0.0627	-0.06442	0.00976	-0.07055	-0.07077
0.00977	-0.07355	-0.07458	0.00977	-0.06511	-0.06333	0.04885	-0.07417	-0.07458	0.00977	-0.06674	-0.0688	0.04885	-0.0618	-0.06599	0.04885	-0.06692	-0.0698	0.00977	-0.06233	-0.0648	0.00977	-0.07024	-0.07099
0.00978	-0.07342	-0.07461	0.00978	-0.06495	-0.06345	0.0489	-0.0733	-0.07405	0.00978	-0.06674	-0.06805	0.0489	-0.06205	-0.0657	0.0489	-0.06927	-0.0698	0.00978	-0.06224	-0.06417	0.00978	-0.07064	-0.07092
0.00979	-0.07333	-0.07464	0.00979	-0.06502	-0.06324	0.04895	-0.07392	-0.07383	0.00979	-0.06649	-0.06911	0.04895	-0.06161	-0.0648	0.04895	-0.06736	-0.0692	0.00979	-0.06261	-0.0642	0.00979	-0.07039	-0.07089
0.0098	-0.0738	-0.07414	0.0098	-0.06649	-0.06349	0.049	-0.07376	-0.0742	0.0098	-0.06677	-0.06817	0.049	-0.06161	-0.06483	0.049	-0.06908	-0.06842	0.0098	-0.06308	-0.06399	0.0098	-0.07074	-0.07045
0.00981	-0.07342	-0.07461	0.00981	-0.06524	-0.06205	0.04905	-0.07414	-0.07383	0.00981	-0.06664	-0.06758	0.04905	-0.06133	-0.0652	0.04905	-0.06799	-0.06989	0.00981	-0.06292	-0.06467	0.00981	-0.07049	-0.07067
0.00982	-0.07373	-0.07445	0.00982	-0.06536	-0.06283	0.0491	-0.07351	-0.07395	0.00982	-0.06655	-0.06714	0.0491	-0.06196	-0.0638	0.0491	-0.06908	-0.06967	0.00982	-0.06255	-0.06436	0.00982	-0.07074	-0.07049
0.00983	-0.07342	-0.07442	0.00983	-0.0652	-0.06245	0.04915	-0.07401	-0.07376	0.00983	-0.06642	-0.06808	0.04915	-0.06233	-0.06495	0.04915	-0.06739	-0.06742	0.00983	-0.06252	-0.0657	0.00983	-0.07055	-0.07089
0.00984	-0.07373	-0.07442	0.00984	-0.06539	-0.06289	0.0492	-0.0737	-0.07367	0.00984	-0.06683	-0.06852	0.0492	-0.06211	-0.06505	0.0492	-0.06905	-0.0697	0.00984	-0.06245	-0.06395	0.00984	-0.07089	-0.07061
0.00985	-0.07348	-0.07448	0.00985	-0.06536	-0.06277	0.04925	-0.07355	-0.07445	0.00985	-0.06661	-0.06792	0.04925	-0.06164	-0.06399	0.04925	-0.06749	-0.06974	0.00985	-0.06245	-0.06411	0.00985	-0.07067	-0.0707
0.00986	-0.0737	-0.07448	0.00986	-0.0652	-0.06324	0.0493	-0.07411	-0.0737	0.00986	-0.06639	-0.06699	0.0493	-0.06158	-0.06452	0.0493	-0.07048	-0.06924	0.00986	-0.06305	-0.06436	0.00986	-0.07083	-0.0708
0.00987	-0.07358	-0.07445	0.00987	-0.06599	-0.06305	0.04935	-0.07345	-0.07358	0.00987	-0.06692	-0.06702	0.04935	-0.06036	-0.06505	0.04935	-0.06767	-0.07014	0.00987	-0.06264	-0.0642	0.00987	-0.07039	-0.07114
0.00988	-0.07373	-0.07433	0.00988	-0.06517	-0.06274	0.0494	-0.07389	-0.07348	0.00988	-0.06699	-0.06802	0.0494	-0.06139	-0.0647	0.0494	-0.06958	-0.06849	0.00988	-0.0628	-0.06417	0.00988	-0.0708	-0.07089
0.00989	-0.07339	-0.07455	0.00989	-0.06624	-0.06302	0.04945	-0.07398	-0.07345	0.00989	-0.06677	-0.06827	0.04945	-0.06142	-0.06514	0.04945	-0.06758	-0.0682	0.00989	-0.06227	-0.0647	0.00989	-0.07036	-0.07089
0.0099	-0.07373	-0.07433	0.0099	-0.06505	-0.06261	0.0495	-0.07383	-0.0743	0.0099	-0.06658	-0.06874	0.0495	-0.0613	-0.06445	0.0495	-0.06811	-0.07083	0.0099	-0.06236	-0.0643	0.0099	-0.07074	-0.07095
0.00991	-0.07345	-0.07455	0.00991	-0.06524	-0.06311	0.04955	-0.07367	-0.0738	0.00991	-0.06649	-0.06717	0.04955	-0.06127	-0.06495	0.04955	-0.06899	-0.06889	0.00991	-0.06317	-0.06433	0.00991	-0.07045	-0.07105
0.00992	-0.0738	-0.07445	0.00992	-0.06539	-0.06342	0.0496	-0.07364	-0.07376	0.00992	-0.06692	-0.06727	0.0496	-0.06249	-0.0653	0.0496	-0.06758	-0.0698	0.00992	-0.06242	-0.06408	0.00992	-0.07064	-0.07064
0.00993	-0.07364	-0.07461	0.00993	-0.06552	-0.06305	0.04965	-0.07351	-0.07414	0.00993	-0.06652	-0.06783	0.04965	-0.06161	-0.06574	0.04965	-0.06827	-0.06939	0.00993	-0.06267	-0.06417	0.00993	-0.07052	-0.07086
0.00994	-0.07364	-0.07445	0.00994	-0.06499	-0.06264	0.0497	-0.07389	-0.07492	0.00994	-0.06674	-0.06886	0.0497	-0.06136	-0.06555	0.0497	-0.06942	-0.06808	0.00994	-0.06196	-0.06427	0.00994	-0.07064	-0.07061
0.00995	-0.07342	-0.07464	0.00995	-0.0652	-0.0633	0.04975	-0.07367	-0.07361	0.00995	-0.06602	-0.06855	0.04975	-0.0618	-0.06549	0.04975	-0.06633	-0.0687	0.00995	-0.06233	-0.06424	0.00995	-0.07055	-0.07092
0.00996	-0.0737	-0.07436	0.00996	-0.06508	-0.0628	0.0498	-0.07401	-0.07376	0.00996	-0.06655	-0.06786	0.0498	-0.06221	-0.06542	0.0498	-0.06902	-0.0678	0.00996	-0.06311	-0.06339	0.00996	-0.07077	-0.07064
0.00997	-0.07361	-0.07445	0.00997	-0.06508	-0.0628	0.04985	-0.07383	-0.07317	0.00997	-0.06674	-0.06786	0.04985	-0.06161	-0.06508	0.04985	-0.06761	-0.06995	0.00997	-0.0633	-0.06361	0.00997	-0.07052	-0.07086
0.00998	-0.07373	-0.07433	0.00998	-0.0657	-0.06314	0.0499	-0.07458	-0.07473	0.00998	-0.06674	-0.06827	0.0499	-0.06136	-0.06545	0.0499	-0.06777	-0.06874	0.00998	-0.06311	-0.06386	0.00998	-0.0708	-0.07083
0.00999	-0.07326	-0.0748	0.00999	-0.06549	-0.06358	0.04995	-0.07383	-0.07345	0.00999	-0.06536	-0.06877	0.04995	-0.06114	-0.06533	0.04995	-0.06886	-0.06939	0.00999	-0.06242	-0.0643	0.00999	-0.07064	-0.07092
0.01	-0.07373	-0.07433	0.01	-0.06517	-0.06299	0.05	-0.07373	-0.07345	0.01	-0.06849	-0.06811	0.05	-0.06092	-0.06452	0.05	-0.06917	-0.06849	0.01	-0.06217	-0.0638	0.01	-0.07083	-0.07086
0.01001	-0.07351	-0.07458	0.01001	-0.06524	-0.06286	0.05005	-0.07405	-0.07364	0.01001	-0.06689	-0.06739	0.05005	-0.06164	-0.06464	0.05005	-0.06792	-0.07002	0.01001	-0.06267	-0.06399	0.01001	-0.07055	-0.07083
0.01002	-0.07351	-0.0747	0.01002	-0.06517	-0.06289	0.0501	-0.07376	-0.07411	0.01002	-0.06611	-0.06717	0.0501	-0.06189	-0.06542	0.0501	-0.0687	-0.06877	0.01002	-0.06336	-0.06402	0.01002	-0.07086	-0.07077
0.01003	-0.0733	-0.07451	0.01003	-0.06449	-0.0633	0.05015	-0.07476	-0.0722	0.01003	-0.06708	-0.0677	0.05015	-0.06152	-0.06527	0.05015	-0.06892	-0.06995	0.01003	-0.0632	-0.06495	0.01003	-0.07042	-0.07105
0.01004	-0.07358	-0.07442	0.01004	-0.06524	-0.06286	0.0502	-0.07376	-0.07364	0.01004	-0.06664	-0.06814	0.0502	-0.06224	-0.06558	0.0502	-0.06889	-0.06949	0.01004	-0.06308	-0.06424	0.01004	-0.07077	-0.0707
0.01005	-0.07345	-0.07458	0.01005	-0.06536	-0.06314	0.05025	-0.0742	-0.0738	0.01005	-0.0667	-0.06752	0.05025	-0.06211	-0.06611	0.05025	-0.0683	-0.07027	0.01005	-0.06283	-0.06558	0.01005	-0.07049	-0.07095
0.01006	-0.07376	-0.07455	0.01006	-0.06564	-0.0632	0.0503	-0.07395	-0.07461	0.01006	-0.06683	-0.06605	0.0503	-0.06202	-0.06524	0.0503	-0.06824	-0.06902	0.01006	-0.06292	-0.06424	0.01006	-0.07077	-0.0708
0.01007	-0.07355	-0.0748	0.01007	-0.0658	-0.06317	0.05035	-0.07405	-0.07295	0.01007	-0.06645	-0.06711	0.05035	-0.06133	-0.06477	0.05035	-0.06727	-0.06917	0.01007	-0.06295	-0.06436	0.01007	-0.07064	-0.0708
0.01008	-0.07376	-0.07439	0.01008	-0.0652	-0.06333	0.0504	-0.07336	-0.07417	0.01008	-0.06611	-0.06805	0.0504	-0.06164	-0.0648	0.0504	-0.06739	-0.07005	0.01008	-0.06292	-0.06402	0.01008	-0.07061	-0.07058
0.01009	-0.07386	-0.07455	0.01009	-0.06495	-0.06327	0.05045	-0.07386	-0.07289	0.01009	-0.06477	-0.06861	0.05045	-0.06158	-0.06364	0.05045	-0.06811	-0.06967	0.01009	-0.06358	-0.06445	0.01009	-0.07039	-0.07077
0.0101	-0.07345	-0.07451	0.0101	-0.06524	-0.06324	0.0505	-0.07367	-0.07398	0.0101	-0.06645	-0.06795	0.0505	-0.06196	-0.06436	0.0505	-0.06827	-0.07036	0.0101	-0.06342	-0.0637	0.0101	-0.0707	-0.0707
0.01011	-0.07386	-0.07455	0.01011	-0.06533	-0.06308	0.05055	-0.07376	-0.07442	0.01011	-0.06652	-0.0677	0.05055	-0.06242	-0.06511	0.05055	-0.06736	-0.06895	0.01011	-0.06302	-0.0642	0.01011	-0.07049	-0.07077
0.01012	-0.07355	-0.07442	0.01012	-0.06511	-0.06327	0.0506	-0.07367	-0.07333	0.01012	-0.06674	-0.0672	0.0506	-0.06124	-0.06495	0.0506	-0.06942	-0.06936	0.01012	-0.06242	-0.06399	0.01012	-0.07074	-0.07064
0.01013	-0.07367	-0.07442	0.01013	-0.06536	-0.06286	0.05065	-0.07367	-0.0733	0.01013	-0.06674	-0.06824	0.05065	-0.06108	-0.06477	0.05065	-0.06758	-0.06902	0.01013	-0.06236	-0.06361	0.01013	-0.07049	-0.07077
0.01014	-0.07361	-0.07436	0.01014	-0.0652	-0.06305	0.0507	-0.07358	-0.07283	0.01014	-0.06636	-0.06867	0.0507	-0.06117	-0.06555	0.0507	-0.06849	-0.06902	0.01014	-0.0632	-0.06527	0.01014	-0.07092	-0.07077
0.01015	-0.07361	-0.07461	0.01015	-0.06505	-0.0628	0.05075	-0.07392	-0.07305	0.01015	-0.0663	-0.06817	0.05075	-0.06114	-0.06549	0.05075	-0.06852	-0.06805	0.01015	-0.06333	-0.06408	0.01015	-0.07064	-0.07077
0.01016	-0.07364	-0.07442	0.01016	-0.06495	-0.06277	0.0508	-0.07233	-0.07339	0.01016	-0.06633	-0.0677	0.0508	-0.06217	-0.0652	0.0508	-0.06833	-0.06805	0.01016	-0.06333	-0.06452	0.01016	-0.07095	-0.07064
0.01017	-0.07358	-0.07439	0.01017	-0.06533	-0.06302	0.05085	-0.07367	-0.07411	0.01017	-0.06658	-0.0673	0.05085	-0.06258	-0.06589	0.05085	-0.06783	-0.06924	0.01017	-0.06211	-0.06467	0.01017	-0.07055	-0.07105
0.01018	-0.07345	-0.07451	0.01018	-0.0652	-0.06283	0.0509	-0.07358	-0.07461	0.01018	-0.06836	-0.06805	0.0509	-0.06164	-0.06524	0.0509	-0.06842	-0.06886	0.01018	-0.06267	-0.0642	0.01018	-0.07074	-0.07099
0.01019	-0.07355	-0.07451	0.01019	-0.06536	-0.0627	0.05095	-0.07373	-0.0748	0.01019	-0.06692	-0.06795	0.05095	-0.06117	-0.06545	0.05095	-0.06836	-0.06949	0.01019	-0.06264	-0.06452	0.01019	-0.07061	-0.0712
0.0102	-0.07348	-0.07442	0.0102	-0.06508	-0.06302	0.051	-0.0737	-0.07508	0.0102	-0.06658	-0.06845	0.051	-0.06146	-0.06595	0.051	-0.06902	-0.06824	0.0102	-0.06183	-0.06455	0.0102	-0.0707	-0.07114
0.01021	-0.07342	-0.07464	0.01021	-0.06527	-0.06299	0.05105	-0.07373	-0.07345	0.01021	-0.06614	-0.06761	0.05105	-0.06186	-0.06642	0.05105	-0.06902	-0.06977	0.01021	-0.06327	-0.06449	0.01021	-0.07055	-0.07095
0.01022	-0.07348	-0.07451	0.01022	-0.06499	-0.06286	0.0511	-0.07373	-0.0747	0.01022	-0.06645	-0.06758	0.0511	-0.06214	-0.06499	0.0511	-0.06933	-0.0707	0.01022	-0.06295	-0.06445	0.01022	-0.07086	-0.07086
0.01023	-0.0738	-0.07458	0.01023	-0.06539	-0.0632	0.05115	-0.07401	-0.07308	0.01023	-0.06658	-0.06802	0.05115	-0.06164	-0.06561	0.05115	-0.06842	-0.0687	0.01023	-0.06208	-0.06452	0.01023	-0.07052	-0.07089
0.01024	-0.07339	-0.07451	0.01024	-0.06514	-0.06349	0.0512	-0.07398	-0.07355	0.01024	-0.06645	-0.0682	0.0512	-0.06152	-0.0657	0.0512	-0.06908	-0.0703	0.01024	-0.0618	-0.06399	0.01024	-0.07089	-0.07061
0.01025	-0.07351	-0.07448	0.01025	-0.06524	-0.06333	0.05125	-0.07473	-0.07451	0.01025	-0.06652	-0.06849	0.05125	-0.06105	-0.0652	0.05125	-0.06836	-0.06767	0.01025	-0.06261	-0.06424	0.01025	-0.07061	-0.07061
0.01026	-0.07355	-0.07445	0.01026	-0.06502	-0.06292	0.0513	-0.07389	-0.0743	0.01026	-0.06633	-0.06836	0.0513	-0.06146	-0.06536	0.0513	-0.06833	-0.06936	0.01026	-0.06221	-0.06405	0.01026	-0.0708	-0.07067
0.01027	-0.0733	-0.07448	0.01027	-0.06514	-0.06305	0.05135	-0.07408	-0.07233	0.01027	-0.06614	-0.06711	0.05135	-0.06136	-0.0663	0.05135	-0.06864	-0.06914	0.01027	-0.06302	-0.06449	0.01027	-0.07042	-0.07074
0.01028	-0.07358	-0.07451	0.01028	-0.0652	-0.06245	0.0514	-0.07395	-0.07355	0.01028	-0.06699	-0.06717	0.0514	-0.06211	-0.06477	0.0514	-0.0687	-0.06917	0.01028	-0.06283	-0.06399	0.01028	-0.07067	-0.0708
0.01029	-0.07345	-0.07439	0.01029	-0.06524	-0.06236	0.05145	-0.0742	-0.07426	0.01029	-0.06686	-0.06802	0.05145	-0.06277	-0.06492	0.05145	-0.06695	-0.06833	0.01029	-0.06264	-0.0647	0.01029	-0.07045	-0.0708
0.0103	-0.07358	-0.07433	0.0103	-0.06505	-0.0633	0.0515	-0.0738	-0.0737	0.0103	-0.06667	-0.06824	0.0515	-0.06199	-0.06574	0.0515	-0.06855	-0.06855	0.0103	-0.06171	-0.06399	0.0103	-0.07064	-0.07086
0.01031	-0.07348	-0.07455	0.01031	-0.06508	-0.06364	0.05155	-0.07408	-0.07186	0.01031	-0.06786	-0.06824	0.05155	-0.06161	-0.06517	0.05155	-0.06802	-0.06795	0.01031	-0.06261	-0.0643	0.01031	-0.07058	-0.07086
0.01032	-0.07361	-0.07448	0.01032	-0.06595	-0.06311	0.0516	-0.07345	-0.07417	0.01032	-0.06674	-0.06774	0.0516	-0.06067	-0.06486	0.0516	-0.06845	-0.06899	0.01032	-0.06277	-0.0638	0.01032	-0.07089	-0.07086
0.01033	-0.0737	-0.07455	0.01033	-0.06524	-0.06299	0.05165	-0.07398	-0.07426	0.01033	-0.06667	-0.06695	0.05165	-0.06089	-0.0657	0.05165	-0.06736	-0.0697	0.01033	-0.06239	-0.06442	0.01033	-0.0707	-0.07102
0.01034	-0.07351	-0.07464	0.01034	-0.06539	-0.06355	0.0517	-0.07298	-0.07236	0.01034	-0.06614	-0.0677	0.0517	-0.0613	-0.06483	0.0517	-0.06874	-0.06945	0.01034	-0.06289	-0.06439	0.01034	-0.07092	-0.07108
0.01035	-0.07373	-0.07458	0.01035	-0.0652	-0.06311	0.05175	-0.07405	-0.07351	0.01035	-0.06689	-0.06842	0.05175	-0.06242	-0.06524	0.05175	-0.06814	-0.06927	0.01035	-0.06274	-0.06467	0.01035	-0.07064	-0.07105
0.01036	-0.07351	-0.07458	0.01036	-0.06517	-0.06283	0.0518	-0.07364	-0.07467	0.01036	-0.06577	-0.06808	0.0518	-0.06196	-0.06586	0.0518	-0.06836	-0.06964	0.01036	-0.06208	-0.06455	0.01036	-0.07089	-0.0707
0.01037	-0.07355	-0.07473	0.01037	-0.06527	-0.06355	0.05185	-0.07405	-0.07326	0.01037	-0.06658	-0.06802	0.05185	-0.06236	-0.06514	0.05185	-0.06799	-0.06874	0.01037	-0.06252	-0.06474	0.01037	-0.07039	-0.07067
0.01038	-0.07367	-0.07442	0.01038	-0.0663	-0.06395	0.0519	-0.07386	-0.07292	0.01038	-0.06689	-0.0683	0.0519	-0.06174	-0.06517	0.0519	-0.06836	-0.06817	0.01038	-0.06274	-0.06411	0.01038	-0.07061	-0.07052
0.01039	-0.07345	-0.07461	0.01039	-0.06511	-0.0633	0.05195	-0.07398	-0.07367	0.01039	-0.06661	-0.06799	0.05195	-0.06205	-0.06536	0.05195	-0.06805	-0.06936	0.01039	-0.06267	-0.06461	0.01039	-0.07042	-0.0708
0.0104	-0.07401	-0.07455	0.0104	-0.06502	-0.06317	0.052	-0.07505	-0.07461	0.0104	-0.0667	-0.06924	0.052	-0.06211	-0.06517	0.052	-0.06874	-0.07052	0.0104	-0.06292	-0.06433	0.0104	-0.07067	-0.07067
0.01041	-0.07342	-0.07448	0.01041	-0.06514	-0.06295	0.05205	-0.07445	-0.07451	0.01041	-0.06661	-0.06892	0.05205	-0.06199	-0.06524	0.05205	-0.06814	-0.06958	0.01041	-0.06277	-0.06436	0.01041	-0.07033	-0.07055
0.01042	-0.07342	-0.07455	0.01042	-0.06508	-0.06305	0.0521	-0.07417	-0.07373	0.01042	-0.06633	-0.0682	0.0521	-0.0613	-0.06549	0.0521	-0.0687	-0.06964	0.01042	-0.06242	-0.06452	0.01042	-0.07077	-0.07052
0.01043	-0.0737	-0.07464	0.01043	-0.0652	-0.06217	0.05215	-0.07367	-0.07373	0.01043	-0.06649	-0.06758	0.05215	-0.06149	-0.06549	0.05215	-0.06849	-0.06924	0.01043	-0.06267	-0.06436	0.01043	-0.07058	-0.0708
0.01044	-0.07358	-0.07458	0.01044	-0.06502	-0.06236	0.0522	-0.07376	-0.07276	0.01044	-0.06774	-0.06802	0.0522	-0.06114	-0.06517	0.0522	-0.06839	-0.06905	0.01044	-0.0632	-0.06424	0.01044	-0.07095	-0.07077
0.01045	-0.07364	-0.07458	0.01045	-0.06586	-0.06299	0.05225	-0.07536	-0.07351	0.01045	-0.06733	-0.06824	0.05225	-0.06139	-0.06508	0.05225	-0.0682	-0.0692	0.01045	-0.06352	-0.0637	0.01045	-0.07055	-0.07086
0.01046	-0.0738	-0.07426	0.01046	-0.06508	-0.06308	0.0523	-0.0733	-0.07355	0.01046	-0.06658	-0.06877	0.0523	-0.06174	-0.06467	0.0523	-0.0687	-0.06864	0.01046	-0.06314	-0.06414	0.01046	-0.07092	-0.07074
0.01047	-0.07345	-0.07436	0.01047	-0.06605	-0.06295	0.05235	-0.07426	-0.07367	0.01047	-0.06599	-0.0682	0.05235	-0.0623	-0.06508	0.05235	-0.06836	-0.06902	0.01047	-0.0628	-0.06433	0.01047	-0.07064	-0.07099
0.01048	-0.0737	-0.07451	0.01048	-0.06499	-0.06333	0.0524	-0.07389	-0.07455	0.01048	-0.06686	-0.06764	0.0524	-0.06099	-0.06549	0.0524	-0.06858	-0.06917	0.01048	-0.0627	-0.06427	0.01048	-0.07092	-0.07055
0.01049	-0.07364	-0.07433	0.01049	-0.0653	-0.06374	0.05245	-0.07445	-0.07317	0.01049	-0.0662	-0.06708	0.05245	-0.06161	-0.06502	0.05245	-0.06839	-0.06905	0.01049	-0.06386	-0.06436	0.01049	-0.07045	-0.07083
0.0105	-0.07355	-0.07448	0.0105	-0.06514	-0.06308	0.0525	-0.0733	-0.07361	0.0105	-0.06677	-0.06711	0.0525	-0.06255	-0.06514	0.0525	-0.06855	-0.06936	0.0105	-0.06333	-0.06458	0.0105	-0.07083	-0.07074
0.01051	-0.07386	-0.07461	0.01051	-0.06517	-0.06299	0.05255	-0.07464	-0.07467	0.01051	-0.06686	-0.06855	0.05255	-0.0618	-0.06536	0.05255	-0.06767	-0.06892	0.01051	-0.06345	-0.06442	0.01051	-0.07049	-0.07077
0.01052	-0.07361	-0.07451	0.01052	-0.06514	-0.06333	0.0526	-0.07383	-0.07301	0.01052	-0.06645	-0.06817	0.0526	-0.06186	-0.06486	0.0526	-0.06849	-0.06964	0.01052	-0.06274	-0.0643	0.01052	-0.07064	-0.07061
0.01053	-0.07361	-0.07467	0.01053	-0.06514	-0.06324	0.05265	-0.07417	-0.07445	0.01053	-0.06645	-0.06758	0.05265	-0.06211	-0.06511	0.05265	-0.06833	-0.06967	0.01053	-0.06292	-0.06445	0.01053	-0.07036	-0.07067
0.01054	-0.07364	-0.07433	0.01054	-0.06508	-0.06249	0.0527	-0.07398	-0.07345	0.01054	-0.06636	-0.06633	0.0527	-0.0618	-0.06527	0.0527	-0.06849	-0.06945	0.01054	-0.06252	-0.0643	0.01054	-0.07055	-0.07067
0.01055	-0.07348	-0.07464	0.01055	-0.06492	-0.06299	0.05275	-0.07392	-0.07451	0.01055	-0.06639	-0.06742	0.05275	-0.06183	-0.06508	0.05275	-0.06836	-0.06924	0.01055	-0.06339	-0.06458	0.01055	-0.07045	-0.07086
0.01056	-0.07398	-0.07442	0.01056	-0.06495	-0.06345	0.0528	-0.0738	-0.07283	0.01056	-0.06627	-0.06799	0.0528	-0.06208	-0.06502	0.0528	-0.06858	-0.06924	0.01056	-0.06258	-0.0638	0.01056	-0.07074	-0.07055
0.01057	-0.07351	-0.07461	0.01057	-0.0648	-0.06311	0.05285	-0.07367	-0.07358	0.01057	-0.06674	-0.06877	0.05285	-0.06167	-0.06555	0.05285	-0.06839	-0.06942	0.01057	-0.06349	-0.06433	0.01057	-0.07039	-0.07052
0.01058	-0.07358	-0.07455	0.01058	-0.06495	-0.06289	0.0529	-0.07289	-0.07314	0.01058	-0.06486	-0.06833	0.0529	-0.06139	-0.06486	0.0529	-0.06836	-0.06974	0.01058	-0.06302	-0.06327	0.01058	-0.07095	-0.07058
0.01059	-0.07348	-0.07455	0.01059	-0.06511	-0.06295	0.05295	-0.07433	-0.07301	0.01059	-0.06617	-0.06711	0.05295	-0.06274	-0.06505	0.05295	-0.06874	-0.0693	0.01059	-0.06277	-0.0632	0.01059	-0.07061	-0.07086
0.0106	-0.07355	-0.07455	0.0106	-0.0652	-0.06314	0.053	-0.07367	-0.07348	0.0106	-0.06577	-0.06683	0.053	-0.0618	-0.06545	0.053	-0.06986	-0.07011	0.0106	-0.06236	-0.06405	0.0106	-0.07092	-0.07061
0.01061	-0.07348	-0.07423	0.01061	-0.06499	-0.06242	0.05305	-0.07448	-0.07364	0.01061	-0.06661	-0.06783	0.05305	-0.06149	-0.06502	0.05305	-0.06855	-0.06942	0.01061	-0.06249	-0.06489	0.01061	-0.07052	-0.07083
0.01062	-0.07383	-0.07455	0.01062	-0.06511	-0.06211	0.0531	-0.07376	-0.07308	0.01062	-0.0663	-0.06861	0.0531	-0.06164	-0.06505	0.0531	-0.06836	-0.06936	0.01062	-0.06358	-0.06411	0.01062	-0.07095	-0.07086
0.01063	-0.07342	-0.07467	0.01063	-0.0652	-0.0627	0.05315	-0.07305	-0.0748	0.01063	-0.06636	-0.06849	0.05315	-0.06202	-0.06664	0.05315	-0.06833	-0.06933	0.01063	-0.06314	-0.06452	0.01063	-0.07052	-0.07114
0.01064	-0.07401	-0.07436	0.01064	-0.06536	-0.06336	0.0532	-0.07411	-0.07305	0.01064	-0.06695	-0.06802	0.0532	-0.06142	-0.06483	0.0532	-0.06839	-0.06964	0.01064	-0.0632	-0.06427	0.01064	-0.07067	-0.07108
0.01065	-0.07345	-0.07445	0.01065	-0.06533	-0.06295	0.05325	-0.07355	-0.07498	0.01065	-0.0668	-0.06727	0.05325	-0.06192	-0.06533	0.05325	-0.06849	-0.06927	0.01065	-0.06196	-0.06455	0.01065	-0.07042	-0.07111
0.01066	-0.07423	-0.07473	0.01066	-0.06542	-0.06355	0.0533	-0.07455	-0.07333	0.01066	-0.06686	-0.06724	0.0533	-0.06136	-0.06524	0.0533	-0.06849	-0.0693	0.01066	-0.06264	-0.06427	0.01066	-0.07074	-0.07095
0.01067	-0.07373	-0.07455	0.01067	-0.06536	-0.06392	0.05335	-0.07461	-0.07361	0.01067	-0.06736	-0.06727	0.05335	-0.06158	-0.06527	0.05335	-0.06852	-0.06958	0.01067	-0.0628	-0.06464	0.01067	-0.07033	-0.07102
0.01068	-0.07361	-0.07489	0.01068	-0.06511	-0.06361	0.0534	-0.07401	-0.0738	0.01068	-0.06617	-0.06892	0.0534	-0.06252	-0.06514	0.0534	-0.06752	-0.06964	0.01068	-0.0632	-0.06486	0.01068	-0.07067	-0.07058
0.01069	-0.0737	-0.07467	0.01069	-0.06524	-0.06292	0.05345	-0.07376	-0.07292	0.01069	-0.06614	-0.06845	0.05345	-0.06199	-0.06561	0.05345	-0.06699	-0.06852	0.01069	-0.0632	-0.06433	0.01069	-0.07033	-0.07074
0.0107	-0.07364	-0.07445	0.0107	-0.06517	-0.06342	0.0535	-0.07383	-0.07398	0.0107	-0.06649	-0.06811	0.0535	-0.06174	-0.0652	0.0535	-0.06861	-0.06952	0.0107	-0.06255	-0.0642	0.0107	-0.07061	-0.07052
0.01071	-0.07361	-0.07451	0.01071	-0.0652	-0.06345	0.05355	-0.0737	-0.07405	0.01071	-0.06608	-0.06774	0.05355	-0.0618	-0.06533	0.05355	-0.06945	-0.06908	0.01071	-0.06208	-0.06345	0.01071	-0.07039	-0.07055
0.01072	-0.07395	-0.07433	0.01072	-0.06502	-0.06286	0.0536	-0.07461	-0.0728	0.01072	-0.06667	-0.06808	0.0536	-0.06124	-0.06492	0.0536	-0.06874	-0.0693	0.01072	-0.06217	-0.06433	0.01072	-0.07067	-0.07049
0.01073	-0.07342	-0.07455	0.01073	-0.06514	-0.06308	0.05365	-0.07351	-0.07414	0.01073	-0.06561	-0.06864	0.05365	-0.06192	-0.06536	0.05365	-0.06908	-0.06945	0.01073	-0.06255	-0.06386	0.01073	-0.07039	-0.07077
0.01074	-0.0738	-0.07448	0.01074	-0.06392	-0.06314	0.0537	-0.07451	-0.07398	0.01074	-0.06652	-0.06858	0.0537	-0.06142	-0.06495	0.0537	-0.06817	-0.06977	0.01074	-0.06258	-0.06442	0.01074	-0.0708	-0.07086
0.01075	-0.07345	-0.07433	0.01075	-0.06517	-0.06324	0.05375	-0.07455	-0.07301	0.01075	-0.06645	-0.06783	0.05375	-0.06174	-0.06552	0.05375	-0.06836	-0.06945	0.01075	-0.06327	-0.06442	0.01075	-0.07049	-0.07095
0.01076	-0.07348	-0.07442	0.01076	-0.06505	-0.0628	0.0538	-0.07305	-0.07383	0.01076	-0.06799	-0.06742	0.0538	-0.06146	-0.06502	0.0538	-0.06758	-0.06917	0.01076	-0.0628	-0.06392	0.01076	-0.07086	-0.07095
0.01077	-0.07333	-0.0742	0.01077	-0.06508	-0.06295	0.05385	-0.07473	-0.0742	0.01077	-0.0667	-0.06774	0.05385	-0.06258	-0.06536	0.05385	-0.06839	-0.06989	0.01077	-0.06258	-0.06486	0.01077	-0.07067	-0.07111
0.01078	-0.07364	-0.07439	0.01078	-0.06511	-0.06324	0.0539	-0.07401	-0.07295	0.01078	-0.06658	-0.06811	0.0539	-0.06196	-0.06555	0.0539	-0.06942	-0.07055	0.01078	-0.06152	-0.06439	0.01078	-0.07077	-0.07089
0.01079	-0.07348	-0.07458	0.01079	-0.0653	-0.06295	0.05395	-0.07233	-0.0723	0.01079	-0.06692	-0.06836	0.05395	-0.06186	-0.06539	0.05395	-0.06845	-0.06952	0.01079	-0.06252	-0.06449	0.01079	-0.07039	-0.07117
0.0108	-0.07383	-0.0743	0.0108	-0.06517	-0.06249	0.054	-0.07408	-0.0728	0.0108	-0.0668	-0.06705	0.054	-0.06167	-0.06458	0.054	-0.06883	-0.06949	0.0108	-0.06308	-0.0637	0.0108	-0.07064	-0.07099
0.01081	-0.07392	-0.07445	0.01081	-0.06536	-0.06233	0.05405	-0.07495	-0.07486	0.01081	-0.06658	-0.06686	0.05405	-0.06211	-0.06492	0.05405	-0.06708	-0.06927	0.01081	-0.06289	-0.06405	0.01081	-0.07027	-0.07092
0.01082	-0.07367	-0.07476	0.01082	-0.0653	-0.06314	0.0541	-0.07408	-0.07364	0.01082	-0.06658	-0.06667	0.0541	-0.06149	-0.06511	0.0541	-0.06802	-0.06986	0.01082	-0.06239	-0.06424	0.01082	-0.0703	-0.07074
0.01083	-0.07339	-0.07458	0.01083	-0.0647	-0.06327	0.05415	-0.07276	-0.0738	0.01083	-0.06664	-0.06802	0.05415	-0.06183	-0.0653	0.05415	-0.06849	-0.06936	0.01083	-0.0623	-0.06436	0.01083	-0.07011	-0.07089
0.01084	-0.0738	-0.07455	0.01084	-0.0648	-0.0632	0.0542	-0.07286	-0.07208	0.01084	-0.06645	-0.06827	0.0542	-0.0618	-0.06545	0.0542	-0.06861	-0.06914	0.01084	-0.06214	-0.06361	0.01084	-0.07055	-0.07049
0.01085	-0.07358	-0.07489	0.01085	-0.06524	-0.06311	0.05425	-0.07505	-0.07273	0.01085	-0.06661	-0.06852	0.05425	-0.06174	-0.06536	0.05425	-0.06808	-0.0692	0.01085	-0.06292	-0.06433	0.01085	-0.07036	-0.07036
0.01086	-0.07389	-0.07448	0.01086	-0.06517	-0.06383	0.0543	-0.07295	-0.07426	0.01086	-0.0668	-0.06736	0.0543	-0.06114	-0.06545	0.0543	-0.06867	-0.06964	0.01086	-0.06314	-0.06386	0.01086	-0.07074	-0.07024
0.01087	-0.07355	-0.07455	0.01087	-0.06492	-0.06355	0.05435	-0.07317	-0.07455	0.01087	-0.06652	-0.06727	0.05435	-0.06214	-0.0653	0.05435	-0.06817	-0.06767	0.01087	-0.0628	-0.0647	0.01087	-0.07042	-0.07052
0.01088	-0.07392	-0.07433	0.01088	-0.06499	-0.06327	0.0544	-0.07476	-0.07351	0.01088	-0.06636	-0.06739	0.0544	-0.06158	-0.06514	0.0544	-0.06827	-0.06949	0.01088	-0.06314	-0.06424	0.01088	-0.0708	-0.07042
0.01089	-0.07361	-0.07442	0.01089	-0.06489	-0.06202	0.05445	-0.0728	-0.07258	0.01089	-0.06633	-0.06824	0.05445	-0.06139	-0.06514	0.05445	-0.0687	-0.06958	0.01089	-0.06299	-0.06442	0.01089	-0.07064	-0.07064
0.0109	-0.07342	-0.07436	0.0109	-0.06505	-0.06305	0.0545	-0.07448	-0.07323	0.0109	-0.06686	-0.06864	0.0545	-0.06164	-0.06577	0.0545	-0.0688	-0.06917	0.0109	-0.06324	-0.06267	0.0109	-0.07095	-0.0707
0.01091	-0.07355	-0.07458	0.01091	-0.06527	-0.06342	0.05455	-0.0733	-0.07339	0.01091	-0.06652	-0.0683	0.05455	-0.06192	-0.06533	0.05455	-0.0688	-0.06892	0.01091	-0.06333	-0.06414	0.01091	-0.07052	-0.07108
0.01092	-0.07367	-0.07439	0.01092	-0.0647	-0.06245	0.0546	-0.07392	-0.07326	0.01092	-0.06742	-0.06761	0.0546	-0.06124	-0.06567	0.0546	-0.06902	-0.06977	0.01092	-0.0638	-0.06424	0.01092	-0.07105	-0.07089
0.01093	-0.07348	-0.07445	0.01093	-0.06558	-0.06252	0.05465	-0.07501	-0.07248	0.01093	-0.06686	-0.06695	0.05465	-0.06208	-0.06564	0.05465	-0.06833	-0.0692	0.01093	-0.06342	-0.06389	0.01093	-0.07061	-0.0708
0.01094	-0.07358	-0.07442	0.01094	-0.06536	-0.06345	0.0547	-0.07273	-0.0732	0.01094	-0.0667	-0.0682	0.0547	-0.06161	-0.0653	0.0547	-0.0692	-0.06952	0.01094	-0.06386	-0.06405	0.01094	-0.07083	-0.07095
0.01095	-0.07355	-0.07467	0.01095	-0.06527	-0.06295	0.05475	-0.07498	-0.07345	0.01095	-0.06655	-0.06867	0.05475	-0.06089	-0.06527	0.05475	-0.06845	-0.07005	0.01095	-0.06277	-0.06445	0.01095	-0.07064	-0.07108
0.01096	-0.0737	-0.07439	0.01096	-0.06524	-0.06305	0.0548	-0.07248	-0.07364	0.01096	-0.0668	-0.06955	0.0548	-0.06192	-0.06536	0.0548	-0.06899	-0.07052	0.01096	-0.06252	-0.06467	0.01096	-0.07086	-0.07077
0.01097	-0.07364	-0.0747	0.01097	-0.06536	-0.06277	0.05485	-0.07401	-0.07408	0.01097	-0.06633	-0.06745	0.05485	-0.06164	-0.06533	0.05485	-0.06917	-0.06942	0.01097	-0.06292	-0.06442	0.01097	-0.07055	-0.07089
0.01098	-0.07389	-0.07445	0.01098	-0.06511	-0.06361	0.0549	-0.07311	-0.07373	0.01098	-0.06677	-0.06745	0.0549	-0.06136	-0.06533	0.0549	-0.06967	-0.06967	0.01098	-0.0638	-0.0643	0.01098	-0.07052	-0.07074
0.01099	-0.07345	-0.07483	0.01099	-0.06552	-0.0637	0.05495	-0.07451	-0.07483	0.01099	-0.06661	-0.06783	0.05495	-0.06249	-0.0658	0.05495	-0.06842	-0.06967	0.01099	-0.0628	-0.0628	0.01099	-0.07039	-0.07095
0.011	-0.07426	-0.07448	0.011	-0.06499	-0.06277	0.055	-0.07323	-0.07351	0.011	-0.06614	-0.06858	0.055	-0.06146	-0.06539	0.055	-0.06864	-0.06927	0.011	-0.06236	-0.06427	0.011	-0.0707	-0.07052
0.01101	-0.07351	-0.07442	0.01101	-0.06508	-0.06305	0.05505	-0.07558	-0.07395	0.01101	-0.06639	-0.06886	0.05505	-0.06171	-0.06536	0.05505	-0.06842	-0.06964	0.01101	-0.06258	-0.06414	0.01101	-0.07024	-0.07067
0.01102	-0.07364	-0.07433	0.01102	-0.06477	-0.06258	0.0551	-0.07295	-0.07458	0.01102	-0.06714	-0.06795	0.0551	-0.06205	-0.06524	0.0551	-0.06805	-0.06924	0.01102	-0.0628	-0.06414	0.01102	-0.07055	-0.07055
0.01103	-0.07364	-0.07436	0.01103	-0.06514	-0.06299	0.05515	-0.0748	-0.0732	0.01103	-0.0662	-0.06789	0.05515	-0.06192	-0.0653	0.05515	-0.06824	-0.06911	0.01103	-0.06358	-0.06433	0.01103	-0.0703	-0.07055
0.01104	-0.07364	-0.07442	0.01104	-0.06483	-0.06286	0.0552	-0.07289	-0.07392	0.01104	-0.06633	-0.0677	0.0552	-0.06042	-0.0652	0.0552	-0.06908	-0.0697	0.01104	-0.06327	-0.06367	0.01104	-0.07074	-0.07039
0.01105	-0.07339	-0.07448	0.01105	-0.06605	-0.06211	0.05525	-0.07476	-0.07386	0.01105	-0.0677	-0.06817	0.05525	-0.0623	-0.06533	0.05525	-0.06817	-0.06874	0.01105	-0.06292	-0.06436	0.01105	-0.07055	-0.07061
0.01106	-0.07358	-0.07442	0.01106	-0.06555	-0.06295	0.0553	-0.07345	-0.07414	0.01106	-0.06667	-0.06783	0.0553	-0.0613	-0.06524	0.0553	-0.06877	-0.06927	0.01106	-0.06258	-0.06417	0.01106	-0.07099	-0.0707
0.01107	-0.07336	-0.0748	0.01107	-0.06527	-0.06302	0.05535	-0.07367	-0.07417	0.01107	-0.06667	-0.06764	0.05535	-0.06155	-0.06536	0.05535	-0.06799	-0.06849	0.01107	-0.06386	-0.06399	0.01107	-0.07045	-0.07089
0.01108	-0.07355	-0.07442	0.01108	-0.0652	-0.06308	0.0554	-0.07511	-0.0737	0.01108	-0.06627	-0.0668	0.0554	-0.06205	-0.06502	0.0554	-0.06877	-0.06942	0.01108	-0.06274	-0.06221	0.01108	-0.07089	-0.07077
0.01109	-0.07361	-0.07445	0.01109	-0.06549	-0.0627	0.05545	-0.07342	-0.07364	0.01109	-0.06683	-0.06827	0.05545	-0.06196	-0.06583	0.05545	-0.06867	-0.06927	0.01109	-0.0633	-0.06424	0.01109	-0.07055	-0.0708
0.0111	-0.07358	-0.07458	0.0111	-0.06524	-0.0628	0.0555	-0.07508	-0.0733	0.0111	-0.06677	-0.06792	0.0555	-0.06133	-0.06461	0.0555	-0.06814	-0.06949	0.0111	-0.06333	-0.06433	0.0111	-0.07095	-0.07105
0.01111	-0.07355	-0.07464	0.01111	-0.06552	-0.06339	0.05555	-0.07342	-0.07383	0.01111	-0.06689	-0.06799	0.05555	-0.06189	-0.06502	0.05555	-0.06883	-0.06895	0.01111	-0.06221	-0.06436	0.01111	-0.07049	-0.07111
0.01112	-0.0737	-0.07451	0.01112	-0.06567	-0.06317	0.0556	-0.07383	-0.07376	0.01112	-0.0668	-0.0682	0.0556	-0.06174	-0.06586	0.0556	-0.06895	-0.06955	0.01112	-0.06202	-0.06427	0.01112	-0.07077	-0.07099
0.01113	-0.07345	-0.07461	0.01113	-0.06545	-0.06258	0.05565	-0.07439	-0.07367	0.01113	-0.06649	-0.06702	0.05565	-0.06108	-0.06527	0.05565	-0.06905	-0.06974	0.01113	-0.06283	-0.06464	0.01113	-0.07042	-0.07099
0.01114	-0.07386	-0.07455	0.01114	-0.06511	-0.06305	0.0557	-0.07339	-0.07405	0.01114	-0.06649	-0.06705	0.0557	-0.06186	-0.06527	0.0557	-0.06764	-0.06977	0.01114	-0.0633	-0.06408	0.01114	-0.0707	-0.07099
0.01115	-0.07339	-0.07464	0.01115	-0.06477	-0.0627	0.05575	-0.07511	-0.07383	0.01115	-0.0668	-0.0677	0.05575	-0.06189	-0.06627	0.05575	-0.06945	-0.06799	0.01115	-0.06302	-0.0643	0.01115	-0.07027	-0.07086
0.01116	-0.0737	-0.07467	0.01116	-0.06511	-0.06264	0.0558	-0.07308	-0.07392	0.01116	-0.06636	-0.06867	0.0558	-0.06158	-0.06517	0.0558	-0.06902	-0.07061	0.01116	-0.06311	-0.06361	0.01116	-0.07055	-0.07064
0.01117	-0.07361	-0.07423	0.01117	-0.06524	-0.06249	0.05585	-0.0737	-0.07383	0.01117	-0.06636	-0.0683	0.05585	-0.06202	-0.06505	0.05585	-0.06845	-0.06952	0.01117	-0.06274	-0.06545	0.01117	-0.07042	-0.0707
0.01118	-0.07383	-0.07461	0.01118	-0.06517	-0.06317	0.0559	-0.0738	-0.07351	0.01118	-0.06717	-0.06817	0.0559	-0.06142	-0.06477	0.0559	-0.06761	-0.0693	0.01118	-0.06208	-0.06389	0.01118	-0.0708	-0.07058
0.01119	-0.07339	-0.07445	0.01119	-0.06545	-0.06308	0.05595	-0.07214	-0.0733	0.01119	-0.06642	-0.06755	0.05595	-0.06189	-0.0647	0.05595	-0.06683	-0.0702	0.01119	-0.0628	-0.06427	0.01119	-0.07055	-0.07061
0.0112	-0.07361	-0.07433	0.0112	-0.06492	-0.06364	0.056	-0.07233	-0.07355	0.0112	-0.06642	-0.06777	0.056	-0.06158	-0.06533	0.056	-0.06745	-0.06933	0.0112	-0.06361	-0.06417	0.0112	-0.07083	-0.07058
0.01121	-0.07376	-0.07445	0.01121	-0.06527	-0.06264	0.05605	-0.07355	-0.07364	0.01121	-0.06611	-0.0687	0.05605	-0.0618	-0.06574	0.05605	-0.06889	-0.0688	0.01121	-0.06342	-0.06427	0.01121	-0.07064	-0.07067
0.01122	-0.07364	-0.07433	0.01122	-0.06445	-0.06239	0.0561	-0.07401	-0.07345	0.01122	-0.06683	-0.0688	0.0561	-0.06158	-0.06502	0.0561	-0.06917	-0.06977	0.01122	-0.06308	-0.0643	0.01122	-0.07102	-0.07058
0.01123	-0.07336	-0.07442	0.01123	-0.06533	-0.06289	0.05615	-0.07501	-0.07342	0.01123	-0.06661	-0.06774	0.05615	-0.06183	-0.06524	0.05615	-0.06677	-0.06977	0.01123	-0.06224	-0.06458	0.01123	-0.07064	-0.07099
0.01124	-0.07376	-0.07445	0.01124	-0.0652	-0.06336	0.0562	-0.07339	-0.07348	0.01124	-0.06711	-0.06733	0.0562	-0.06199	-0.06561	0.0562	-0.0692	-0.07095	0.01124	-0.06233	-0.06386	0.01124	-0.07086	-0.07102
0.01125	-0.07361	-0.07442	0.01125	-0.06567	-0.06317	0.05625	-0.07376	-0.07273	0.01125	-0.06686	-0.06655	0.05625	-0.06183	-0.06564	0.05625	-0.0687	-0.06874	0.01125	-0.06342	-0.06405	0.01125	-0.07049	-0.07105
0.01126	-0.07339	-0.07455	0.01126	-0.0652	-0.06277	0.0563	-0.07392	-0.07373	0.01126	-0.06667	-0.06811	0.0563	-0.06158	-0.06439	0.0563	-0.06855	-0.06955	0.01126	-0.06345	-0.06627	0.01126	-0.07095	-0.07099
0.01127	-0.07364	-0.07448	0.01127	-0.06536	-0.06283	0.05635	-0.07342	-0.0738	0.01127	-0.06677	-0.06855	0.05635	-0.06167	-0.06599	0.05635	-0.06936	-0.0693	0.01127	-0.06324	-0.06405	0.01127	-0.07049	-0.0712
0.01128	-0.0738	-0.07455	0.01128	-0.06499	-0.06302	0.0564	-0.07383	-0.07339	0.01128	-0.06683	-0.06802	0.0564	-0.06167	-0.06577	0.0564	-0.0683	-0.06964	0.01128	-0.06308	-0.06405	0.01128	-0.07067	-0.07089
0.01129	-0.07358	-0.07461	0.01129	-0.06502	-0.06345	0.05645	-0.0747	-0.07389	0.01129	-0.06667	-0.06727	0.05645	-0.06152	-0.06505	0.05645	-0.06939	-0.06974	0.01129	-0.06289	-0.06411	0.01129	-0.0702	-0.07092
0.0113	-0.07398	-0.07461	0.0113	-0.06502	-0.06302	0.0565	-0.07408	-0.07386	0.0113	-0.0663	-0.06736	0.0565	-0.06186	-0.06577	0.0565	-0.06799	-0.06961	0.0113	-0.06264	-0.06411	0.0113	-0.07052	-0.07074
0.01131	-0.07348	-0.07476	0.01131	-0.06508	-0.06308	0.05655	-0.07351	-0.07358	0.01131	-0.06661	-0.06817	0.05655	-0.06224	-0.06514	0.05655	-0.07064	-0.06917	0.01131	-0.06295	-0.0642	0.01131	-0.07024	-0.07052
0.01132	-0.07389	-0.07458	0.01132	-0.06489	-0.06342	0.0566	-0.0717	-0.0737	0.01132	-0.06639	-0.06886	0.0566	-0.06161	-0.06511	0.0566	-0.06842	-0.07102	0.01132	-0.06299	-0.06336	0.01132	-0.07077	-0.07058
0.01133	-0.07376	-0.07448	0.01133	-0.0648	-0.06333	0.05665	-0.07258	-0.07358	0.01133	-0.06642	-0.06814	0.05665	-0.06245	-0.06577	0.05665	-0.06852	-0.06927	0.01133	-0.0628	-0.06408	0.01133	-0.07042	-0.07058
0.01134	-0.07355	-0.07439	0.01134	-0.06508	-0.06349	0.0567	-0.07361	-0.07411	0.01134	-0.06583	-0.06692	0.0567	-0.06067	-0.06549	0.0567	-0.06758	-0.06967	0.01134	-0.06289	-0.06405	0.01134	-0.0708	-0.07061
0.01135	-0.07348	-0.07464	0.01135	-0.06467	-0.06249	0.05675	-0.0733	-0.07376	0.01135	-0.0667	-0.06702	0.05675	-0.06227	-0.06533	0.05675	-0.0683	-0.06949	0.01135	-0.06274	-0.0652	0.01135	-0.07061	-0.0708
0.01136	-0.07351	-0.07417	0.01136	-0.0652	-0.06261	0.0568	-0.07433	-0.07389	0.01136	-0.06649	-0.06789	0.0568	-0.06164	-0.06627	0.0568	-0.06949	-0.0712	0.01136	-0.06245	-0.06417	0.01136	-0.07105	-0.07067
0.01137	-0.07348	-0.07458	0.01137	-0.06536	-0.06349	0.05685	-0.07445	-0.07367	0.01137	-0.06689	-0.06817	0.05685	-0.06174	-0.06599	0.05685	-0.06905	-0.07067	0.01137	-0.06349	-0.06439	0.01137	-0.07067	-0.07092
0.01138	-0.07389	-0.07414	0.01138	-0.06555	-0.06345	0.0569	-0.07308	-0.07351	0.01138	-0.06658	-0.0673	0.0569	-0.0613	-0.0648	0.0569	-0.06767	-0.06936	0.01138	-0.06324	-0.06374	0.01138	-0.07105	-0.07105
0.01139	-0.07336	-0.07451	0.01139	-0.06536	-0.06283	0.05695	-0.07308	-0.0738	0.01139	-0.06708	-0.0673	0.05695	-0.06208	-0.06577	0.05695	-0.06955	-0.06974	0.01139	-0.06186	-0.06408	0.01139	-0.07061	-0.07124
0.0114	-0.0737	-0.07423	0.0114	-0.06561	-0.06283	0.057	-0.0733	-0.07295	0.0114	-0.06655	-0.06702	0.057	-0.06164	-0.06574	0.057	-0.06945	-0.07036	0.0114	-0.0623	-0.06399	0.0114	-0.07086	-0.07099
0.01141	-0.07358	-0.07461	0.01141	-0.06517	-0.06292	0.05705	-0.07426	-0.07348	0.01141	-0.06699	-0.06692	0.05705	-0.06183	-0.06514	0.05705	-0.06799	-0.07014	0.01141	-0.06221	-0.06461	0.01141	-0.07045	-0.07105
0.01142	-0.07348	-0.07455	0.01142	-0.06511	-0.06352	0.0571	-0.07411	-0.07361	0.01142	-0.06686	-0.06855	0.0571	-0.06124	-0.06536	0.0571	-0.06977	-0.06992	0.01142	-0.06245	-0.06414	0.01142	-0.0708	-0.07108
0.01143	-0.07383	-0.07464	0.01143	-0.06558	-0.06299	0.05715	-0.07373	-0.07286	0.01143	-0.06692	-0.06842	0.05715	-0.06196	-0.06592	0.05715	-0.06783	-0.06998	0.01143	-0.06308	-0.06458	0.01143	-0.07039	-0.07108
0.01144	-0.07389	-0.07473	0.01144	-0.06549	-0.06277	0.0572	-0.07367	-0.0738	0.01144	-0.06695	-0.06817	0.0572	-0.06149	-0.06458	0.0572	-0.06914	-0.0688	0.01144	-0.06205	-0.06433	0.01144	-0.0707	-0.07064
0.01145	-0.0738	-0.07455	0.01145	-0.06536	-0.06261	0.05725	-0.07273	-0.07395	0.01145	-0.06661	-0.06724	0.05725	-0.06177	-0.06567	0.05725	-0.07064	-0.06964	0.01145	-0.06149	-0.06386	0.01145	-0.0703	-0.07064
0.01146	-0.07376	-0.07442	0.01146	-0.06511	-0.06342	0.0573	-0.07345	-0.07376	0.01146	-0.06649	-0.06817	0.0573	-0.06158	-0.06517	0.0573	-0.06889	-0.06992	0.01146	-0.06242	-0.06417	0.01146	-0.07052	-0.07055
0.01147	-0.07336	-0.0747	0.01147	-0.06545	-0.06345	0.05735	-0.07367	-0.07361	0.01147	-0.0657	-0.06858	0.05735	-0.06167	-0.06511	0.05735	-0.06733	-0.07027	0.01147	-0.06302	-0.06436	0.01147	-0.0703	-0.0708
0.01148	-0.07376	-0.07464	0.01148	-0.06477	-0.06339	0.0574	-0.0732	-0.0737	0.01148	-0.06574	-0.0688	0.0574	-0.06183	-0.0658	0.0574	-0.0688	-0.06942	0.01148	-0.06305	-0.06427	0.01148	-0.07052	-0.07067
0.01149	-0.07367	-0.0743	0.01149	-0.06508	-0.06252	0.05745	-0.07367	-0.07286	0.01149	-0.06602	-0.06799	0.05745	-0.06177	-0.06564	0.05745	-0.06924	-0.07083	0.01149	-0.06311	-0.0642	0.01149	-0.07011	-0.07074
0.0115	-0.07336	-0.07467	0.0115	-0.06555	-0.06308	0.0575	-0.07317	-0.07358	0.0115	-0.06689	-0.06739	0.0575	-0.06171	-0.06511	0.0575	-0.06824	-0.06902	0.0115	-0.06283	-0.06442	0.0115	-0.07055	-0.0708
0.01151	-0.07367	-0.07455	0.01151	-0.06586	-0.06339	0.05755	-0.07345	-0.07386	0.01151	-0.06655	-0.0677	0.05755	-0.06121	-0.0653	0.05755	-0.06764	-0.0702	0.01151	-0.06292	-0.0642	0.01151	-0.07039	-0.07083
0.01152	-0.07364	-0.07439	0.01152	-0.06542	-0.06358	0.0576	-0.07367	-0.07442	0.01152	-0.06658	-0.06808	0.0576	-0.06314	-0.06555	0.0576	-0.06914	-0.06952	0.01152	-0.06305	-0.06414	0.01152	-0.0707	-0.07074
0.01153	-0.07351	-0.07448	0.01153	-0.06524	-0.06342	0.05765	-0.07392	-0.07398	0.01153	-0.06727	-0.06802	0.05765	-0.06161	-0.06524	0.05765	-0.06983	-0.06861	0.01153	-0.06377	-0.06349	0.01153	-0.07036	-0.0708
0.01154	-0.07348	-0.0742	0.01154	-0.06517	-0.06255	0.0577	-0.07376	-0.07376	0.01154	-0.06692	-0.0668	0.0577	-0.06205	-0.06555	0.0577	-0.06686	-0.06867	0.01154	-0.06311	-0.06442	0.01154	-0.07064	-0.07099
0.01155	-0.07342	-0.07461	0.01155	-0.06502	-0.06245	0.05775	-0.07398	-0.0737	0.01155	-0.06692	-0.0668	0.05775	-0.06158	-0.06517	0.05775	-0.06874	-0.07048	0.01155	-0.06342	-0.06436	0.01155	-0.07055	-0.07105
0.01156	-0.07395	-0.07455	0.01156	-0.0653	-0.06314	0.0578	-0.07361	-0.07358	0.01156	-0.0668	-0.06764	0.0578	-0.06164	-0.06508	0.0578	-0.06927	-0.06998	0.01156	-0.06252	-0.06424	0.01156	-0.07083	-0.07074
0.01157	-0.07364	-0.07451	0.01157	-0.0653	-0.06336	0.05785	-0.0743	-0.07361	0.01157	-0.06774	-0.06889	0.05785	-0.06186	-0.06545	0.05785	-0.06755	-0.06708	0.01157	-0.06342	-0.06483	0.01157	-0.07039	-0.07092
0.01158	-0.07355	-0.07464	0.01158	-0.06508	-0.06245	0.0579	-0.07351	-0.07401	0.01158	-0.06667	-0.06808	0.0579	-0.06149	-0.06577	0.0579	-0.0702	-0.06945	0.01158	-0.06289	-0.06461	0.01158	-0.07077	-0.07086
0.01159	-0.0737	-0.07448	0.01159	-0.0653	-0.06224	0.05795	-0.0737	-0.07367	0.01159	-0.06677	-0.06764	0.05795	-0.06133	-0.06527	0.05795	-0.0693	-0.07083	0.01159	-0.06261	-0.06445	0.01159	-0.0702	-0.07095
0.0116	-0.07383	-0.07439	0.0116	-0.06524	-0.06261	0.058	-0.07376	-0.07433	0.0116	-0.06686	-0.06736	0.058	-0.0618	-0.06558	0.058	-0.06724	-0.06952	0.0116	-0.06192	-0.06445	0.0116	-0.07061	-0.07067
0.01161	-0.07367	-0.07455	0.01161	-0.06508	-0.06333	0.05805	-0.0738	-0.07345	0.01161	-0.06674	-0.06883	0.05805	-0.06189	-0.06627	0.05805	-0.06689	-0.06858	0.01161	-0.06202	-0.06555	0.01161	-0.07024	-0.07074
0.01162	-0.07361	-0.07436	0.01162	-0.06505	-0.06295	0.0581	-0.07358	-0.07336	0.01162	-0.0667	-0.06874	0.0581	-0.06186	-0.06542	0.0581	-0.07008	-0.06945	0.01162	-0.06261	-0.06445	0.01162	-0.07067	-0.07064
0.01163	-0.07358	-0.07473	0.01163	-0.0652	-0.06177	0.05815	-0.07345	-0.07445	0.01163	-0.06692	-0.06849	0.05815	-0.06189	-0.06549	0.05815	-0.06958	-0.07042	0.01163	-0.06308	-0.06433	0.01163	-0.07045	-0.0708
0.01164	-0.07364	-0.07423	0.01164	-0.06549	-0.06261	0.0582	-0.07361	-0.07364	0.01164	-0.06649	-0.0678	0.0582	-0.06171	-0.06574	0.0582	-0.06799	-0.06942	0.01164	-0.06236	-0.06374	0.01164	-0.0708	-0.07055
0.01165	-0.07345	-0.0743	0.01165	-0.06527	-0.06327	0.05825	-0.07383	-0.07361	0.01165	-0.06642	-0.06814	0.05825	-0.06167	-0.06589	0.05825	-0.06824	-0.06855	0.01165	-0.06283	-0.06442	0.01165	-0.0703	-0.07061
0.01166	-0.07389	-0.07448	0.01166	-0.06514	-0.06364	0.0583	-0.07305	-0.0738	0.01166	-0.06674	-0.06867	0.0583	-0.06164	-0.06483	0.0583	-0.06752	-0.06789	0.01166	-0.06317	-0.06449	0.01166	-0.07089	-0.0708
0.01167	-0.07351	-0.07445	0.01167	-0.06517	-0.06308	0.05835	-0.07314	-0.0743	0.01167	-0.06649	-0.06817	0.05835	-0.06164	-0.06586	0.05835	-0.06955	-0.06949	0.01167	-0.06336	-0.06458	0.01167	-0.07064	-0.07095
0.01168	-0.0737	-0.07433	0.01168	-0.06533	-0.06289	0.0584	-0.07358	-0.0737	0.01168	-0.06689	-0.06692	0.0584	-0.06114	-0.06536	0.0584	-0.06867	-0.07045	0.01168	-0.06402	-0.0642	0.01168	-0.07111	-0.0708
0.01169	-0.07351	-0.0747	0.01169	-0.06549	-0.06236	0.05845	-0.07364	-0.07373	0.01169	-0.06652	-0.06714	0.05845	-0.06255	-0.0658	0.05845	-0.06817	-0.06974	0.01169	-0.06311	-0.06433	0.01169	-0.0707	-0.07105
0.0117	-0.07376	-0.07405	0.0117	-0.06536	-0.0637	0.0585	-0.07367	-0.07323	0.0117	-0.06705	-0.06914	0.0585	-0.06171	-0.06514	0.0585	-0.06874	-0.06683	0.0117	-0.0628	-0.06433	0.0117	-0.07083	-0.07111
0.01171	-0.07361	-0.07483	0.01171	-0.06552	-0.06383	0.05855	-0.07364	-0.07333	0.01171	-0.06674	-0.06802	0.05855	-0.06174	-0.06442	0.05855	-0.06736	-0.06867	0.01171	-0.0633	-0.06449	0.01171	-0.07061	-0.0712
0.01172	-0.0737	-0.07442	0.01172	-0.06524	-0.06299	0.0586	-0.07351	-0.07295	0.01172	-0.06777	-0.06733	0.0586	-0.06205	-0.06527	0.0586	-0.0673	-0.06945	0.01172	-0.06311	-0.06436	0.01172	-0.07086	-0.07092
0.01173	-0.07373	-0.07448	0.01173	-0.06527	-0.06245	0.05865	-0.0737	-0.07417	0.01173	-0.06708	-0.06695	0.05865	-0.06158	-0.06661	0.05865	-0.06886	-0.06995	0.01173	-0.06205	-0.06433	0.01173	-0.07052	-0.07108
0.01174	-0.07361	-0.07461	0.01174	-0.06514	-0.06289	0.0587	-0.07358	-0.07345	0.01174	-0.06708	-0.0683	0.0587	-0.06142	-0.06574	0.0587	-0.06814	-0.06911	0.01174	-0.06267	-0.06527	0.01174	-0.07064	-0.07102
0.01175	-0.07364	-0.07483	0.01175	-0.06545	-0.06261	0.05875	-0.07436	-0.07358	0.01175	-0.06695	-0.06852	0.05875	-0.06196	-0.06567	0.05875	-0.06855	-0.06858	0.01175	-0.06261	-0.06389	0.01175	-0.07042	-0.0712
0.01176	-0.07376	-0.07464	0.01176	-0.06495	-0.0627	0.0588	-0.07355	-0.07508	0.01176	-0.06711	-0.06808	0.0588	-0.06183	-0.06561	0.0588	-0.06895	-0.07064	0.01176	-0.06317	-0.0642	0.01176	-0.07058	-0.07086
0.01177	-0.07376	-0.07458	0.01177	-0.0653	-0.06205	0.05885	-0.07389	-0.07355	0.01177	-0.06652	-0.06795	0.05885	-0.06202	-0.06502	0.05885	-0.06927	-0.06917	0.01177	-0.06236	-0.06358	0.01177	-0.07036	-0.07092
0.01178	-0.07355	-0.07461	0.01178	-0.06483	-0.06224	0.0589	-0.07358	-0.07367	0.01178	-0.06624	-0.06855	0.0589	-0.06186	-0.0647	0.0589	-0.06824	-0.06914	0.01178	-0.06196	-0.06402	0.01178	-0.07067	-0.0708
0.01179	-0.0733	-0.07461	0.01179	-0.06511	-0.06252	0.05895	-0.07348	-0.07395	0.01179	-0.06745	-0.06839	0.05895	-0.06152	-0.06461	0.05895	-0.06924	-0.07058	0.01179	-0.06267	-0.06408	0.01179	-0.07039	-0.07086
0.0118	-0.07383	-0.07461	0.0118	-0.0648	-0.06302	0.059	-0.07355	-0.07336	0.0118	-0.06677	-0.0677	0.059	-0.06102	-0.06536	0.059	-0.0677	-0.0687	0.0118	-0.06252	-0.06417	0.0118	-0.0708	-0.07052
0.01181	-0.07336	-0.07436	0.01181	-0.06561	-0.0632	0.05905	-0.07364	-0.0748	0.01181	-0.06655	-0.06724	0.05905	-0.06242	-0.06499	0.05905	-0.06883	-0.07027	0.01181	-0.06342	-0.06439	0.01181	-0.07049	-0.07058
0.01182	-0.07364	-0.07458	0.01182	-0.06499	-0.06261	0.0591	-0.0733	-0.07355	0.01182	-0.06602	-0.06786	0.0591	-0.06239	-0.06627	0.0591	-0.0682	-0.07055	0.01182	-0.06286	-0.06449	0.01182	-0.07077	-0.07055
0.01183	-0.07342	-0.07448	0.01183	-0.06527	-0.0627	0.05915	-0.0738	-0.07339	0.01183	-0.06636	-0.0688	0.05915	-0.06086	-0.06583	0.05915	-0.06874	-0.06942	0.01183	-0.06324	-0.06458	0.01183	-0.07058	-0.07089
0.01184	-0.07348	-0.07451	0.01184	-0.06527	-0.06295	0.0592	-0.07364	-0.07395	0.01184	-0.06645	-0.06761	0.0592	-0.06164	-0.06567	0.0592	-0.06836	-0.06874	0.01184	-0.06224	-0.06424	0.01184	-0.07111	-0.07077
0.01185	-0.07333	-0.07448	0.01185	-0.06533	-0.0638	0.05925	-0.07373	-0.07476	0.01185	-0.06695	-0.06758	0.05925	-0.06199	-0.06564	0.05925	-0.06955	-0.07105	0.01185	-0.06217	-0.06461	0.01185	-0.07055	-0.07108
0.01186	-0.07355	-0.07451	0.01186	-0.06495	-0.06352	0.0593	-0.07333	-0.07386	0.01186	-0.0668	-0.06774	0.0593	-0.06158	-0.0658	0.0593	-0.06808	-0.06927	0.01186	-0.06286	-0.06427	0.01186	-0.07095	-0.07083
0.01187	-0.0737	-0.0748	0.01187	-0.0653	-0.06339	0.05935	-0.07311	-0.07376	0.01187	-0.06664	-0.06795	0.05935	-0.06186	-0.06592	0.05935	-0.07077	-0.0688	0.01187	-0.06327	-0.06408	0.01187	-0.07045	-0.07099
0.01188	-0.0737	-0.07467	0.01188	-0.06511	-0.06292	0.0594	-0.07358	-0.0732	0.01188	-0.06605	-0.06736	0.0594	-0.06233	-0.06602	0.0594	-0.06702	-0.0702	0.01188	-0.06292	-0.0643	0.01188	-0.07083	-0.07099
0.01189	-0.07342	-0.07451	0.01189	-0.06477	-0.0633	0.05945	-0.07367	-0.0733	0.01189	-0.06689	-0.06777	0.05945	-0.06196	-0.06574	0.05945	-0.0708	-0.0682	0.01189	-0.06239	-0.06427	0.01189	-0.07033	-0.07083
0.0119	-0.07367	-0.07476	0.0119	-0.06574	-0.0638	0.0595	-0.07386	-0.07411	0.0119	-0.06667	-0.06814	0.0595	-0.06189	-0.06505	0.0595	-0.06889	-0.06945	0.0119	-0.06239	-0.06352	0.0119	-0.07049	-0.0707
0.01191	-0.07345	-0.07442	0.01191	-0.0653	-0.06345	0.05955	-0.0737	-0.0737	0.01191	-0.06683	-0.06811	0.05955	-0.06211	-0.06449	0.05955	-0.06905	-0.06858	0.01191	-0.06327	-0.06449	0.01191	-0.07005	-0.07083
0.01192	-0.07386	-0.0748	0.01192	-0.0648	-0.06345	0.0596	-0.07358	-0.07392	0.01192	-0.0668	-0.06777	0.0596	-0.06124	-0.06555	0.0596	-0.06917	-0.07117	0.01192	-0.06289	-0.06467	0.01192	-0.07042	-0.07077
0.01193	-0.07351	-0.07455	0.01193	-0.0642	-0.06245	0.05965	-0.07364	-0.07236	0.01193	-0.06642	-0.0683	0.05965	-0.06196	-0.06508	0.05965	-0.0682	-0.06958	0.01193	-0.06261	-0.06486	0.01193	-0.07014	-0.07067
0.01194	-0.07367	-0.07451	0.01194	-0.06483	-0.0627	0.0597	-0.07367	-0.07405	0.01194	-0.06674	-0.06839	0.0597	-0.06196	-0.06467	0.0597	-0.06883	-0.06992	0.01194	-0.0628	-0.06417	0.01194	-0.07052	-0.07058
0.01195	-0.07345	-0.07455	0.01195	-0.06489	-0.06245	0.05975	-0.07367	-0.07401	0.01195	-0.0658	-0.06799	0.05975	-0.06121	-0.06492	0.05975	-0.06792	-0.07011	0.01195	-0.06299	-0.06436	0.01195	-0.07052	-0.07089
0.01196	-0.07364	-0.07442	0.01196	-0.06452	-0.06305	0.0598	-0.07345	-0.07392	0.01196	-0.06617	-0.06795	0.0598	-0.06092	-0.06499	0.0598	-0.06774	-0.07008	0.01196	-0.06252	-0.06408	0.01196	-0.07102	-0.07064
0.01197	-0.07345	-0.07451	0.01197	-0.06495	-0.06214	0.05985	-0.07433	-0.07467	0.01197	-0.06649	-0.06824	0.05985	-0.06196	-0.06555	0.05985	-0.06933	-0.07017	0.01197	-0.06202	-0.06424	0.01197	-0.07042	-0.07064
0.01198	-0.07373	-0.0743	0.01198	-0.06502	-0.06239	0.0599	-0.07358	-0.07395	0.01198	-0.06714	-0.06805	0.0599	-0.06177	-0.06614	0.0599	-0.0678	-0.06867	0.01198	-0.06252	-0.06392	0.01198	-0.07086	-0.0708
0.01199	-0.07345	-0.07458	0.01199	-0.06649	-0.06302	0.05995	-0.07373	-0.07383	0.01199	-0.06658	-0.06652	0.05995	-0.06155	-0.06539	0.05995	-0.06617	-0.0713	0.01199	-0.06289	-0.06449	0.01199	-0.0707	-0.07086
0.012	-0.07364	-0.07445	0.012	-0.0652	-0.06358	0.06	-0.07358	-0.07336	0.012	-0.06692	-0.06783	0.06	-0.06208	-0.06464	0.06	-0.06852	-0.06792	0.012	-0.06314	-0.06467	0.012	-0.07086	-0.0707
0.01201	-0.07351	-0.0747	0.01201	-0.06527	-0.06342	0.06005	-0.07395	-0.0738	0.01201	-0.06695	-0.06811	0.06005	-0.06189	-0.06508	0.06005	-0.07023	-0.06889	0.01201	-0.06333	-0.06455	0.01201	-0.07042	-0.0707
0.01202	-0.07361	-0.07442	0.01202	-0.06492	-0.06308	0.0601	-0.07414	-0.0738	0.01202	-0.06683	-0.06786	0.0601	-0.06236	-0.06449	0.0601	-0.06842	-0.0697	0.01202	-0.06311	-0.06445	0.01202	-0.07064	-0.07074
0.01203	-0.07361	-0.07483	0.01203	-0.06508	-0.0627	0.06015	-0.07364	-0.07411	0.01203	-0.06699	-0.06783	0.06015	-0.06267	-0.06483	0.06015	-0.06836	-0.06861	0.01203	-0.06258	-0.06352	0.01203	-0.07033	-0.07089
0.01204	-0.07386	-0.07448	0.01204	-0.06527	-0.06264	0.0602	-0.07386	-0.07345	0.01204	-0.06677	-0.06849	0.0602	-0.06183	-0.06558	0.0602	-0.06645	-0.06961	0.01204	-0.06277	-0.06417	0.01204	-0.07055	-0.07067
0.01205	-0.07339	-0.07464	0.01205	-0.06542	-0.06433	0.06025	-0.07376	-0.07373	0.01205	-0.06692	-0.06808	0.06025	-0.06171	-0.0658	0.06025	-0.06917	-0.0688	0.01205	-0.06202	-0.06414	0.01205	-0.0703	-0.07077
0.01206	-0.0737	-0.07467	0.01206	-0.06502	-0.0633	0.0603	-0.07405	-0.07317	0.01206	-0.06705	-0.06767	0.0603	-0.06121	-0.06614	0.0603	-0.06774	-0.06936	0.01206	-0.06264	-0.06474	0.01206	-0.0707	-0.07067
0.01207	-0.07364	-0.07461	0.01207	-0.06517	-0.06283	0.06035	-0.0737	-0.0727	0.01207	-0.06649	-0.06808	0.06035	-0.06117	-0.06574	0.06035	-0.06827	-0.06864	0.01207	-0.06236	-0.0643	0.01207	-0.07052	-0.0708
0.01208	-0.07376	-0.07464	0.01208	-0.06589	-0.06245	0.0604	-0.07398	-0.07445	0.01208	-0.06611	-0.06824	0.0604	-0.06177	-0.06574	0.0604	-0.0687	-0.06858	0.01208	-0.06292	-0.0642	0.01208	-0.07089	-0.07055
0.01209	-0.07342	-0.07423	0.01209	-0.06474	-0.0628	0.06045	-0.07367	-0.07414	0.01209	-0.06649	-0.06833	0.06045	-0.06274	-0.0648	0.06045	-0.06824	-0.06777	0.01209	-0.0628	-0.06492	0.01209	-0.07055	-0.07083
0.0121	-0.07355	-0.07451	0.0121	-0.06508	-0.06336	0.0605	-0.07351	-0.07164	0.0121	-0.06586	-0.06799	0.0605	-0.06192	-0.0657	0.0605	-0.06895	-0.06839	0.0121	-0.06208	-0.0638	0.0121	-0.07092	-0.07095
0.01211	-0.07348	-0.07467	0.01211	-0.06508	-0.06352	0.06055	-0.07348	-0.0742	0.01211	-0.06664	-0.06802	0.06055	-0.06142	-0.06527	0.06055	-0.06936	-0.06977	0.01211	-0.06314	-0.06436	0.01211	-0.07045	-0.0712
0.01212	-0.07355	-0.07436	0.01212	-0.06524	-0.06264	0.0606	-0.07336	-0.07236	0.01212	-0.06658	-0.06695	0.0606	-0.06146	-0.06527	0.0606	-0.06867	-0.06874	0.01212	-0.06289	-0.06452	0.01212	-0.07077	-0.07111
0.01213	-0.07333	-0.07439	0.01213	-0.06524	-0.06274	0.06065	-0.07292	-0.07351	0.01213	-0.06614	-0.06792	0.06065	-0.06214	-0.06514	0.06065	-0.06783	-0.06958	0.01213	-0.06408	-0.06439	0.01213	-0.07039	-0.07092
0.01214	-0.07351	-0.07455	0.01214	-0.06502	-0.06299	0.0607	-0.07376	-0.07289	0.01214	-0.06674	-0.06799	0.0607	-0.06317	-0.06445	0.0607	-0.06745	-0.07064	0.01214	-0.06255	-0.06392	0.01214	-0.07074	-0.07089
0.01215	-0.07342	-0.07458	0.01215	-0.06495	-0.06311	0.06075	-0.07326	-0.07408	0.01215	-0.06705	-0.06724	0.06075	-0.06217	-0.06495	0.06075	-0.06817	-0.06911	0.01215	-0.06314	-0.06439	0.01215	-0.07027	-0.0708
0.01216	-0.07355	-0.07476	0.01216	-0.06533	-0.06286	0.0608	-0.07358	-0.07386	0.01216	-0.06745	-0.0677	0.0608	-0.06099	-0.0653	0.0608	-0.06842	-0.0697	0.01216	-0.06242	-0.06439	0.01216	-0.07052	-0.07077
0.01217	-0.07348	-0.07436	0.01217	-0.0658	-0.06208	0.06085	-0.07351	-0.07455	0.01217	-0.06695	-0.06814	0.06085	-0.06086	-0.06511	0.06085	-0.06855	-0.06986	0.01217	-0.06305	-0.06486	0.01217	-0.07008	-0.0707
0.01218	-0.07389	-0.07448	0.01218	-0.06533	-0.0623	0.0609	-0.07389	-0.0742	0.01218	-0.06695	-0.06789	0.0609	-0.06127	-0.0657	0.0609	-0.06864	-0.0688	0.01218	-0.06274	-0.06405	0.01218	-0.07042	-0.0707
0.01219	-0.07361	-0.0748	0.01219	-0.06514	-0.0628	0.06095	-0.07376	-0.07258	0.01219	-0.06702	-0.06802	0.06095	-0.06192	-0.06549	0.06095	-0.06795	-0.07042	0.01219	-0.06299	-0.06461	0.01219	-0.07017	-0.07077
0.0122	-0.07361	-0.07451	0.0122	-0.06502	-0.06352	0.061	-0.07383	-0.07458	0.0122	-0.06661	-0.06827	0.061	-0.06205	-0.0658	0.061	-0.06777	-0.06927	0.0122	-0.06249	-0.06449	0.0122	-0.07074	-0.07049
0.01221	-0.07355	-0.07445	0.01221	-0.06502	-0.06295	0.06105	-0.07367	-0.07273	0.01221	-0.06567	-0.06802	0.06105	-0.06211	-0.06624	0.06105	-0.06877	-0.06974	0.01221	-0.06239	-0.06458	0.01221	-0.07045	-0.07077
0.01222	-0.07373	-0.07476	0.01222	-0.06536	-0.0628	0.0611	-0.07433	-0.07401	0.01222	-0.06683	-0.06805	0.0611	-0.06142	-0.06617	0.0611	-0.06924	-0.07086	0.01222	-0.06255	-0.06439	0.01222	-0.0708	-0.07086
0.01223	-0.07361	-0.07445	0.01223	-0.06502	-0.06255	0.06115	-0.07355	-0.0738	0.01223	-0.06639	-0.06845	0.06115	-0.06261	-0.06602	0.06115	-0.06827	-0.06949	0.01223	-0.06277	-0.06424	0.01223	-0.07049	-0.07099
0.01224	-0.07364	-0.07476	0.01224	-0.06492	-0.06355	0.0612	-0.07423	-0.07323	0.01224	-0.06692	-0.06836	0.0612	-0.06146	-0.06549	0.0612	-0.06874	-0.0688	0.01224	-0.06264	-0.06424	0.01224	-0.07074	-0.07086
0.01225	-0.07358	-0.07458	0.01225	-0.06567	-0.0643	0.06125	-0.07317	-0.07473	0.01225	-0.06652	-0.06817	0.06125	-0.06164	-0.06567	0.06125	-0.06905	-0.06936	0.01225	-0.06292	-0.06489	0.01225	-0.07049	-0.07114
0.01226	-0.07364	-0.07455	0.01226	-0.06495	-0.06367	0.0613	-0.07348	-0.07308	0.01226	-0.06686	-0.06842	0.0613	-0.06177	-0.06552	0.0613	-0.06792	-0.07067	0.01226	-0.06405	-0.06477	0.01226	-0.07064	-0.07083
0.01227	-0.07342	-0.0747	0.01227	-0.06492	-0.06295	0.06135	-0.07386	-0.07317	0.01227	-0.06652	-0.06774	0.06135	-0.06261	-0.06517	0.06135	-0.06867	-0.07036	0.01227	-0.06308	-0.06461	0.01227	-0.0703	-0.07089
0.01228	-0.07355	-0.07423	0.01228	-0.06508	-0.06261	0.0614	-0.07336	-0.07467	0.01228	-0.06614	-0.06739	0.0614	-0.06214	-0.0658	0.0614	-0.0683	-0.06977	0.01228	-0.06292	-0.06442	0.01228	-0.07052	-0.07086
0.01229	-0.07345	-0.07458	0.01229	-0.06527	-0.06289	0.06145	-0.07345	-0.07461	0.01229	-0.0663	-0.06792	0.06145	-0.06149	-0.06527	0.06145	-0.06845	-0.06983	0.01229	-0.0633	-0.06408	0.01229	-0.07017	-0.07064
0.0123	-0.07364	-0.0742	0.0123	-0.06527	-0.06327	0.0615	-0.07367	-0.07273	0.0123	-0.06689	-0.06799	0.0615	-0.06167	-0.06564	0.0615	-0.0682	-0.06867	0.0123	-0.06264	-0.06458	0.0123	-0.07042	-0.0707
0.01231	-0.07355	-0.07483	0.01231	-0.06558	-0.06299	0.06155	-0.0737	-0.07311	0.01231	-0.06655	-0.06858	0.06155	-0.06161	-0.06511	0.06155	-0.06858	-0.06933	0.01231	-0.06302	-0.06427	0.01231	-0.07017	-0.07086
0.01232	-0.0737	-0.07433	0.01232	-0.06536	-0.06242	0.0616	-0.07383	-0.07417	0.01232	-0.06692	-0.06802	0.0616	-0.06161	-0.06514	0.0616	-0.06861	-0.06933	0.01232	-0.06467	-0.06411	0.01232	-0.07061	-0.07064
0.01233	-0.0737	-0.0747	0.01233	-0.06533	-0.06258	0.06165	-0.0732	-0.07392	0.01233	-0.06758	-0.06767	0.06165	-0.06174	-0.06552	0.06165	-0.06824	-0.06924	0.01233	-0.06286	-0.06436	0.01233	-0.07042	-0.07083
0.01234	-0.07389	-0.07451	0.01234	-0.06511	-0.06224	0.0617	-0.0738	-0.07214	0.01234	-0.06742	-0.06745	0.0617	-0.06199	-0.0652	0.0617	-0.06867	-0.06955	0.01234	-0.06286	-0.06414	0.01234	-0.07083	-0.0708
0.01235	-0.07364	-0.07473	0.01235	-0.0653	-0.06308	0.06175	-0.07361	-0.07445	0.01235	-0.06652	-0.06783	0.06175	-0.06192	-0.06514	0.06175	-0.06849	-0.07045	0.01235	-0.0628	-0.06427	0.01235	-0.07067	-0.07095
0.01236	-0.07367	-0.07458	0.01236	-0.06514	-0.06336	0.0618	-0.07336	-0.07467	0.01236	-0.06674	-0.06777	0.0618	-0.06174	-0.06545	0.0618	-0.0682	-0.06977	0.01236	-0.06261	-0.06367	0.01236	-0.07105	-0.07083
0.01237	-0.07342	-0.07467	0.01237	-0.0652	-0.06283	0.06185	-0.07417	-0.07305	0.01237	-0.06714	-0.06824	0.06185	-0.06202	-0.06583	0.06185	-0.06874	-0.06855	0.01237	-0.06264	-0.06364	0.01237	-0.07049	-0.07089
0.01238	-0.0737	-0.07451	0.01238	-0.0657	-0.06242	0.0619	-0.07336	-0.07455	0.01238	-0.06645	-0.0683	0.0619	-0.06142	-0.06495	0.0619	-0.06833	-0.06977	0.01238	-0.06255	-0.06377	0.01238	-0.07064	-0.07077
0.01239	-0.07351	-0.0747	0.01239	-0.06495	-0.06286	0.06195	-0.0737	-0.07364	0.01239	-0.06583	-0.06845	0.06195	-0.0618	-0.06524	0.06195	-0.06824	-0.06967	0.01239	-0.06308	-0.06467	0.01239	-0.07036	-0.07092
0.0124	-0.07367	-0.07436	0.0124	-0.06505	-0.06314	0.062	-0.0732	-0.07251	0.0124	-0.06645	-0.0683	0.062	-0.0613	-0.06574	0.062	-0.06836	-0.07002	0.0124	-0.06274	-0.0643	0.0124	-0.07061	-0.0708
0.01241	-0.07355	-0.07451	0.01241	-0.06461	-0.06317	0.06205	-0.07361	-0.07467	0.01241	-0.06667	-0.06855	0.06205	-0.06124	-0.06502	0.06205	-0.0682	-0.06961	0.01241	-0.06242	-0.06417	0.01241	-0.07014	-0.07099
0.01242	-0.07358	-0.07433	0.01242	-0.06524	-0.06283	0.0621	-0.07289	-0.07461	0.01242	-0.06695	-0.06795	0.0621	-0.06158	-0.06549	0.0621	-0.06849	-0.06949	0.01242	-0.06239	-0.06389	0.01242	-0.07058	-0.07086
0.01243	-0.07342	-0.07439	0.01243	-0.06517	-0.06224	0.06215	-0.07364	-0.07286	0.01243	-0.06645	-0.06764	0.06215	-0.06217	-0.06555	0.06215	-0.06817	-0.06949	0.01243	-0.06299	-0.06474	0.01243	-0.07024	-0.07095
0.01244	-0.07355	-0.07451	0.01244	-0.06549	-0.06292	0.0622	-0.07376	-0.07342	0.01244	-0.06699	-0.06892	0.0622	-0.06149	-0.06527	0.0622	-0.06842	-0.06986	0.01244	-0.06295	-0.06439	0.01244	-0.07064	-0.07077
0.01245	-0.07323	-0.07442	0.01245	-0.06539	-0.06364	0.06225	-0.07167	-0.0728	0.01245	-0.06708	-0.06795	0.06225	-0.06121	-0.06511	0.06225	-0.06867	-0.0693	0.01245	-0.0628	-0.0642	0.01245	-0.0702	-0.07077
0.01246	-0.07355	-0.07423	0.01246	-0.06524	-0.0633	0.0623	-0.07373	-0.07267	0.01246	-0.06745	-0.06786	0.0623	-0.06214	-0.06536	0.0623	-0.0672	-0.07064	0.01246	-0.06305	-0.06389	0.01246	-0.0707	-0.07067
0.01247	-0.07333	-0.07464	0.01247	-0.06536	-0.06274	0.06235	-0.07376	-0.07455	0.01247	-0.06642	-0.06789	0.06235	-0.06149	-0.06564	0.06235	-0.06852	-0.06936	0.01247	-0.06286	-0.06467	0.01247	-0.0703	-0.07086
0.01248	-0.07361	-0.07442	0.01248	-0.06527	-0.06267	0.0624	-0.07358	-0.07333	0.01248	-0.0668	-0.0677	0.0624	-0.0618	-0.06536	0.0624	-0.06867	-0.0692	0.01248	-0.06261	-0.06411	0.01248	-0.07067	-0.07067
0.01249	-0.07358	-0.07442	0.01249	-0.06536	-0.06264	0.06245	-0.07355	-0.0752	0.01249	-0.06692	-0.06795	0.06245	-0.06208	-0.06574	0.06245	-0.06845	-0.06958	0.01249	-0.0627	-0.06439	0.01249	-0.07033	-0.0707
0.0125	-0.07367	-0.07467	0.0125	-0.06524	-0.06364	0.0625	-0.0742	-0.07439	0.0125	-0.06786	-0.06824	0.0625	-0.0613	-0.06508	0.0625	-0.06811	-0.06983	0.0125	-0.06152	-0.06355	0.0125	-0.07067	-0.0707
0.01251	-0.07361	-0.0743	0.01251	-0.06527	-0.06342	0.06255	-0.07433	-0.0728	0.01251	-0.06633	-0.06808	0.06255	-0.06158	-0.0652	0.06255	-0.06849	-0.0692	0.01251	-0.06289	-0.06317	0.01251	-0.0707	-0.07089
0.01252	-0.07386	-0.0748	0.01252	-0.06483	-0.06255	0.0626	-0.07333	-0.07455	0.01252	-0.0663	-0.06814	0.0626	-0.06208	-0.0658	0.0626	-0.06836	-0.06933	0.01252	-0.06327	-0.06427	0.01252	-0.07086	-0.0708
0.01253	-0.07348	-0.07442	0.01253	-0.06499	-0.06242	0.06265	-0.07373	-0.07317	0.01253	-0.06736	-0.06808	0.06265	-0.06152	-0.06508	0.06265	-0.06814	-0.06961	0.01253	-0.0628	-0.06486	0.01253	-0.07061	-0.0708
0.01254	-0.07358	-0.0742	0.01254	-0.0647	-0.06264	0.0627	-0.07361	-0.0748	0.01254	-0.0672	-0.06799	0.0627	-0.06149	-0.06495	0.0627	-0.0682	-0.0697	0.01254	-0.06277	-0.06449	0.01254	-0.07099	-0.07083
0.01255	-0.07333	-0.07455	0.01255	-0.06508	-0.06274	0.06275	-0.07467	-0.07417	0.01255	-0.06649	-0.06842	0.06275	-0.06242	-0.06558	0.06275	-0.06905	-0.06902	0.01255	-0.06199	-0.06411	0.01255	-0.07064	-0.07099
0.01256	-0.07351	-0.07439	0.01256	-0.06486	-0.06314	0.0628	-0.07286	-0.07495	0.01256	-0.0657	-0.06792	0.0628	-0.06186	-0.06524	0.0628	-0.06811	-0.06958	0.01256	-0.06274	-0.06402	0.01256	-0.07089	-0.07092
0.01257	-0.07351	-0.07414	0.01257	-0.06524	-0.06224	0.06285	-0.07395	-0.07351	0.01257	-0.06699	-0.06886	0.06285	-0.06127	-0.06524	0.06285	-0.06867	-0.06924	0.01257	-0.06283	-0.06452	0.01257	-0.07039	-0.07086
0.01258	-0.07355	-0.07455	0.01258	-0.06514	-0.06208	0.0629	-0.07361	-0.07476	0.01258	-0.06711	-0.06808	0.0629	-0.06217	-0.06561	0.0629	-0.06814	-0.06942	0.01258	-0.06261	-0.0647	0.01258	-0.0708	-0.07083
0.01259	-0.0733	-0.07448	0.01259	-0.06527	-0.06295	0.06295	-0.07395	-0.07298	0.01259	-0.06605	-0.06808	0.06295	-0.06202	-0.06524	0.06295	-0.06836	-0.06914	0.01259	-0.0632	-0.0643	0.01259	-0.0703	-0.07108
0.0126	-0.07355	-0.07467	0.0126	-0.06517	-0.06317	0.063	-0.07317	-0.07458	0.0126	-0.0663	-0.06758	0.063	-0.06152	-0.06517	0.063	-0.06811	-0.06961	0.0126	-0.06305	-0.06424	0.0126	-0.07064	-0.07074
0.01261	-0.07345	-0.07436	0.01261	-0.06555	-0.0627	0.06305	-0.07323	-0.07251	0.01261	-0.06695	-0.06783	0.06305	-0.06267	-0.06577	0.06305	-0.06811	-0.06983	0.01261	-0.06267	-0.06433	0.01261	-0.07027	-0.07095
0.01262	-0.07358	-0.07455	0.01262	-0.06542	-0.06252	0.0631	-0.07286	-0.07489	0.01262	-0.06705	-0.06774	0.0631	-0.06161	-0.06558	0.0631	-0.06795	-0.06933	0.01262	-0.06261	-0.06442	0.01262	-0.07092	-0.07095
0.01263	-0.07351	-0.07451	0.01263	-0.06555	-0.06261	0.06315	-0.07311	-0.07345	0.01263	-0.06674	-0.0677	0.06315	-0.06155	-0.06464	0.06315	-0.06811	-0.06933	0.01263	-0.06258	-0.06464	0.01263	-0.07058	-0.07089
0.01264	-0.0737	-0.07455	0.01264	-0.06549	-0.0633	0.0632	-0.07367	-0.07383	0.01264	-0.0668	-0.0678	0.0632	-0.06189	-0.06558	0.0632	-0.06792	-0.06892	0.01264	-0.06255	-0.06349	0.01264	-0.07077	-0.0707
0.01265	-0.07364	-0.07458	0.01265	-0.06524	-0.06377	0.06325	-0.07486	-0.07292	0.01265	-0.0673	-0.06799	0.06325	-0.06199	-0.06549	0.06325	-0.06814	-0.06933	0.01265	-0.06289	-0.0637	0.01265	-0.07036	-0.07077
0.01266	-0.07376	-0.07458	0.01266	-0.06689	-0.06317	0.0633	-0.0738	-0.07298	0.01266	-0.06742	-0.06836	0.0633	-0.06142	-0.06502	0.0633	-0.06802	-0.06924	0.01266	-0.06311	-0.06395	0.01266	-0.0708	-0.07089
0.01267	-0.07364	-0.0748	0.01267	-0.06483	-0.0627	0.06335	-0.07492	-0.0737	0.01267	-0.06624	-0.06852	0.06335	-0.06167	-0.06514	0.06335	-0.0682	-0.06914	0.01267	-0.06286	-0.06505	0.01267	-0.07036	-0.07089
0.01268	-0.07364	-0.07439	0.01268	-0.06492	-0.06249	0.0634	-0.07445	-0.07239	0.01268	-0.06649	-0.06833	0.0634	-0.06205	-0.06564	0.0634	-0.06761	-0.06958	0.01268	-0.06264	-0.06436	0.01268	-0.07074	-0.07089
0.01269	-0.07333	-0.07458	0.01269	-0.06511	-0.06302	0.06345	-0.07345	-0.07423	0.01269	-0.06545	-0.06814	0.06345	-0.06155	-0.06539	0.06345	-0.06795	-0.06952	0.01269	-0.06289	-0.06424	0.01269	-0.07024	-0.07095
0.0127	-0.07351	-0.07433	0.0127	-0.06539	-0.06367	0.0635	-0.07348	-0.07408	0.0127	-0.06642	-0.06849	0.0635	-0.06158	-0.06505	0.0635	-0.06805	-0.06942	0.0127	-0.06261	-0.06314	0.0127	-0.07064	-0.07114
0.01271	-0.07342	-0.07445	0.01271	-0.0648	-0.06245	0.06355	-0.07308	-0.07439	0.01271	-0.06558	-0.06805	0.06355	-0.06161	-0.06558	0.06355	-0.06849	-0.06955	0.01271	-0.06286	-0.06377	0.01271	-0.07039	-0.07095
0.01272	-0.07351	-0.07445	0.01272	-0.06477	-0.06217	0.0636	-0.07308	-0.0743	0.01272	-0.0663	-0.06786	0.0636	-0.06174	-0.06495	0.0636	-0.06817	-0.06964	0.01272	-0.06302	-0.06452	0.01272	-0.07064	-0.07092
0.01273	-0.07333	-0.07417	0.01273	-0.06502	-0.06252	0.06365	-0.07226	-0.07298	0.01273	-0.06674	-0.06733	0.06365	-0.06192	-0.06455	0.06365	-0.06858	-0.07058	0.01273	-0.06267	-0.0652	0.01273	-0.0703	-0.07092
0.01274	-0.07351	-0.0743	0.01274	-0.06511	-0.0632	0.0637	-0.07358	-0.07376	0.01274	-0.06708	-0.06783	0.0637	-0.06158	-0.06586	0.0637	-0.06814	-0.06927	0.01274	-0.06336	-0.0643	0.01274	-0.07064	-0.07083
0.01275	-0.07348	-0.07445	0.01275	-0.06649	-0.06292	0.06375	-0.07476	-0.0737	0.01275	-0.06652	-0.06786	0.06375	-0.06164	-0.06508	0.06375	-0.06886	-0.06933	0.01275	-0.06305	-0.0643	0.01275	-0.07024	-0.07092
0.01276	-0.07351	-0.07448	0.01276	-0.06561	-0.06249	0.0638	-0.07389	-0.07361	0.01276	-0.06642	-0.06745	0.0638	-0.06183	-0.06514	0.0638	-0.06817	-0.06902	0.01276	-0.06295	-0.06442	0.01276	-0.07061	-0.07083
0.01277	-0.07336	-0.07451	0.01277	-0.06533	-0.06192	0.06385	-0.07492	-0.07261	0.01277	-0.06683	-0.06786	0.06385	-0.06155	-0.06558	0.06385	-0.06817	-0.06936	0.01277	-0.06299	-0.06549	0.01277	-0.07033	-0.0708
0.01278	-0.07367	-0.07455	0.01278	-0.06545	-0.06274	0.0639	-0.0742	-0.07386	0.01278	-0.06792	-0.06774	0.0639	-0.06152	-0.0652	0.0639	-0.06908	-0.06952	0.01278	-0.06264	-0.06533	0.01278	-0.07064	-0.07074
0.01279	-0.07339	-0.07455	0.01279	-0.06549	-0.06317	0.06395	-0.07348	-0.07417	0.01279	-0.06695	-0.06811	0.06395	-0.0618	-0.06524	0.06395	-0.06792	-0.06933	0.01279	-0.06292	-0.06489	0.01279	-0.07024	-0.07086
0.0128	-0.07364	-0.07414	0.0128	-0.06536	-0.06333	0.064	-0.07417	-0.07333	0.0128	-0.06695	-0.06783	0.064	-0.06202	-0.06595	0.064	-0.06786	-0.06911	0.0128	-0.06283	-0.06514	0.0128	-0.07067	-0.07077
0.01281	-0.07373	-0.0747	0.01281	-0.06542	-0.06283	0.06405	-0.07317	-0.07333	0.01281	-0.0667	-0.06817	0.06405	-0.06142	-0.06505	0.06405	-0.0677	-0.06949	0.01281	-0.06289	-0.0642	0.01281	-0.07042	-0.07092
0.01282	-0.0738	-0.07433	0.01282	-0.0652	-0.06199	0.0641	-0.07317	-0.07292	0.01282	-0.0663	-0.06783	0.0641	-0.06224	-0.06539	0.0641	-0.06842	-0.06792	0.01282	-0.06277	-0.06424	0.01282	-0.07067	-0.07095
0.01283	-0.07351	-0.0748	0.01283	-0.06524	-0.06305	0.06415	-0.0733	-0.07405	0.01283	-0.0663	-0.06792	0.06415	-0.06183	-0.06645	0.06415	-0.06817	-0.06936	0.01283	-0.06261	-0.0648	0.01283	-0.07049	-0.07111
0.01284	-0.07361	-0.07445	0.01284	-0.06517	-0.06352	0.0642	-0.07301	-0.07417	0.01284	-0.0657	-0.06802	0.0642	-0.06183	-0.06514	0.0642	-0.0683	-0.06945	0.01284	-0.06286	-0.06408	0.01284	-0.07095	-0.07095
0.01285	-0.07355	-0.07439	0.01285	-0.06499	-0.06333	0.06425	-0.0723	-0.07461	0.01285	-0.0662	-0.06836	0.06425	-0.06158	-0.06477	0.06425	-0.06845	-0.06945	0.01285	-0.0628	-0.06389	0.01285	-0.07058	-0.07083
0.01286	-0.07345	-0.07461	0.01286	-0.0652	-0.06274	0.0643	-0.07339	-0.07383	0.01286	-0.06677	-0.06774	0.0643	-0.06164	-0.06574	0.0643	-0.06786	-0.06955	0.01286	-0.0628	-0.06383	0.01286	-0.0708	-0.07074
0.01287	-0.07348	-0.07451	0.01287	-0.0653	-0.06258	0.06435	-0.07383	-0.07367	0.01287	-0.06677	-0.06802	0.06435	-0.06161	-0.06508	0.06435	-0.06817	-0.06924	0.01287	-0.06295	-0.06399	0.01287	-0.07055	-0.07095
0.01288	-0.07361	-0.07458	0.01288	-0.06527	-0.06258	0.0644	-0.0753	-0.07239	0.01288	-0.06627	-0.06811	0.0644	-0.06236	-0.06492	0.0644	-0.06811	-0.06936	0.01288	-0.06258	-0.06411	0.01288	-0.07067	-0.07105
0.01289	-0.07361	-0.07464	0.01289	-0.06517	-0.06333	0.06445	-0.07251	-0.0728	0.01289	-0.06661	-0.06699	0.06445	-0.06189	-0.06558	0.06445	-0.06824	-0.06958	0.01289	-0.06302	-0.06427	0.01289	-0.07039	-0.0708
0.0129	-0.07364	-0.07436	0.0129	-0.0652	-0.0627	0.0645	-0.07336	-0.07345	0.0129	-0.06742	-0.06774	0.0645	-0.06167	-0.06536	0.0645	-0.06827	-0.06895	0.0129	-0.0627	-0.06358	0.0129	-0.07039	-0.07077
0.01291	-0.07336	-0.07464	0.01291	-0.06527	-0.06196	0.06455	-0.07355	-0.07326	0.01291	-0.06758	-0.06789	0.06455	-0.06158	-0.06514	0.06455	-0.06814	-0.07011	0.01291	-0.06286	-0.06358	0.01291	-0.07008	-0.07086
0.01292	-0.07364	-0.07448	0.01292	-0.06533	-0.06202	0.0646	-0.07317	-0.07311	0.01292	-0.06695	-0.06814	0.0646	-0.06174	-0.06555	0.0646	-0.06814	-0.06942	0.01292	-0.06274	-0.06364	0.01292	-0.07045	-0.07086
0.01293	-0.07351	-0.07442	0.01293	-0.06314	-0.06289	0.06465	-0.0737	-0.07189	0.01293	-0.06661	-0.06795	0.06465	-0.06136	-0.06514	0.06465	-0.0697	-0.07039	0.01293	-0.06289	-0.06492	0.01293	-0.0702	-0.07067
0.01294	-0.07358	-0.07448	0.01294	-0.06533	-0.06292	0.0647	-0.07298	-0.07355	0.01294	-0.06695	-0.06792	0.0647	-0.06177	-0.06477	0.0647	-0.0683	-0.06924	0.01294	-0.06283	-0.06424	0.01294	-0.07061	-0.07061
0.01295	-0.07348	-0.07464	0.01295	-0.06558	-0.0627	0.06475	-0.07376	-0.07389	0.01295	-0.06642	-0.06774	0.06475	-0.06186	-0.06549	0.06475	-0.06777	-0.06914	0.01295	-0.06283	-0.06424	0.01295	-0.07042	-0.07067
0.01296	-0.07376	-0.07445	0.01296	-0.06542	-0.06249	0.0648	-0.07517	-0.07351	0.01296	-0.06642	-0.0678	0.0648	-0.06158	-0.0653	0.0648	-0.0692	-0.06883	0.01296	-0.06252	-0.06258	0.01296	-0.07077	-0.07061
0.01297	-0.07355	-0.07458	0.01297	-0.06524	-0.06242	0.06485	-0.07305	-0.07442	0.01297	-0.0653	-0.06808	0.06485	-0.06152	-0.06474	0.06485	-0.06827	-0.06949	0.01297	-0.06264	-0.06392	0.01297	-0.07045	-0.07064
0.01298	-0.07351	-0.07451	0.01298	-0.0652	-0.06361	0.0649	-0.07333	-0.0737	0.01298	-0.06686	-0.06833	0.0649	-0.06177	-0.06549	0.0649	-0.0683	-0.06914	0.01298	-0.06261	-0.06449	0.01298	-0.07089	-0.0707
0.01299	-0.07355	-0.07455	0.01299	-0.06524	-0.0637	0.06495	-0.07348	-0.07405	0.01299	-0.06695	-0.06836	0.06495	-0.06177	-0.06505	0.06495	-0.06774	-0.06998	0.01299	-0.06295	-0.0647	0.01299	-0.07064	-0.07099
0.013	-0.07376	-0.07461	0.013	-0.06505	-0.06352	0.065	-0.07401	-0.07376	0.013	-0.06705	-0.06839	0.065	-0.06174	-0.06508	0.065	-0.06852	-0.06974	0.013	-0.06242	-0.06433	0.013	-0.07102	-0.07099
0.01301	-0.07336	-0.07451	0.01301	-0.06517	-0.06289	0.06505	-0.07395	-0.07348	0.01301	-0.0662	-0.0682	0.06505	-0.06202	-0.06517	0.06505	-0.06814	-0.06942	0.01301	-0.06274	-0.06424	0.01301	-0.07042	-0.07089
0.01302	-0.0737	-0.07436	0.01302	-0.06286	-0.06289	0.0651	-0.07476	-0.0738	0.01302	-0.06605	-0.0678	0.0651	-0.06158	-0.06536	0.0651	-0.06864	-0.06955	0.01302	-0.06283	-0.06427	0.01302	-0.07067	-0.07089
0.01303	-0.07339	-0.07458	0.01303	-0.06477	-0.06345	0.06515	-0.07305	-0.07386	0.01303	-0.06667	-0.06802	0.06515	-0.06183	-0.06492	0.06515	-0.06808	-0.06892	0.01303	-0.06183	-0.06452	0.01303	-0.07027	-0.07105
0.01304	-0.07364	-0.07455	0.01304	-0.06486	-0.06345	0.0652	-0.07351	-0.07367	0.01304	-0.06745	-0.06799	0.0652	-0.06211	-0.0652	0.0652	-0.06861	-0.06942	0.01304	-0.0628	-0.06495	0.01304	-0.07058	-0.07114
0.01305	-0.07355	-0.07448	0.01305	-0.06524	-0.06261	0.06525	-0.0727	-0.0738	0.01305	-0.06683	-0.06842	0.06525	-0.06167	-0.06574	0.06525	-0.06849	-0.06955	0.01305	-0.0628	-0.06483	0.01305	-0.0702	-0.07092
0.01306	-0.07348	-0.07464	0.01306	-0.06511	-0.06239	0.0653	-0.07292	-0.07392	0.01306	-0.06645	-0.06783	0.0653	-0.06105	-0.06452	0.0653	-0.06795	-0.06927	0.01306	-0.06311	-0.0642	0.01306	-0.07049	-0.07108
0.01307	-0.07358	-0.07461	0.01307	-0.06508	-0.06255	0.06535	-0.0738	-0.07405	0.01307	-0.06658	-0.06799	0.06535	-0.06186	-0.06683	0.06535	-0.0677	-0.06961	0.01307	-0.06261	-0.06399	0.01307	-0.07039	-0.07092
0.01308	-0.07367	-0.07473	0.01308	-0.06489	-0.06305	0.0654	-0.07373	-0.07361	0.01308	-0.06736	-0.06764	0.0654	-0.06167	-0.06542	0.0654	-0.06745	-0.06905	0.01308	-0.06252	-0.06408	0.01308	-0.07061	-0.07067
0.01309	-0.07348	-0.07464	0.01309	-0.0653	-0.06311	0.06545	-0.07276	-0.07417	0.01309	-0.06686	-0.06799	0.06545	-0.06183	-0.06502	0.06545	-0.06795	-0.06949	0.01309	-0.06252	-0.06386	0.01309	-0.07036	-0.07067
0.0131	-0.0737	-0.0747	0.0131	-0.06511	-0.06211	0.0655	-0.07367	-0.07351	0.0131	-0.0663	-0.06795	0.0655	-0.06177	-0.06474	0.0655	-0.06827	-0.06917	0.0131	-0.06289	-0.06474	0.0131	-0.07064	-0.07064
0.01311	-0.07339	-0.07486	0.01311	-0.06408	-0.06314	0.06555	-0.07258	-0.0738	0.01311	-0.06617	-0.06786	0.06555	-0.06221	-0.0657	0.06555	-0.06774	-0.06955	0.01311	-0.06258	-0.06467	0.01311	-0.07042	-0.07058
0.01312	-0.07367	-0.0743	0.01312	-0.06499	-0.06299	0.0656	-0.07351	-0.07364	0.01312	-0.06627	-0.06795	0.0656	-0.06146	-0.06495	0.0656	-0.06736	-0.06917	0.01312	-0.06267	-0.06411	0.01312	-0.07058	-0.07058
0.01313	-0.07348	-0.07476	0.01313	-0.06533	-0.06367	0.06565	-0.07389	-0.0742	0.01313	-0.06674	-0.06824	0.06565	-0.06202	-0.06539	0.06565	-0.06795	-0.06942	0.01313	-0.06283	-0.06374	0.01313	-0.07036	-0.07058
0.01314	-0.07348	-0.07451	0.01314	-0.06511	-0.06299	0.0657	-0.07483	-0.0737	0.01314	-0.06708	-0.06842	0.0657	-0.06139	-0.06542	0.0657	-0.06814	-0.06949	0.01314	-0.06267	-0.06395	0.01314	-0.0708	-0.07089
0.01315	-0.07333	-0.07464	0.01315	-0.06439	-0.0627	0.06575	-0.07423	-0.07395	0.01315	-0.06611	-0.06817	0.06575	-0.06239	-0.0652	0.06575	-0.06824	-0.06967	0.01315	-0.06274	-0.06442	0.01315	-0.07052	-0.07105
0.01316	-0.07351	-0.07445	0.01316	-0.06499	-0.06292	0.0658	-0.07405	-0.07361	0.01316	-0.06602	-0.06814	0.0658	-0.06161	-0.06536	0.0658	-0.0688	-0.06977	0.01316	-0.06186	-0.06427	0.01316	-0.07089	-0.07102
0.01317	-0.07333	-0.0747	0.01317	-0.06505	-0.06317	0.06585	-0.07401	-0.07398	0.01317	-0.06677	-0.06761	0.06585	-0.06199	-0.0657	0.06585	-0.06933	-0.06986	0.01317	-0.06102	-0.0642	0.01317	-0.0703	-0.07092
0.01318	-0.07348	-0.07458	0.01318	-0.0652	-0.06352	0.0659	-0.07323	-0.07345	0.01318	-0.0673	-0.06967	0.0659	-0.06164	-0.06492	0.0659	-0.06817	-0.06905	0.01318	-0.0628	-0.0632	0.01318	-0.0708	-0.07108
0.01319	-0.07339	-0.07445	0.01319	-0.06514	-0.06283	0.06595	-0.07373	-0.07358	0.01319	-0.06677	-0.06802	0.06595	-0.06217	-0.06461	0.06595	-0.0678	-0.06977	0.01319	-0.06302	-0.06295	0.01319	-0.0703	-0.07099
0.0132	-0.07345	-0.0747	0.0132	-0.0653	-0.06264	0.066	-0.07436	-0.0742	0.0132	-0.06661	-0.06811	0.066	-0.06171	-0.06561	0.066	-0.06855	-0.07039	0.0132	-0.06286	-0.06358	0.0132	-0.07077	-0.0707
0.01321	-0.0733	-0.0742	0.01321	-0.06524	-0.06242	0.06605	-0.0728	-0.07376	0.01321	-0.06636	-0.06783	0.06605	-0.06171	-0.06505	0.06605	-0.06636	-0.06905	0.01321	-0.06299	-0.06411	0.01321	-0.07014	-0.07064
0.01322	-0.07355	-0.07473	0.01322	-0.0653	-0.06283	0.0661	-0.07423	-0.07361	0.01322	-0.06742	-0.06795	0.0661	-0.06155	-0.06483	0.0661	-0.06805	-0.0693	0.01322	-0.0628	-0.06377	0.01322	-0.07055	-0.07074
0.01323	-0.07342	-0.07461	0.01323	-0.06542	-0.06295	0.06615	-0.07401	-0.07389	0.01323	-0.06755	-0.06802	0.06615	-0.06199	-0.06567	0.06615	-0.06814	-0.06964	0.01323	-0.06305	-0.0642	0.01323	-0.07027	-0.0707
0.01324	-0.07364	-0.07458	0.01324	-0.06542	-0.06274	0.0662	-0.0738	-0.07373	0.01324	-0.06711	-0.0682	0.0662	-0.0628	-0.06517	0.0662	-0.06817	-0.0697	0.01324	-0.06264	-0.06317	0.01324	-0.07055	-0.07055
0.01325	-0.0737	-0.07464	0.01325	-0.06555	-0.06214	0.06625	-0.0738	-0.07408	0.01325	-0.0663	-0.06802	0.06625	-0.06186	-0.06602	0.06625	-0.06749	-0.06998	0.01325	-0.06299	-0.0642	0.01325	-0.07039	-0.07083
0.01326	-0.07376	-0.07433	0.01326	-0.06527	-0.06289	0.0663	-0.07342	-0.07364	0.01326	-0.06639	-0.06786	0.0663	-0.06192	-0.06542	0.0663	-0.06874	-0.06949	0.01326	-0.0608	-0.06411	0.01326	-0.07086	-0.07077
0.01327	-0.07355	-0.07464	0.01327	-0.06527	-0.0628	0.06635	-0.07526	-0.07383	0.01327	-0.06667	-0.06833	0.06635	-0.06155	-0.06505	0.06635	-0.0677	-0.06949	0.01327	-0.06286	-0.06464	0.01327	-0.07039	-0.07083
0.01328	-0.07351	-0.07436	0.01328	-0.06483	-0.06311	0.0664	-0.07445	-0.0738	0.01328	-0.06717	-0.06833	0.0664	-0.06224	-0.06617	0.0664	-0.06827	-0.0692	0.01328	-0.06261	-0.06461	0.01328	-0.07083	-0.07086
0.01329	-0.07351	-0.0748	0.01329	-0.06511	-0.06249	0.06645	-0.07308	-0.07383	0.01329	-0.06599	-0.0678	0.06645	-0.06164	-0.06545	0.06645	-0.0652	-0.06814	0.01329	-0.0627	-0.06458	0.01329	-0.07055	-0.07086
0.0133	-0.07373	-0.07458	0.0133	-0.06495	-0.0632	0.0665	-0.07367	-0.07361	0.0133	-0.06508	-0.06792	0.0665	-0.06192	-0.06508	0.0665	-0.06783	-0.07023	0.0133	-0.06274	-0.06402	0.0133	-0.0707	-0.07083
0.01331	-0.07351	-0.07476	0.01331	-0.0652	-0.06395	0.06655	-0.07333	-0.07298	0.01331	-0.06589	-0.06861	0.06655	-0.06164	-0.0653	0.06655	-0.06814	-0.0693	0.01331	-0.0627	-0.06342	0.01331	-0.07039	-0.07105
0.01332	-0.07355	-0.0743	0.01332	-0.06514	-0.06358	0.0666	-0.07255	-0.07401	0.01332	-0.06686	-0.06786	0.0666	-0.06196	-0.06545	0.0666	-0.06808	-0.0693	0.01332	-0.06402	-0.06386	0.01332	-0.07077	-0.07092
0.01333	-0.07336	-0.07445	0.01333	-0.06508	-0.06295	0.06665	-0.07311	-0.07389	0.01333	-0.0672	-0.06805	0.06665	-0.06199	-0.06595	0.06665	-0.06752	-0.06986	0.01333	-0.06289	-0.06424	0.01333	-0.07039	-0.07102
0.01334	-0.07361	-0.0743	0.01334	-0.06477	-0.06267	0.0667	-0.07376	-0.07345	0.01334	-0.06649	-0.0682	0.0667	-0.06171	-0.06524	0.0667	-0.06799	-0.06849	0.01334	-0.0632	-0.06461	0.01334	-0.07052	-0.07086
0.01335	-0.07358	-0.07439	0.01335	-0.0652	-0.0627	0.06675	-0.07376	-0.07345	0.01335	-0.06605	-0.06817	0.06675	-0.06199	-0.06558	0.06675	-0.06883	-0.06949	0.01335	-0.06221	-0.0642	0.01335	-0.07024	-0.07111
0.01336	-0.07351	-0.07448	0.01336	-0.06505	-0.0627	0.0668	-0.07276	-0.0738	0.01336	-0.06617	-0.06786	0.0668	-0.06161	-0.06511	0.0668	-0.06911	-0.06952	0.01336	-0.0627	-0.0637	0.01336	-0.07061	-0.07095
0.01337	-0.07358	-0.07451	0.01337	-0.0653	-0.06245	0.06685	-0.07314	-0.07395	0.01337	-0.06736	-0.0677	0.06685	-0.0623	-0.0662	0.06685	-0.0678	-0.07008	0.01337	-0.06311	-0.0638	0.01337	-0.0703	-0.07067
0.01338	-0.07364	-0.07448	0.01338	-0.06505	-0.06224	0.0669	-0.07389	-0.07355	0.01338	-0.06739	-0.06792	0.0669	-0.06139	-0.06564	0.0669	-0.07011	-0.07045	0.01338	-0.0632	-0.06424	0.01338	-0.07045	-0.07089
0.01339	-0.07342	-0.0747	0.01339	-0.06517	-0.06277	0.06695	-0.07373	-0.07373	0.01339	-0.06708	-0.06786	0.06695	-0.06155	-0.06533	0.06695	-0.0687	-0.0692	0.01339	-0.06289	-0.06442	0.01339	-0.07024	-0.07052
0.0134	-0.07373	-0.07442	0.0134	-0.0653	-0.06277	0.067	-0.07301	-0.07386	0.0134	-0.06642	-0.06849	0.067	-0.06214	-0.06511	0.067	-0.06761	-0.06908	0.0134	-0.06264	-0.06505	0.0134	-0.07074	-0.0708
0.01341	-0.07339	-0.07461	0.01341	-0.06517	-0.0628	0.06705	-0.07286	-0.07348	0.01341	-0.06633	-0.06802	0.06705	-0.06242	-0.06558	0.06705	-0.06939	-0.06855	0.01341	-0.06299	-0.06527	0.01341	-0.07045	-0.07074
0.01342	-0.07367	-0.07433	0.01342	-0.0653	-0.06245	0.0671	-0.07367	-0.07351	0.01342	-0.06727	-0.06786	0.0671	-0.06071	-0.06511	0.0671	-0.06774	-0.06961	0.01342	-0.06255	-0.06452	0.01342	-0.07074	-0.07074
0.01343	-0.07351	-0.07467	0.01343	-0.06514	-0.06305	0.06715	-0.07351	-0.07373	0.01343	-0.06649	-0.06805	0.06715	-0.06205	-0.0652	0.06715	-0.0673	-0.06774	0.01343	-0.06267	-0.06427	0.01343	-0.07039	-0.07083
0.01344	-0.07364	-0.07473	0.01344	-0.06611	-0.06383	0.0672	-0.07367	-0.07383	0.01344	-0.06717	-0.06836	0.0672	-0.06192	-0.06542	0.0672	-0.06845	-0.06961	0.01344	-0.06308	-0.06367	0.01344	-0.07086	-0.07074
0.01345	-0.07358	-0.07467	0.01345	-0.06524	-0.06283	0.06725	-0.07245	-0.0738	0.01345	-0.06595	-0.0682	0.06725	-0.06164	-0.06539	0.06725	-0.06845	-0.0693	0.01345	-0.06358	-0.06436	0.01345	-0.07083	-0.07083
0.01346	-0.07364	-0.07436	0.01346	-0.06508	-0.06258	0.0673	-0.07295	-0.07358	0.01346	-0.06592	-0.06836	0.0673	-0.0618	-0.06467	0.0673	-0.06802	-0.06886	0.01346	-0.06239	-0.06477	0.01346	-0.07108	-0.07095
0.01347	-0.07339	-0.0747	0.01347	-0.06495	-0.06249	0.06735	-0.07376	-0.07392	0.01347	-0.06589	-0.06827	0.06735	-0.06202	-0.06499	0.06735	-0.06736	-0.06905	0.01347	-0.06255	-0.06514	0.01347	-0.07077	-0.07142
0.01348	-0.0737	-0.07455	0.01348	-0.06505	-0.06327	0.0674	-0.07373	-0.07364	0.01348	-0.06689	-0.06817	0.0674	-0.06149	-0.06545	0.0674	-0.06817	-0.06902	0.01348	-0.06233	-0.06436	0.01348	-0.0708	-0.07083
0.01349	-0.07361	-0.07442	0.01349	-0.06486	-0.06258	0.06745	-0.0743	-0.0737	0.01349	-0.06655	-0.0683	0.06745	-0.06299	-0.06492	0.06745	-0.06752	-0.06992	0.01349	-0.0627	-0.06392	0.01349	-0.07045	-0.07083
0.0135	-0.07358	-0.07455	0.0135	-0.06527	-0.06236	0.0675	-0.07364	-0.07355	0.0135	-0.0662	-0.06767	0.0675	-0.0628	-0.06439	0.0675	-0.06955	-0.07023	0.0135	-0.06305	-0.0638	0.0135	-0.0707	-0.07095
0.01351	-0.07355	-0.07455	0.01351	-0.06558	-0.06255	0.06755	-0.07342	-0.07483	0.01351	-0.0658	-0.06786	0.06755	-0.06096	-0.06527	0.06755	-0.06805	-0.06895	0.01351	-0.06317	-0.06442	0.01351	-0.07033	-0.07117
0.01352	-0.07348	-0.07461	0.01352	-0.06524	-0.06311	0.0676	-0.07342	-0.07364	0.01352	-0.06674	-0.06749	0.0676	-0.06183	-0.06536	0.0676	-0.06717	-0.07067	0.01352	-0.06305	-0.06461	0.01352	-0.07045	-0.07114
0.01353	-0.07339	-0.07467	0.01353	-0.06542	-0.06224	0.06765	-0.07373	-0.07383	0.01353	-0.0667	-0.06808	0.06765	-0.06196	-0.06561	0.06765	-0.06792	-0.0708	0.01353	-0.06424	-0.06533	0.01353	-0.07005	-0.07089
0.01354	-0.07358	-0.07448	0.01354	-0.06549	-0.06267	0.0677	-0.07361	-0.07305	0.01354	-0.06689	-0.06774	0.0677	-0.06189	-0.06527	0.0677	-0.06764	-0.06911	0.01354	-0.06255	-0.06452	0.01354	-0.07039	-0.07105
0.01355	-0.07348	-0.07467	0.01355	-0.0653	-0.0632	0.06775	-0.07364	-0.07364	0.01355	-0.06642	-0.06802	0.06775	-0.06152	-0.06477	0.06775	-0.0688	-0.06883	0.01355	-0.06261	-0.06477	0.01355	-0.07033	-0.07092
0.01356	-0.07373	-0.07489	0.01356	-0.06524	-0.06352	0.0678	-0.07367	-0.0733	0.01356	-0.06527	-0.06789	0.0678	-0.06221	-0.06524	0.0678	-0.06764	-0.06902	0.01356	-0.06255	-0.06411	0.01356	-0.07077	-0.07083
0.01357	-0.07339	-0.07445	0.01357	-0.06599	-0.06236	0.06785	-0.07361	-0.07395	0.01357	-0.06645	-0.06789	0.06785	-0.06133	-0.06549	0.06785	-0.06811	-0.0697	0.01357	-0.06261	-0.06395	0.01357	-0.07033	-0.07058
0.01358	-0.07376	-0.07442	0.01358	-0.06555	-0.06242	0.0679	-0.0737	-0.07367	0.01358	-0.06708	-0.06786	0.0679	-0.06192	-0.06511	0.0679	-0.06967	-0.07089	0.01358	-0.06236	-0.06442	0.01358	-0.07089	-0.07052
0.01359	-0.07351	-0.07455	0.01359	-0.06545	-0.06277	0.06795	-0.07364	-0.07455	0.01359	-0.06727	-0.06814	0.06795	-0.06217	-0.06564	0.06795	-0.06833	-0.06914	0.01359	-0.06255	-0.06489	0.01359	-0.07042	-0.07058
0.0136	-0.07373	-0.07439	0.0136	-0.06508	-0.06324	0.068	-0.07364	-0.07333	0.0136	-0.0668	-0.06789	0.068	-0.06177	-0.06583	0.068	-0.06749	-0.06983	0.0136	-0.06236	-0.06517	0.0136	-0.07064	-0.07067
0.01361	-0.07342	-0.07467	0.01361	-0.06495	-0.0627	0.06805	-0.07386	-0.07358	0.01361	-0.06624	-0.06836	0.06805	-0.06139	-0.06505	0.06805	-0.06877	-0.06852	0.01361	-0.06174	-0.06442	0.01361	-0.0703	-0.07058
0.01362	-0.07358	-0.07436	0.01362	-0.06505	-0.0632	0.0681	-0.0737	-0.07408	0.01362	-0.06592	-0.06799	0.0681	-0.06252	-0.06495	0.0681	-0.06855	-0.06877	0.01362	-0.06242	-0.06395	0.01362	-0.07064	-0.07095
0.01363	-0.07342	-0.07451	0.01363	-0.06514	-0.06327	0.06815	-0.07373	-0.07405	0.01363	-0.06661	-0.06689	0.06815	-0.06158	-0.06567	0.06815	-0.06614	-0.07089	0.01363	-0.06264	-0.06364	0.01363	-0.0703	-0.0712
0.01364	-0.07351	-0.07433	0.01364	-0.06492	-0.06292	0.0682	-0.07373	-0.07398	0.01364	-0.06724	-0.06839	0.0682	-0.06149	-0.06474	0.0682	-0.06749	-0.07017	0.01364	-0.0628	-0.06383	0.01364	-0.07055	-0.07111
0.01365	-0.07355	-0.07451	0.01365	-0.0652	-0.06292	0.06825	-0.07436	-0.07376	0.01365	-0.0673	-0.06808	0.06825	-0.06202	-0.06542	0.06825	-0.06889	-0.06855	0.01365	-0.06302	-0.06442	0.01365	-0.0702	-0.07111
0.01366	-0.07373	-0.07458	0.01366	-0.06486	-0.06311	0.0683	-0.07364	-0.07395	0.01366	-0.0668	-0.06836	0.0683	-0.0613	-0.06545	0.0683	-0.06724	-0.06861	0.01366	-0.06274	-0.06461	0.01366	-0.07055	-0.07127
0.01367	-0.07361	-0.07458	0.01367	-0.06511	-0.06267	0.06835	-0.07364	-0.07389	0.01367	-0.06636	-0.06799	0.06835	-0.06167	-0.06524	0.06835	-0.06592	-0.06886	0.01367	-0.06277	-0.06442	0.01367	-0.07014	-0.07111
0.01368	-0.0737	-0.07458	0.01368	-0.0652	-0.06286	0.0684	-0.07364	-0.07364	0.01368	-0.06708	-0.06777	0.0684	-0.06189	-0.06502	0.0684	-0.06883	-0.06989	0.01368	-0.06261	-0.06405	0.01368	-0.07036	-0.07086
0.01369	-0.07339	-0.07473	0.01369	-0.06533	-0.0632	0.06845	-0.07364	-0.07448	0.01369	-0.0668	-0.06761	0.06845	-0.06177	-0.06589	0.06845	-0.06664	-0.07014	0.01369	-0.0628	-0.06408	0.01369	-0.06999	-0.07064
0.0137	-0.07351	-0.07486	0.0137	-0.06567	-0.06336	0.0685	-0.07351	-0.07392	0.0137	-0.06755	-0.06789	0.0685	-0.06155	-0.0653	0.0685	-0.06855	-0.0697	0.0137	-0.06289	-0.06361	0.0137	-0.07042	-0.07074
0.01371	-0.07339	-0.07451	0.01371	-0.06527	-0.0628	0.06855	-0.07355	-0.07367	0.01371	-0.06695	-0.06789	0.06855	-0.06221	-0.06533	0.06855	-0.06874	-0.06814	0.01371	-0.06227	-0.06417	0.01371	-0.07005	-0.07039
0.01372	-0.07358	-0.07458	0.01372	-0.06533	-0.06308	0.0686	-0.07367	-0.07295	0.01372	-0.06739	-0.06795	0.0686	-0.06174	-0.06511	0.0686	-0.06624	-0.06995	0.01372	-0.0628	-0.06499	0.01372	-0.07049	-0.07052
0.01373	-0.07348	-0.0747	0.01373	-0.06514	-0.06292	0.06865	-0.07345	-0.07401	0.01373	-0.06592	-0.06789	0.06865	-0.06174	-0.06452	0.06865	-0.06814	-0.07055	0.01373	-0.06283	-0.06549	0.01373	-0.07027	-0.07055
0.01374	-0.07355	-0.07448	0.01374	-0.06514	-0.06249	0.0687	-0.07333	-0.07358	0.01374	-0.06642	-0.06811	0.0687	-0.06167	-0.06514	0.0687	-0.06689	-0.0698	0.01374	-0.06205	-0.06455	0.01374	-0.0708	-0.07077
0.01375	-0.07336	-0.07455	0.01375	-0.06499	-0.06295	0.06875	-0.07383	-0.07333	0.01375	-0.0667	-0.06814	0.06875	-0.06152	-0.06574	0.06875	-0.06817	-0.06867	0.01375	-0.06258	-0.06374	0.01375	-0.07039	-0.0708
0.01376	-0.07355	-0.07448	0.01376	-0.06517	-0.06327	0.0688	-0.07358	-0.07426	0.01376	-0.0672	-0.06745	0.0688	-0.06186	-0.06533	0.0688	-0.06692	-0.07058	0.01376	-0.06249	-0.06345	0.01376	-0.07077	-0.07092
0.01377	-0.07345	-0.07442	0.01377	-0.06505	-0.06314	0.06885	-0.0737	-0.07311	0.01377	-0.06645	-0.06808	0.06885	-0.06205	-0.06561	0.06885	-0.06867	-0.07045	0.01377	-0.06327	-0.06417	0.01377	-0.07064	-0.07095
0.01378	-0.07355	-0.07445	0.01378	-0.06486	-0.06289	0.0689	-0.0737	-0.07414	0.01378	-0.06555	-0.0682	0.0689	-0.06167	-0.06536	0.0689	-0.06777	-0.06989	0.01378	-0.06258	-0.0643	0.01378	-0.07086	-0.07086
0.01379	-0.07326	-0.07451	0.01379	-0.06517	-0.06274	0.06895	-0.07373	-0.07376	0.01379	-0.06567	-0.06861	0.06895	-0.06161	-0.06499	0.06895	-0.06827	-0.0683	0.01379	-0.06283	-0.0647	0.01379	-0.07049	-0.07092
0.0138	-0.07361	-0.07442	0.0138	-0.06505	-0.0628	0.069	-0.07351	-0.07451	0.0138	-0.06599	-0.06811	0.069	-0.06249	-0.06505	0.069	-0.06961	-0.06877	0.0138	-0.06208	-0.06458	0.0138	-0.07089	-0.07092
0.01381	-0.07342	-0.07467	0.01381	-0.06511	-0.06252	0.06905	-0.0737	-0.07386	0.01381	-0.06655	-0.0682	0.06905	-0.06149	-0.06533	0.06905	-0.0667	-0.0707	0.01381	-0.06295	-0.06436	0.01381	-0.0703	-0.07083
0.01382	-0.07361	-0.07461	0.01382	-0.06511	-0.06311	0.0691	-0.07373	-0.07358	0.01382	-0.06699	-0.0682	0.0691	-0.06155	-0.0643	0.0691	-0.06852	-0.06842	0.01382	-0.06286	-0.06355	0.01382	-0.07064	-0.07086
0.01383	-0.07355	-0.07461	0.01383	-0.06536	-0.06327	0.06915	-0.07351	-0.07395	0.01383	-0.06652	-0.06805	0.06915	-0.06139	-0.06502	0.06915	-0.06645	-0.06824	0.01383	-0.06295	-0.0637	0.01383	-0.07008	-0.07086
0.01384	-0.07367	-0.07448	0.01384	-0.06549	-0.06299	0.0692	-0.07373	-0.07364	0.01384	-0.06564	-0.06774	0.0692	-0.06199	-0.06464	0.0692	-0.06939	-0.07064	0.01384	-0.06283	-0.06408	0.01384	-0.0703	-0.07045
0.01385	-0.07367	-0.07461	0.01385	-0.06564	-0.06355	0.06925	-0.07355	-0.07423	0.01385	-0.06614	-0.06783	0.06925	-0.06236	-0.06445	0.06925	-0.06849	-0.06977	0.01385	-0.06295	-0.06467	0.01385	-0.06999	-0.07049
0.01386	-0.07364	-0.07467	0.01386	-0.06452	-0.0628	0.0693	-0.07367	-0.07355	0.01386	-0.06636	-0.06789	0.0693	-0.06192	-0.06461	0.0693	-0.06683	-0.0678	0.01386	-0.0628	-0.06527	0.01386	-0.07027	-0.07033
0.01387	-0.07351	-0.07445	0.01387	-0.06499	-0.0628	0.06935	-0.07376	-0.07351	0.01387	-0.06689	-0.06792	0.06935	-0.06211	-0.0653	0.06935	-0.0683	-0.06958	0.01387	-0.0628	-0.06511	0.01387	-0.07011	-0.07055
0.01388	-0.07364	-0.07433	0.01388	-0.06483	-0.06317	0.0694	-0.07361	-0.07398	0.01388	-0.06708	-0.06814	0.0694	-0.06158	-0.06489	0.0694	-0.0658	-0.07058	0.01388	-0.06267	-0.06386	0.01388	-0.07055	-0.07089
0.01389	-0.07336	-0.07483	0.01389	-0.0647	-0.06295	0.06945	-0.07358	-0.07261	0.01389	-0.06642	-0.06774	0.06945	-0.06061	-0.06483	0.06945	-0.06889	-0.06849	0.01389	-0.06264	-0.06361	0.01389	-0.0702	-0.07033
0.0139	-0.07361	-0.07445	0.0139	-0.0647	-0.06295	0.0695	-0.07376	-0.0742	0.0139	-0.06561	-0.0683	0.0695	-0.06174	-0.06486	0.0695	-0.06802	-0.07027	0.0139	-0.06345	-0.06377	0.0139	-0.07064	-0.07067
0.01391	-0.07339	-0.07448	0.01391	-0.06505	-0.06305	0.06955	-0.0733	-0.07414	0.01391	-0.0657	-0.06833	0.06955	-0.06164	-0.06458	0.06955	-0.06695	-0.06933	0.01391	-0.06283	-0.06395	0.01391	-0.07036	-0.07086
0.01392	-0.07351	-0.07442	0.01392	-0.06477	-0.06255	0.0696	-0.0742	-0.0737	0.01392	-0.06677	-0.06908	0.0696	-0.06114	-0.06524	0.0696	-0.06914	-0.06845	0.01392	-0.06261	-0.06464	0.01392	-0.07083	-0.07092
0.01393	-0.07336	-0.07448	0.01393	-0.06495	-0.06245	0.06965	-0.07333	-0.07339	0.01393	-0.06708	-0.06811	0.06965	-0.06124	-0.06536	0.06965	-0.06939	-0.0702	0.01393	-0.06349	-0.06486	0.01393	-0.07058	-0.07102
0.01394	-0.07364	-0.07445	0.01394	-0.06502	-0.06249	0.0697	-0.07398	-0.07392	0.01394	-0.06717	-0.06808	0.0697	-0.06133	-0.06505	0.0697	-0.06558	-0.06808	0.01394	-0.06283	-0.0643	0.01394	-0.07074	-0.07095
0.01395	-0.07333	-0.07451	0.01395	-0.06467	-0.06286	0.06975	-0.0737	-0.07414	0.01395	-0.06642	-0.06811	0.06975	-0.06155	-0.06558	0.06975	-0.06774	-0.07052	0.01395	-0.0627	-0.0637	0.01395	-0.07042	-0.0712
0.01396	-0.07339	-0.0743	0.01396	-0.06486	-0.06283	0.0698	-0.07389	-0.07367	0.01396	-0.06614	-0.06833	0.0698	-0.06092	-0.06592	0.0698	-0.06808	-0.06945	0.01396	-0.06286	-0.06355	0.01396	-0.0707	-0.07108
0.01397	-0.07351	-0.07476	0.01397	-0.0652	-0.06292	0.06985	-0.07351	-0.07345	0.01397	-0.06599	-0.06799	0.06985	-0.06102	-0.06505	0.06985	-0.06595	-0.07005	0.01397	-0.0628	-0.06408	0.01397	-0.0703	-0.0708
0.01398	-0.07355	-0.0747	0.01398	-0.06511	-0.06277	0.0699	-0.0738	-0.07345	0.01398	-0.06758	-0.06795	0.0699	-0.06136	-0.06489	0.0699	-0.06714	-0.06961	0.01398	-0.0628	-0.06395	0.01398	-0.07033	-0.0707
0.01399	-0.07339	-0.07473	0.01399	-0.0653	-0.06305	0.06995	-0.07351	-0.07411	0.01399	-0.06792	-0.06767	0.06995	-0.06208	-0.06527	0.06995	-0.06905	-0.06877	0.01399	-0.06299	-0.06561	0.01399	-0.06989	-0.07055
0.014	-0.0738	-0.07467	0.014	-0.06539	-0.0633	0.07	-0.07364	-0.07367	0.014	-0.06749	-0.06805	0.07	-0.06192	-0.06442	0.07	-0.06883	-0.06989	0.014	-0.0628	-0.0648	0.014	-0.07027	-0.07039
0.01401	-0.07355	-0.0747	0.01401	-0.0652	-0.06233	0.07005	-0.07351	-0.07283	0.01401	-0.06624	-0.06808	0.07005	-0.06202	-0.0648	0.07005	-0.06708	-0.06911	0.01401	-0.06292	-0.06433	0.01401	-0.06992	-0.07024
0.01402	-0.0737	-0.07458	0.01402	-0.06533	-0.06324	0.0701	-0.0737	-0.07395	0.01402	-0.06642	-0.06783	0.0701	-0.06211	-0.06508	0.0701	-0.06717	-0.06877	0.01402	-0.06245	-0.06317	0.01402	-0.07024	-0.07036
0.01403	-0.07339	-0.07473	0.01403	-0.06542	-0.06302	0.07015	-0.07345	-0.07451	0.01403	-0.06664	-0.06808	0.07015	-0.06183	-0.0658	0.07015	-0.06852	-0.07098	0.01403	-0.06292	-0.06408	0.01403	-0.07014	-0.07092
0.01404	-0.07348	-0.07464	0.01404	-0.06514	-0.06327	0.0702	-0.07386	-0.07233	0.01404	-0.06689	-0.06805	0.0702	-0.06189	-0.06567	0.0702	-0.06736	-0.06836	0.01404	-0.06264	-0.06411	0.01404	-0.07039	-0.07074
0.01405	-0.07339	-0.07448	0.01405	-0.06524	-0.06308	0.07025	-0.07364	-0.07317	0.01405	-0.06758	-0.06827	0.07025	-0.06171	-0.0667	0.07025	-0.06752	-0.06914	0.01405	-0.06302	-0.06461	0.01405	-0.07017	-0.07058
0.01406	-0.07361	-0.07461	0.01406	-0.06483	-0.06327	0.0703	-0.07383	-0.07526	0.01406	-0.0672	-0.06811	0.0703	-0.06155	-0.06549	0.0703	-0.06745	-0.0707	0.01406	-0.06224	-0.06445	0.01406	-0.07061	-0.07092
0.01407	-0.07323	-0.07439	0.01407	-0.06467	-0.06299	0.07035	-0.07367	-0.0738	0.01407	-0.06658	-0.06836	0.07035	-0.06164	-0.06486	0.07035	-0.0682	-0.06855	0.01407	-0.06264	-0.06445	0.01407	-0.07058	-0.07136
0.01408	-0.07358	-0.07455	0.01408	-0.06458	-0.06299	0.0704	-0.07364	-0.07361	0.01408	-0.06605	-0.06886	0.0704	-0.06217	-0.06552	0.0704	-0.06792	-0.06964	0.01408	-0.06261	-0.06377	0.01408	-0.07086	-0.0712
0.01409	-0.07323	-0.07451	0.01409	-0.06455	-0.06267	0.07045	-0.0737	-0.07458	0.01409	-0.06617	-0.06836	0.07045	-0.06186	-0.06449	0.07045	-0.06783	-0.06995	0.01409	-0.06264	-0.06349	0.01409	-0.07061	-0.07111
0.0141	-0.07351	-0.07455	0.0141	-0.06542	-0.06392	0.0705	-0.0737	-0.07242	0.0141	-0.06677	-0.06814	0.0705	-0.06177	-0.06477	0.0705	-0.06783	-0.0693	0.0141	-0.0627	-0.06333	0.0141	-0.07092	-0.07117
0.01411	-0.0733	-0.07476	0.01411	-0.06552	-0.06302	0.07055	-0.07364	-0.07348	0.01411	-0.06717	-0.06786	0.07055	-0.06192	-0.06564	0.07055	-0.06802	-0.06989	0.01411	-0.06286	-0.06383	0.01411	-0.07045	-0.07105
0.01412	-0.07376	-0.0747	0.01412	-0.0652	-0.06283	0.0706	-0.07267	-0.07389	0.01412	-0.06677	-0.06783	0.0706	-0.06127	-0.06495	0.0706	-0.06827	-0.06749	0.01412	-0.0628	-0.06464	0.01412	-0.0707	-0.07061
0.01413	-0.07342	-0.0747	0.01413	-0.06511	-0.06295	0.07065	-0.07348	-0.07417	0.01413	-0.06608	-0.06792	0.07065	-0.06102	-0.06464	0.07065	-0.06783	-0.06886	0.01413	-0.06302	-0.06433	0.01413	-0.0702	-0.07045
0.01414	-0.07364	-0.07461	0.01414	-0.06502	-0.06255	0.0707	-0.07414	-0.0752	0.01414	-0.06561	-0.06805	0.0707	-0.06239	-0.06552	0.0707	-0.06839	-0.06974	0.01414	-0.06308	-0.06427	0.01414	-0.07049	-0.07074
0.01415	-0.07336	-0.07476	0.01415	-0.06542	-0.06308	0.07075	-0.07342	-0.07408	0.01415	-0.06645	-0.06808	0.07075	-0.06252	-0.0652	0.07075	-0.06795	-0.06983	0.01415	-0.06305	-0.06311	0.01415	-0.07011	-0.07058
0.01416	-0.07361	-0.0747	0.01416	-0.06539	-0.06308	0.0708	-0.07367	-0.07361	0.01416	-0.06708	-0.06808	0.0708	-0.06236	-0.06564	0.0708	-0.0677	-0.06817	0.01416	-0.06289	-0.06367	0.01416	-0.07024	-0.0707
0.01417	-0.07348	-0.07486	0.01417	-0.06533	-0.06308	0.07085	-0.07364	-0.0738	0.01417	-0.06614	-0.0677	0.07085	-0.06208	-0.06633	0.07085	-0.06789	-0.06942	0.01417	-0.0628	-0.06395	0.01417	-0.0698	-0.07052
0.01418	-0.07367	-0.07489	0.01418	-0.06574	-0.06314	0.0709	-0.0738	-0.07364	0.01418	-0.06692	-0.06839	0.0709	-0.06102	-0.06545	0.0709	-0.06802	-0.06964	0.01418	-0.06261	-0.06474	0.01418	-0.0703	-0.07067
0.01419	-0.07351	-0.07476	0.01419	-0.0657	-0.06442	0.07095	-0.07383	-0.07505	0.01419	-0.06549	-0.06795	0.07095	-0.06136	-0.06474	0.07095	-0.06811	-0.06936	0.01419	-0.06186	-0.06477	0.01419	-0.07005	-0.0707
0.0142	-0.07345	-0.07455	0.0142	-0.06558	-0.06292	0.071	-0.07389	-0.07305	0.0142	-0.06599	-0.06817	0.071	-0.06224	-0.06589	0.071	-0.06727	-0.06808	0.0142	-0.06233	-0.06467	0.0142	-0.0707	-0.07086
0.01421	-0.0733	-0.07467	0.01421	-0.06464	-0.06314	0.07105	-0.07423	-0.07417	0.01421	-0.0662	-0.06864	0.07105	-0.06167	-0.06511	0.07105	-0.06808	-0.07102	0.01421	-0.06267	-0.06386	0.01421	-0.07024	-0.07064
0.01422	-0.07342	-0.07486	0.01422	-0.06474	-0.06302	0.0711	-0.07355	-0.07361	0.01422	-0.06683	-0.06845	0.0711	-0.0613	-0.06502	0.0711	-0.06774	-0.06924	0.01422	-0.06167	-0.06339	0.01422	-0.0707	-0.07095
0.01423	-0.07323	-0.07445	0.01423	-0.06505	-0.06295	0.07115	-0.07389	-0.07264	0.01423	-0.06677	-0.06833	0.07115	-0.06149	-0.06492	0.07115	-0.06795	-0.0703	0.01423	-0.06264	-0.0633	0.01423	-0.07039	-0.07095
0.01424	-0.07361	-0.07455	0.01424	-0.06495	-0.06289	0.0712	-0.07308	-0.07489	0.01424	-0.06627	-0.06805	0.0712	-0.06127	-0.06499	0.0712	-0.06786	-0.06995	0.01424	-0.06267	-0.06367	0.01424	-0.0708	-0.07114
0.01425	-0.07342	-0.0748	0.01425	-0.06505	-0.06286	0.07125	-0.0737	-0.07389	0.01425	-0.06574	-0.06845	0.07125	-0.06142	-0.06483	0.07125	-0.06736	-0.06874	0.01425	-0.06286	-0.06414	0.01425	-0.07036	-0.07102
0.01426	-0.07376	-0.07451	0.01426	-0.06533	-0.06295	0.0713	-0.07392	-0.07326	0.01426	-0.0658	-0.06842	0.0713	-0.06302	-0.06552	0.0713	-0.06799	-0.06905	0.01426	-0.0628	-0.0642	0.01426	-0.07055	-0.07092
0.01427	-0.07358	-0.07455	0.01427	-0.06527	-0.06274	0.07135	-0.07445	-0.07576	0.01427	-0.06624	-0.06849	0.07135	-0.06199	-0.0658	0.07135	-0.06814	-0.06967	0.01427	-0.06289	-0.06414	0.01427	-0.07011	-0.07092
0.01428	-0.07351	-0.07445	0.01428	-0.06511	-0.06424	0.0714	-0.07361	-0.07317	0.01428	-0.06674	-0.06811	0.0714	-0.06155	-0.06517	0.0714	-0.06817	-0.06824	0.01428	-0.0627	-0.06299	0.01428	-0.07042	-0.07074
0.01429	-0.07364	-0.07498	0.01429	-0.06514	-0.06277	0.07145	-0.07398	-0.07439	0.01429	-0.06692	-0.06792	0.07145	-0.06186	-0.06436	0.07145	-0.06792	-0.06958	0.01429	-0.06121	-0.06358	0.01429	-0.07008	-0.07067
0.0143	-0.07367	-0.0748	0.0143	-0.06545	-0.06383	0.0715	-0.07289	-0.07426	0.0143	-0.06592	-0.06761	0.0715	-0.0608	-0.06599	0.0715	-0.06767	-0.06967	0.0143	-0.0623	-0.06389	0.0143	-0.07014	-0.07064
0.01431	-0.07355	-0.07492	0.01431	-0.06567	-0.06305	0.07155	-0.07364	-0.07276	0.01431	-0.06567	-0.06767	0.07155	-0.06133	-0.06511	0.07155	-0.0682	-0.06949	0.01431	-0.06267	-0.06502	0.01431	-0.06999	-0.07074
0.01432	-0.07364	-0.07467	0.01432	-0.06499	-0.0632	0.0716	-0.07239	-0.07339	0.01432	-0.0662	-0.06786	0.0716	-0.06205	-0.06514	0.0716	-0.0672	-0.06852	0.01432	-0.06267	-0.06458	0.01432	-0.07061	-0.07058
0.01433	-0.07351	-0.07458	0.01433	-0.0657	-0.06286	0.07165	-0.07389	-0.07476	0.01433	-0.06745	-0.06802	0.07165	-0.06224	-0.06549	0.07165	-0.06805	-0.06964	0.01433	-0.06255	-0.06442	0.01433	-0.07033	-0.0707
0.01434	-0.07376	-0.07476	0.01434	-0.06483	-0.0632	0.0717	-0.07367	-0.07445	0.01434	-0.0672	-0.06845	0.0717	-0.06183	-0.06492	0.0717	-0.06777	-0.06933	0.01434	-0.06277	-0.0638	0.01434	-0.0708	-0.07074
0.01435	-0.07339	-0.07464	0.01435	-0.06517	-0.06305	0.07175	-0.07351	-0.0732	0.01435	-0.06711	-0.06836	0.07175	-0.06245	-0.06545	0.07175	-0.06811	-0.06983	0.01435	-0.06217	-0.06355	0.01435	-0.07039	-0.07089
0.01436	-0.07348	-0.07423	0.01436	-0.06492	-0.06314	0.0718	-0.07358	-0.0727	0.01436	-0.06652	-0.06833	0.0718	-0.06177	-0.06564	0.0718	-0.06795	-0.06905	0.01436	-0.06255	-0.06342	0.01436	-0.07095	-0.07086
0.01437	-0.07317	-0.07467	0.01437	-0.06561	-0.06327	0.07185	-0.07267	-0.07495	0.01437	-0.0662	-0.0677	0.07185	-0.06146	-0.06495	0.07185	-0.06802	-0.0697	0.01437	-0.06252	-0.06405	0.01437	-0.0703	-0.07086
0.01438	-0.07348	-0.07464	0.01438	-0.06467	-0.06274	0.0719	-0.0737	-0.07333	0.01438	-0.06636	-0.06867	0.0719	-0.06121	-0.06436	0.0719	-0.06795	-0.06933	0.01438	-0.06233	-0.06458	0.01438	-0.07067	-0.07089
0.01439	-0.07336	-0.07445	0.01439	-0.06439	-0.06267	0.07195	-0.07376	-0.07323	0.01439	-0.06714	-0.0683	0.07195	-0.06152	-0.06561	0.07195	-0.06786	-0.06977	0.01439	-0.06245	-0.06414	0.01439	-0.0702	-0.07111
0.0144	-0.07342	-0.07467	0.0144	-0.06502	-0.06289	0.072	-0.07345	-0.07492	0.0144	-0.0673	-0.06861	0.072	-0.06139	-0.06492	0.072	-0.06845	-0.06955	0.0144	-0.06258	-0.06414	0.0144	-0.07045	-0.07092
0.01441	-0.07323	-0.07464	0.01441	-0.06545	-0.0627	0.07205	-0.07392	-0.0732	0.01441	-0.06702	-0.06836	0.07205	-0.06177	-0.06495	0.07205	-0.06927	-0.06974	0.01441	-0.06267	-0.0637	0.01441	-0.07005	-0.07086
0.01442	-0.07361	-0.07451	0.01442	-0.06508	-0.06299	0.0721	-0.07423	-0.0747	0.01442	-0.0663	-0.06817	0.0721	-0.06177	-0.0657	0.0721	-0.06805	-0.06892	0.01442	-0.06286	-0.06333	0.01442	-0.07033	-0.07086
0.01443	-0.07336	-0.0747	0.01443	-0.06508	-0.06345	0.07215	-0.07317	-0.0743	0.01443	-0.06592	-0.06824	0.07215	-0.06117	-0.06508	0.07215	-0.06789	-0.06952	0.01443	-0.06289	-0.06389	0.01443	-0.07005	-0.07092
0.01444	-0.07367	-0.07448	0.01444	-0.06583	-0.06299	0.0722	-0.07292	-0.07195	0.01444	-0.0667	-0.06799	0.0722	-0.06155	-0.06502	0.0722	-0.06799	-0.06942	0.01444	-0.06302	-0.06558	0.01444	-0.07049	-0.07074
0.01445	-0.07364	-0.07464	0.01445	-0.06567	-0.06305	0.07225	-0.0733	-0.0732	0.01445	-0.06717	-0.06814	0.07225	-0.06161	-0.06533	0.07225	-0.06774	-0.0698	0.01445	-0.06295	-0.06505	0.01445	-0.07024	-0.07067
0.01446	-0.0737	-0.07476	0.01446	-0.06495	-0.06327	0.0723	-0.07401	-0.07423	0.01446	-0.06902	-0.06799	0.0723	-0.06158	-0.06524	0.0723	-0.06774	-0.06967	0.01446	-0.06274	-0.06442	0.01446	-0.07036	-0.07083
0.01447	-0.07367	-0.07476	0.01447	-0.06458	-0.06317	0.07235	-0.07351	-0.07323	0.01447	-0.0668	-0.06805	0.07235	-0.06161	-0.06564	0.07235	-0.06833	-0.06967	0.01447	-0.06436	-0.0642	0.01447	-0.07008	-0.07089
0.01448	-0.0738	-0.07458	0.01448	-0.06511	-0.0632	0.0724	-0.07489	-0.0743	0.01448	-0.06652	-0.06811	0.0724	-0.06189	-0.06561	0.0724	-0.06799	-0.0693	0.01448	-0.06311	-0.06383	0.01448	-0.07052	-0.07083
0.01449	-0.07358	-0.07476	0.01449	-0.06524	-0.06311	0.07245	-0.07458	-0.0732	0.01449	-0.06614	-0.06824	0.07245	-0.06092	-0.06505	0.07245	-0.06811	-0.06955	0.01449	-0.06255	-0.06411	0.01449	-0.0703	-0.07074
0.0145	-0.07367	-0.07448	0.0145	-0.06499	-0.06333	0.0725	-0.0747	-0.07417	0.0145	-0.06705	-0.06742	0.0725	-0.06186	-0.0653	0.0725	-0.06595	-0.0692	0.0145	-0.06258	-0.06458	0.0145	-0.07052	-0.07086
0.01451	-0.07348	-0.0747	0.01451	-0.06492	-0.06289	0.07255	-0.07364	-0.0732	0.01451	-0.06745	-0.0682	0.07255	-0.06139	-0.06549	0.07255	-0.06855	-0.06949	0.01451	-0.06377	-0.06483	0.01451	-0.0702	-0.07089
0.01452	-0.07348	-0.07464	0.01452	-0.06549	-0.06289	0.0726	-0.07395	-0.0733	0.01452	-0.0673	-0.06849	0.0726	-0.06121	-0.06555	0.0726	-0.06764	-0.06942	0.01452	-0.06267	-0.06474	0.01452	-0.07064	-0.07083
0.01453	-0.0733	-0.07451	0.01453	-0.06524	-0.06283	0.07265	-0.07292	-0.07445	0.01453	-0.06617	-0.0688	0.07265	-0.0618	-0.0647	0.07265	-0.06795	-0.06961	0.01453	-0.06258	-0.06424	0.01453	-0.07002	-0.07067
0.01454	-0.07339	-0.07464	0.01454	-0.06458	-0.06299	0.0727	-0.07405	-0.07398	0.01454	-0.06561	-0.06852	0.0727	-0.06177	-0.06574	0.0727	-0.06764	-0.06927	0.01454	-0.06217	-0.06377	0.01454	-0.07036	-0.0707
0.01455	-0.07323	-0.07467	0.01455	-0.06495	-0.06305	0.07275	-0.07417	-0.07548	0.01455	-0.06586	-0.06861	0.07275	-0.06183	-0.06511	0.07275	-0.0682	-0.06961	0.01455	-0.06299	-0.06386	0.01455	-0.07008	-0.07095
0.01456	-0.07342	-0.07467	0.01456	-0.06514	-0.06314	0.0728	-0.07336	-0.07317	0.01456	-0.0662	-0.06827	0.0728	-0.06196	-0.06564	0.0728	-0.06783	-0.06955	0.01456	-0.06361	-0.06402	0.01456	-0.07052	-0.07095
0.01457	-0.07323	-0.07467	0.01457	-0.0647	-0.06277	0.07285	-0.07351	-0.07501	0.01457	-0.0667	-0.06817	0.07285	-0.06192	-0.06542	0.07285	-0.06792	-0.06902	0.01457	-0.06299	-0.06564	0.01457	-0.07005	-0.07077
0.01458	-0.07345	-0.07464	0.01458	-0.06461	-0.06283	0.0729	-0.07342	-0.07276	0.01458	-0.06639	-0.06808	0.0729	-0.06164	-0.06536	0.0729	-0.06799	-0.06924	0.01458	-0.06302	-0.06489	0.01458	-0.07049	-0.07089
0.01459	-0.07336	-0.07473	0.01459	-0.06486	-0.06242	0.07295	-0.07392	-0.07401	0.01459	-0.0663	-0.06783	0.07295	-0.06155	-0.06499	0.07295	-0.06867	-0.07033	0.01459	-0.06324	-0.06474	0.01459	-0.07024	-0.0712
0.0146	-0.07367	-0.07461	0.0146	-0.06508	-0.0632	0.073	-0.0737	-0.0738	0.0146	-0.06536	-0.06811	0.073	-0.0618	-0.06558	0.073	-0.06805	-0.06967	0.0146	-0.06277	-0.06439	0.0146	-0.07049	-0.07102
0.01461	-0.0737	-0.0747	0.01461	-0.06549	-0.06308	0.07305	-0.07508	-0.07405	0.01461	-0.06636	-0.06808	0.07305	-0.06158	-0.06517	0.07305	-0.06811	-0.06945	0.01461	-0.0628	-0.06427	0.01461	-0.07033	-0.07083
0.01462	-0.07355	-0.07473	0.01462	-0.06502	-0.06324	0.0731	-0.0738	-0.07461	0.01462	-0.0667	-0.06842	0.0731	-0.06186	-0.06492	0.0731	-0.06767	-0.06949	0.01462	-0.06299	-0.06427	0.01462	-0.07077	-0.07089
0.01463	-0.07345	-0.07464	0.01463	-0.06658	-0.06289	0.07315	-0.07336	-0.07311	0.01463	-0.0673	-0.06717	0.07315	-0.06164	-0.06583	0.07315	-0.06783	-0.06964	0.01463	-0.06286	-0.06458	0.01463	-0.07024	-0.07083
0.01464	-0.07351	-0.07455	0.01464	-0.06549	-0.06305	0.0732	-0.07486	-0.07345	0.01464	-0.06664	-0.06824	0.0732	-0.06158	-0.06552	0.0732	-0.06786	-0.06989	0.01464	-0.06308	-0.06524	0.01464	-0.07049	-0.07086
0.01465	-0.07348	-0.07445	0.01465	-0.06539	-0.06302	0.07325	-0.07398	-0.07273	0.01465	-0.06574	-0.06849	0.07325	-0.0618	-0.06405	0.07325	-0.0678	-0.06905	0.01465	-0.06233	-0.06502	0.01465	-0.0702	-0.07074
0.01466	-0.07361	-0.07461	0.01466	-0.06467	-0.06324	0.0733	-0.07336	-0.07348	0.01466	-0.06592	-0.06861	0.0733	-0.06292	-0.06549	0.0733	-0.06795	-0.06952	0.01466	-0.0627	-0.06449	0.01466	-0.07061	-0.07089
0.01467	-0.07336	-0.07451	0.01467	-0.06499	-0.06292	0.07335	-0.07367	-0.07348	0.01467	-0.06683	-0.06861	0.07335	-0.06117	-0.06514	0.07335	-0.06833	-0.06967	0.01467	-0.06183	-0.0643	0.01467	-0.0702	-0.07099
0.01468	-0.07355	-0.0743	0.01468	-0.06517	-0.06292	0.0734	-0.0758	-0.07392	0.01468	-0.06745	-0.06833	0.0734	-0.06161	-0.06477	0.0734	-0.06761	-0.06849	0.01468	-0.0623	-0.06399	0.01468	-0.07052	-0.07083
0.01469	-0.07339	-0.07439	0.01469	-0.06464	-0.06277	0.07345	-0.07367	-0.07455	0.01469	-0.06667	-0.06855	0.07345	-0.06164	-0.06545	0.07345	-0.06811	-0.06942	0.01469	-0.06249	-0.06408	0.01469	-0.07008	-0.0708
0.0147	-0.07348	-0.07451	0.0147	-0.06452	-0.0628	0.0735	-0.07245	-0.07355	0.0147	-0.06627	-0.06836	0.0735	-0.06233	-0.06552	0.0735	-0.0672	-0.06974	0.0147	-0.06283	-0.06508	0.0147	-0.07058	-0.0708
0.01471	-0.07339	-0.07458	0.01471	-0.06539	-0.06286	0.07355	-0.07364	-0.07445	0.01471	-0.06564	-0.06864	0.07355	-0.06158	-0.06489	0.07355	-0.06767	-0.06961	0.01471	-0.06302	-0.06483	0.01471	-0.07033	-0.07089
0.01472	-0.07355	-0.07455	0.01472	-0.06549	-0.06242	0.0736	-0.07436	-0.07395	0.01472	-0.0663	-0.06805	0.0736	-0.06155	-0.06545	0.0736	-0.0677	-0.06967	0.01472	-0.0627	-0.06442	0.01472	-0.07058	-0.07092
0.01473	-0.07333	-0.07451	0.01473	-0.06555	-0.06264	0.07365	-0.07317	-0.0732	0.01473	-0.06727	-0.06792	0.07365	-0.06142	-0.06514	0.07365	-0.0682	-0.07002	0.01473	-0.06283	-0.06342	0.01473	-0.07008	-0.07077
0.01474	-0.07355	-0.0747	0.01474	-0.06508	-0.06286	0.0737	-0.07545	-0.07458	0.01474	-0.06755	-0.06811	0.0737	-0.06186	-0.0648	0.0737	-0.06764	-0.06961	0.01474	-0.06352	-0.06395	0.01474	-0.07036	-0.0708
0.01475	-0.07345	-0.0747	0.01475	-0.06558	-0.06333	0.07375	-0.07386	-0.0742	0.01475	-0.06645	-0.06808	0.07375	-0.06039	-0.06533	0.07375	-0.06795	-0.06933	0.01475	-0.06292	-0.06439	0.01475	-0.07005	-0.07077
0.01476	-0.0738	-0.07464	0.01476	-0.06564	-0.06314	0.0738	-0.07305	-0.07261	0.01476	-0.0667	-0.06789	0.0738	-0.0618	-0.06561	0.0738	-0.06802	-0.06942	0.01476	-0.06274	-0.06502	0.01476	-0.07049	-0.07074
0.01477	-0.07345	-0.07467	0.01477	-0.06483	-0.06308	0.07385	-0.07426	-0.0743	0.01477	-0.06652	-0.06761	0.07385	-0.06133	-0.06483	0.07385	-0.06836	-0.06974	0.01477	-0.0627	-0.06536	0.01477	-0.07008	-0.07077
0.01478	-0.07348	-0.07467	0.01478	-0.06486	-0.06311	0.0739	-0.07451	-0.07367	0.01478	-0.06708	-0.06764	0.0739	-0.06177	-0.06549	0.0739	-0.0682	-0.06945	0.01478	-0.06267	-0.0647	0.01478	-0.07039	-0.07077
0.01479	-0.07339	-0.07445	0.01479	-0.06555	-0.06289	0.07395	-0.07314	-0.07208	0.01479	-0.06777	-0.06811	0.07395	-0.06261	-0.06545	0.07395	-0.06899	-0.06964	0.01479	-0.06286	-0.06452	0.01479	-0.07008	-0.07067
0.0148	-0.07336	-0.07455	0.0148	-0.06517	-0.06311	0.074	-0.07258	-0.07355	0.0148	-0.06745	-0.0682	0.074	-0.06149	-0.06524	0.074	-0.06792	-0.0693	0.0148	-0.06177	-0.06399	0.0148	-0.07033	-0.07058
0.01481	-0.07351	-0.07476	0.01481	-0.06527	-0.06289	0.07405	-0.0742	-0.07414	0.01481	-0.06649	-0.06845	0.07405	-0.06192	-0.06508	0.07405	-0.06802	-0.06952	0.01481	-0.06261	-0.06402	0.01481	-0.07008	-0.07077
0.01482	-0.07355	-0.07458	0.01482	-0.0652	-0.06299	0.0741	-0.07458	-0.07417	0.01482	-0.06583	-0.06911	0.0741	-0.06136	-0.06577	0.0741	-0.06805	-0.06939	0.01482	-0.06242	-0.06427	0.01482	-0.07042	-0.0707
0.01483	-0.07333	-0.07455	0.01483	-0.06567	-0.06289	0.07415	-0.07289	-0.0737	0.01483	-0.06605	-0.06895	0.07415	-0.06167	-0.06502	0.07415	-0.06792	-0.06933	0.01483	-0.06267	-0.06474	0.01483	-0.06996	-0.0708
0.01484	-0.07342	-0.07433	0.01484	-0.06511	-0.06311	0.0742	-0.07317	-0.07314	0.01484	-0.0663	-0.06867	0.0742	-0.06186	-0.06558	0.0742	-0.0677	-0.06983	0.01484	-0.06267	-0.06433	0.01484	-0.07045	-0.07064
0.01485	-0.07342	-0.07451	0.01485	-0.06492	-0.06286	0.07425	-0.07473	-0.07355	0.01485	-0.0668	-0.06836	0.07425	-0.06152	-0.06567	0.07425	-0.06795	-0.06958	0.01485	-0.06283	-0.0643	0.01485	-0.07005	-0.07061
0.01486	-0.07339	-0.07445	0.01486	-0.06455	-0.0632	0.0743	-0.07348	-0.0733	0.01486	-0.06652	-0.0682	0.0743	-0.06124	-0.06483	0.0743	-0.06774	-0.06914	0.01486	-0.06242	-0.06261	0.01486	-0.07049	-0.07077
0.01487	-0.07342	-0.07448	0.01487	-0.06505	-0.06255	0.07435	-0.07442	-0.07351	0.01487	-0.06564	-0.06817	0.07435	-0.06171	-0.06527	0.07435	-0.06833	-0.06886	0.01487	-0.06289	-0.06377	0.01487	-0.07036	-0.07086
0.01488	-0.07339	-0.07458	0.01488	-0.06492	-0.06333	0.0744	-0.07373	-0.07286	0.01488	-0.06505	-0.06833	0.0744	-0.06227	-0.06527	0.0744	-0.0662	-0.06942	0.01488	-0.06277	-0.0642	0.01488	-0.0707	-0.07083
0.01489	-0.07345	-0.07461	0.01489	-0.06474	-0.06308	0.07445	-0.07323	-0.07414	0.01489	-0.0663	-0.0682	0.07445	-0.06155	-0.06486	0.07445	-0.06774	-0.06958	0.01489	-0.06292	-0.06442	0.01489	-0.07042	-0.07089
0.0149	-0.07364	-0.07442	0.0149	-0.06511	-0.06295	0.0745	-0.07483	-0.07364	0.0149	-0.06683	-0.06792	0.0745	-0.06164	-0.06552	0.0745	-0.0677	-0.06927	0.0149	-0.06261	-0.06464	0.0149	-0.07061	-0.07089
0.01491	-0.07336	-0.07455	0.01491	-0.06561	-0.06305	0.07455	-0.07317	-0.07342	0.01491	-0.06652	-0.06777	0.07455	-0.06183	-0.0652	0.07455	-0.06799	-0.06964	0.01491	-0.06292	-0.06433	0.01491	-0.07033	-0.07102
0.01492	-0.07348	-0.07448	0.01492	-0.0653	-0.06305	0.0746	-0.07351	-0.0727	0.01492	-0.06605	-0.0687	0.0746	-0.06117	-0.06533	0.0746	-0.06808	-0.0698	0.01492	-0.06264	-0.06395	0.01492	-0.07061	-0.07108
0.01493	-0.07355	-0.07461	0.01493	-0.06502	-0.06295	0.07465	-0.07451	-0.07395	0.01493	-0.0657	-0.0677	0.07465	-0.06099	-0.06486	0.07465	-0.0683	-0.06927	0.01493	-0.06236	-0.0638	0.01493	-0.07011	-0.07092
0.01494	-0.07348	-0.07448	0.01494	-0.06527	-0.0633	0.0747	-0.07258	-0.07423	0.01494	-0.06642	-0.06808	0.0747	-0.06139	-0.06477	0.0747	-0.06789	-0.06989	0.01494	-0.06277	-0.06411	0.01494	-0.07055	-0.07089
0.01495	-0.07333	-0.07461	0.01495	-0.0658	-0.06264	0.07475	-0.07417	-0.07392	0.01495	-0.06714	-0.06939	0.07475	-0.06149	-0.06474	0.07475	-0.06792	-0.06924	0.01495	-0.06264	-0.06442	0.01495	-0.07024	-0.07086
0.01496	-0.07351	-0.07455	0.01496	-0.06549	-0.0632	0.0748	-0.07326	-0.07342	0.01496	-0.06708	-0.06849	0.0748	-0.06164	-0.06549	0.0748	-0.06702	-0.0698	0.01496	-0.06252	-0.06424	0.01496	-0.07058	-0.07102
0.01497	-0.07339	-0.07451	0.01497	-0.06433	-0.06314	0.07485	-0.07511	-0.07464	0.01497	-0.06658	-0.06836	0.07485	-0.06186	-0.06511	0.07485	-0.06902	-0.06995	0.01497	-0.06252	-0.0638	0.01497	-0.0702	-0.07074
0.01498	-0.07336	-0.07445	0.01498	-0.06483	-0.06286	0.0749	-0.0728	-0.07326	0.01498	-0.06636	-0.06789	0.0749	-0.06149	-0.06517	0.0749	-0.0678	-0.06942	0.01498	-0.06242	-0.06317	0.01498	-0.07052	-0.07074
0.01499	-0.07336	-0.07455	0.01499	-0.06511	-0.06245	0.07495	-0.07476	-0.0737	0.01499	-0.06583	-0.06874	0.07495	-0.06174	-0.06539	0.07495	-0.06789	-0.0693	0.01499	-0.06239	-0.0633	0.01499	-0.07017	-0.07077
0.015	-0.07364	-0.07442	0.015	-0.06536	-0.06295	0.075	-0.07305	-0.07373	0.015	-0.06695	-0.06858	0.075	-0.06161	-0.06545	0.075	-0.06808	-0.06961	0.015	-0.06274	-0.06327	0.015	-0.0707	-0.0707
0.01501	-0.07336	-0.07433	0.01501	-0.06455	-0.06311	0.07505	-0.07476	-0.07458	0.01501	-0.06708	-0.06867	0.07505	-0.06149	-0.06499	0.07505	-0.06789	-0.06958	0.01501	-0.06258	-0.06399	0.01501	-0.07027	-0.07083
0.01502	-0.07358	-0.07414	0.01502	-0.06477	-0.06292	0.0751	-0.07373	-0.07339	0.01502	-0.06692	-0.06864	0.0751	-0.06258	-0.06514	0.0751	-0.06811	-0.0692	0.01502	-0.06274	-0.06377	0.01502	-0.07064	-0.0707
0.01503	-0.07414	-0.07286	0.01503	-0.0657	-0.06261	0.07515	-0.07526	-0.0738	0.01503	-0.06642	-0.06833	0.07515	-0.06174	-0.06542	0.07515	-0.06789	-0.06964	0.01503	-0.0627	-0.06442	0.01503	-0.07105	-0.06974
0.01504	-0.07461	-0.07095	0.01504	-0.06542	-0.06255	0.0752	-0.07317	-0.07414	0.01504	-0.06617	-0.06811	0.0752	-0.06146	-0.06508	0.0752	-0.06752	-0.06983	0.01504	-0.06302	-0.0632	0.01504	-0.07227	-0.06824
0.01505	-0.07476	-0.06992	0.01505	-0.06477	-0.06267	0.07525	-0.07423	-0.07317	0.01505	-0.06689	-0.06783	0.07525	-0.06192	-0.0653	0.07525	-0.06558	-0.06927	0.01505	-0.06124	-0.06383	0.01505	-0.0728	-0.06639
0.01506	-0.07526	-0.06939	0.01506	-0.06508	-0.0632	0.0753	-0.07311	-0.07326	0.01506	-0.06742	-0.06808	0.0753	-0.06111	-0.06564	0.0753	-0.06802	-0.06892	0.01506	-0.06299	-0.06414	0.01506	-0.07358	-0.06539
0.01507	-0.07511	-0.0693	0.01507	-0.06517	-0.0632	0.07535	-0.07351	-0.07464	0.01507	-0.06792	-0.06824	0.07535	-0.0613	-0.06495	0.07535	-0.06849	-0.06983	0.01507	-0.06277	-0.0647	0.01507	-0.07364	-0.06474
0.01508	-0.07539	-0.0693	0.01508	-0.06461	-0.06317	0.0754	-0.07455	-0.07342	0.01508	-0.06664	-0.06864	0.0754	-0.06202	-0.06545	0.0754	-0.06795	-0.06917	0.01508	-0.06274	-0.06424	0.01508	-0.07395	-0.06458
0.01509	-0.07533	-0.06933	0.01509	-0.06474	-0.06311	0.07545	-0.07392	-0.07395	0.01509	-0.06636	-0.06795	0.07545	-0.06177	-0.06536	0.07545	-0.06874	-0.06949	0.01509	-0.06377	-0.06455	0.01509	-0.07339	-0.06486
0.0151	-0.07542	-0.06939	0.0151	-0.06424	-0.06311	0.0755	-0.07473	-0.07311	0.0151	-0.06614	-0.06811	0.0755	-0.06161	-0.06539	0.0755	-0.06814	-0.06958	0.0151	-0.06283	-0.06364	0.0151	-0.07351	-0.06568
0.01511	-0.0752	-0.06949	0.01511	-0.0653	-0.06308	0.07555	-0.07367	-0.07348	0.01511	-0.0672	-0.06714	0.07555	-0.06146	-0.0652	0.07555	-0.06777	-0.06942	0.01511	-0.06264	-0.06411	0.01511	-0.07289	-0.06621
0.01512	-0.07542	-0.06889	0.01512	-0.06524	-0.06308	0.0756	-0.07373	-0.07386	0.01512	-0.06658	-0.06833	0.0756	-0.06167	-0.06617	0.0756	-0.06795	-0.06939	0.01512	-0.0628	-0.0643	0.01512	-0.07308	-0.06664
0.01513	-0.07539	-0.06911	0.01513	-0.06539	-0.06361	0.07565	-0.07395	-0.07314	0.01513	-0.06608	-0.06852	0.07565	-0.06117	-0.06502	0.07565	-0.0677	-0.06967	0.01513	-0.06258	-0.06458	0.01513	-0.07261	-0.06692
0.01514	-0.07539	-0.06899	0.01514	-0.06474	-0.06299	0.0757	-0.07386	-0.07342	0.01514	-0.06545	-0.06864	0.0757	-0.06171	-0.06533	0.0757	-0.06617	-0.06833	0.01514	-0.0628	-0.06445	0.01514	-0.07308	-0.06714
0.01515	-0.07489	-0.0688	0.01515	-0.0652	-0.0628	0.07575	-0.07542	-0.07401	0.01515	-0.0658	-0.06852	0.07575	-0.06102	-0.06542	0.07575	-0.06817	-0.07067	0.01515	-0.0627	-0.06461	0.01515	-0.0727	-0.06696
0.01516	-0.07551	-0.06864	0.01516	-0.06586	-0.06305	0.0758	-0.07348	-0.07361	0.01516	-0.06645	-0.06842	0.0758	-0.06111	-0.06545	0.0758	-0.06783	-0.06955	0.01516	-0.06261	-0.06383	0.01516	-0.07314	-0.06636
0.01517	-0.07551	-0.06861	0.01517	-0.06558	-0.06221	0.07585	-0.07261	-0.07392	0.01517	-0.06661	-0.06845	0.07585	-0.06192	-0.06492	0.07585	-0.06714	-0.06911	0.01517	-0.06283	-0.06439	0.01517	-0.07301	-0.06577
0.01518	-0.07576	-0.06842	0.01518	-0.06458	-0.06299	0.0759	-0.07336	-0.0737	0.01518	-0.0662	-0.06836	0.0759	-0.06208	-0.06561	0.0759	-0.06855	-0.06911	0.01518	-0.06292	-0.06539	0.01518	-0.07345	-0.06558
0.01519	-0.07564	-0.06855	0.01519	-0.06461	-0.06292	0.07595	-0.07408	-0.0742	0.01519	-0.0658	-0.06817	0.07595	-0.06099	-0.06527	0.07595	-0.0678	-0.06967	0.01519	-0.06274	-0.06492	0.01519	-0.07348	-0.06508
0.0152	-0.07583	-0.06852	0.0152	-0.06533	-0.06236	0.076	-0.07298	-0.07333	0.0152	-0.0682	-0.06752	0.076	-0.06114	-0.06517	0.076	-0.06752	-0.06927	0.0152	-0.06258	-0.06411	0.0152	-0.07392	-0.06483
0.01521	-0.0757	-0.06839	0.01521	-0.06499	-0.06308	0.07605	-0.07361	-0.0742	0.01521	-0.06727	-0.06783	0.07605	-0.06161	-0.06586	0.07605	-0.0692	-0.06967	0.01521	-0.06283	-0.06333	0.01521	-0.07351	-0.06455
0.01522	-0.07583	-0.06849	0.01522	-0.06464	-0.06317	0.0761	-0.07498	-0.07355	0.01522	-0.06702	-0.06761	0.0761	-0.06152	-0.06377	0.0761	-0.06655	-0.06924	0.01522	-0.06302	-0.0643	0.01522	-0.07417	-0.06477
0.01523	-0.07558	-0.06852	0.01523	-0.06508	-0.06308	0.07615	-0.07405	-0.07351	0.01523	-0.06599	-0.06795	0.07615	-0.06146	-0.06549	0.07615	-0.06767	-0.07067	0.01523	-0.06408	-0.0647	0.01523	-0.07383	-0.06496
0.01524	-0.07583	-0.0683	0.01524	-0.06561	-0.06324	0.0762	-0.07251	-0.07383	0.01524	-0.06649	-0.06705	0.0762	-0.06196	-0.06536	0.0762	-0.06811	-0.06758	0.01524	-0.06261	-0.06458	0.01524	-0.07436	-0.06499
0.01525	-0.07573	-0.0683	0.01525	-0.06545	-0.06317	0.07625	-0.07333	-0.07364	0.01525	-0.06724	-0.06824	0.07625	-0.06111	-0.06517	0.07625	-0.06786	-0.06958	0.01525	-0.06258	-0.06383	0.01525	-0.07401	-0.06514
0.01526	-0.07598	-0.06802	0.01526	-0.0653	-0.06317	0.0763	-0.07258	-0.07326	0.01526	-0.06695	-0.06845	0.0763	-0.0618	-0.0653	0.0763	-0.06724	-0.0693	0.01526	-0.06252	-0.06333	0.01526	-0.07423	-0.0653
0.01527	-0.0757	-0.06811	0.01527	-0.06495	-0.06308	0.07635	-0.07426	-0.07386	0.01527	-0.06574	-0.06874	0.07635	-0.06164	-0.06486	0.07635	-0.06814	-0.06905	0.01527	-0.06274	-0.06361	0.01527	-0.07392	-0.06511
0.01528	-0.07567	-0.06805	0.01528	-0.06514	-0.06314	0.0764	-0.07401	-0.07361	0.01528	-0.0662	-0.06839	0.0764	-0.06155	-0.06586	0.0764	-0.06783	-0.06936	0.01528	-0.06221	-0.06374	0.01528	-0.07414	-0.06489
0.01529	-0.07576	-0.06796	0.01529	-0.0658	-0.06302	0.07645	-0.07373	-0.07364	0.01529	-0.06664	-0.06855	0.07645	-0.06033	-0.06502	0.07645	-0.06795	-0.06945	0.01529	-0.06245	-0.0642	0.01529	-0.07389	-0.0648
0.0153	-0.07589	-0.06799	0.0153	-0.06567	-0.06299	0.0765	-0.07361	-0.07336	0.0153	-0.06674	-0.06836	0.0765	-0.06208	-0.06514	0.0765	-0.06964	-0.06967	0.0153	-0.06236	-0.0633	0.0153	-0.07426	-0.06471
0.01531	-0.07542	-0.06792	0.01531	-0.06486	-0.0627	0.07655	-0.07386	-0.07367	0.01531	-0.06592	-0.06842	0.07655	-0.06114	-0.06495	0.07655	-0.06895	-0.06899	0.01531	-0.06264	-0.0637	0.01531	-0.07386	-0.06458
0.01532	-0.07583	-0.06777	0.01532	-0.06452	-0.06274	0.0766	-0.07301	-0.07355	0.01532	-0.06599	-0.06833	0.0766	-0.06192	-0.0648	0.0766	-0.06745	-0.06949	0.01532	-0.06277	-0.06436	0.01532	-0.07426	-0.06433
0.01533	-0.07573	-0.06789	0.01533	-0.06511	-0.0623	0.07665	-0.07373	-0.07376	0.01533	-0.06789	-0.06777	0.07665	-0.06202	-0.0652	0.07665	-0.06908	-0.07095	0.01533	-0.06289	-0.06458	0.01533	-0.07401	-0.0643
0.01534	-0.07601	-0.06771	0.01534	-0.06508	-0.06261	0.0767	-0.07358	-0.07355	0.01534	-0.06686	-0.06827	0.0767	-0.06127	-0.06555	0.0767	-0.06758	-0.06933	0.01534	-0.06267	-0.06324	0.01534	-0.07448	-0.06436
0.01535	-0.07583	-0.0678	0.01535	-0.06483	-0.06261	0.07675	-0.07495	-0.07367	0.01535	-0.06586	-0.06833	0.07675	-0.06171	-0.06499	0.07675	-0.06764	-0.06886	0.01535	-0.06302	-0.0643	0.01535	-0.07401	-0.06405
0.01536	-0.07598	-0.06767	0.01536	-0.06442	-0.06305	0.0768	-0.07401	-0.07376	0.01536	-0.06552	-0.06808	0.0768	-0.06186	-0.06574	0.0768	-0.06845	-0.06983	0.01536	-0.06286	-0.06436	0.01536	-0.07467	-0.06433
0.01537	-0.07583	-0.0678	0.01537	-0.06567	-0.0628	0.07685	-0.07361	-0.07376	0.01537	-0.06677	-0.06724	0.07685	-0.06149	-0.06549	0.07685	-0.06805	-0.06983	0.01537	-0.06261	-0.06505	0.01537	-0.07426	-0.06405
0.01538	-0.07604	-0.06758	0.01538	-0.06486	-0.06308	0.0769	-0.07358	-0.0737	0.01538	-0.06686	-0.06817	0.0769	-0.06152	-0.06517	0.0769	-0.06905	-0.06974	0.01538	-0.06177	-0.06449	0.01538	-0.07461	-0.0643
0.01539	-0.07579	-0.06774	0.01539	-0.06561	-0.06289	0.07695	-0.07355	-0.07317	0.01539	-0.06642	-0.06792	0.07695	-0.06208	-0.06489	0.07695	-0.06899	-0.0673	0.01539	-0.06267	-0.0638	0.01539	-0.07426	-0.0643
0.0154	-0.07601	-0.06764	0.0154	-0.06467	-0.0632	0.077	-0.07492	-0.07395	0.0154	-0.06605	-0.06811	0.077	-0.06152	-0.06558	0.077	-0.0667	-0.0702	0.0154	-0.06242	-0.06358	0.0154	-0.07473	-0.06433
0.01541	-0.07579	-0.06758	0.01541	-0.06458	-0.06314	0.07705	-0.07411	-0.07342	0.01541	-0.06652	-0.06808	0.07705	-0.06158	-0.06505	0.07705	-0.06814	-0.06874	0.01541	-0.06227	-0.06411	0.01541	-0.07433	-0.0643
0.01542	-0.07604	-0.06761	0.01542	-0.06552	-0.06317	0.0771	-0.07408	-0.07389	0.01542	-0.06702	-0.0682	0.0771	-0.06205	-0.06558	0.0771	-0.06917	-0.06855	0.01542	-0.06258	-0.06433	0.01542	-0.07489	-0.06415
0.01543	-0.07573	-0.06746	0.01543	-0.06599	-0.06295	0.07715	-0.07367	-0.07408	0.01543	-0.06617	-0.06861	0.07715	-0.06152	-0.06514	0.07715	-0.06917	-0.0703	0.01543	-0.06261	-0.06367	0.01543	-0.07442	-0.06418
0.01544	-0.07601	-0.06733	0.01544	-0.0652	-0.06311	0.0772	-0.07414	-0.07358	0.01544	-0.06627	-0.06833	0.0772	-0.06205	-0.0653	0.0772	-0.0678	-0.06902	0.01544	-0.06224	-0.06355	0.01544	-0.07467	-0.06393
0.01545	-0.07576	-0.06739	0.01545	-0.06477	-0.0627	0.07725	-0.07342	-0.07376	0.01545	-0.06674	-0.06842	0.07725	-0.06164	-0.06505	0.07725	-0.06777	-0.06892	0.01545	-0.06252	-0.06455	0.01545	-0.0742	-0.06358
0.01546	-0.07598	-0.06742	0.01546	-0.0648	-0.06324	0.0773	-0.07383	-0.07383	0.01546	-0.06645	-0.06836	0.0773	-0.06164	-0.06561	0.0773	-0.06786	-0.07048	0.01546	-0.06249	-0.06414	0.01546	-0.0747	-0.06371
0.01547	-0.07558	-0.06727	0.01547	-0.0653	-0.0628	0.07735	-0.07376	-0.07376	0.01547	-0.0657	-0.06836	0.07735	-0.06267	-0.06489	0.07735	-0.06802	-0.06949	0.01547	-0.06267	-0.0637	0.01547	-0.0743	-0.06355
0.01548	-0.07604	-0.06724	0.01548	-0.06545	-0.06286	0.0774	-0.0733	-0.07386	0.01548	-0.06614	-0.0682	0.0774	-0.06202	-0.06577	0.0774	-0.06895	-0.06942	0.01548	-0.06242	-0.06433	0.01548	-0.07492	-0.06346
0.01549	-0.07598	-0.06733	0.01549	-0.06499	-0.06355	0.07745	-0.07305	-0.0738	0.01549	-0.0657	-0.06827	0.07745	-0.06117	-0.06533	0.07745	-0.06777	-0.06974	0.01549	-0.06252	-0.06427	0.01549	-0.07467	-0.06327
0.0155	-0.0762	-0.06733	0.0155	-0.06517	-0.06295	0.0775	-0.0737	-0.07361	0.0155	-0.06677	-0.06824	0.0775	-0.06161	-0.06536	0.0775	-0.06767	-0.07136	0.0155	-0.06286	-0.06508	0.0155	-0.07523	-0.06337
0.01551	-0.07611	-0.06739	0.01551	-0.06477	-0.0628	0.07755	-0.07348	-0.07386	0.01551	-0.06645	-0.06808	0.07755	-0.06196	-0.06533	0.07755	-0.06742	-0.07058	0.01551	-0.06289	-0.0647	0.01551	-0.07492	-0.0634
0.01552	-0.0762	-0.06727	0.01552	-0.06549	-0.06295	0.0776	-0.0737	-0.07361	0.01552	-0.06702	-0.06767	0.0776	-0.06164	-0.06564	0.0776	-0.06886	-0.06899	0.01552	-0.06299	-0.06364	0.01552	-0.0753	-0.06333
0.01553	-0.07601	-0.06727	0.01553	-0.06524	-0.06311	0.07765	-0.07308	-0.07423	0.01553	-0.06683	-0.06808	0.07765	-0.06149	-0.0648	0.07765	-0.06749	-0.07055	0.01553	-0.06295	-0.0638	0.01553	-0.07473	-0.06327
0.01554	-0.0762	-0.06711	0.01554	-0.06483	-0.06311	0.0777	-0.07401	-0.07364	0.01554	-0.06664	-0.06774	0.0777	-0.06164	-0.0653	0.0777	-0.06802	-0.07036	0.01554	-0.06267	-0.06405	0.01554	-0.07526	-0.06343
0.01555	-0.07614	-0.06733	0.01555	-0.06442	-0.06311	0.07775	-0.07358	-0.07345	0.01555	-0.06683	-0.06805	0.07775	-0.06167	-0.06511	0.07775	-0.06702	-0.07023	0.01555	-0.06283	-0.06424	0.01555	-0.07492	-0.06352
0.01556	-0.0762	-0.06717	0.01556	-0.06486	-0.0632	0.0778	-0.07336	-0.07373	0.01556	-0.0668	-0.06892	0.0778	-0.05874	-0.06514	0.0778	-0.06817	-0.0718	0.01556	-0.06258	-0.06424	0.01556	-0.07514	-0.06333
0.01557	-0.07604	-0.06708	0.01557	-0.06558	-0.06308	0.07785	-0.07386	-0.07267	0.01557	-0.06639	-0.0683	0.07785	-0.06164	-0.06611	0.07785	-0.06883	-0.06886	0.01557	-0.06327	-0.06449	0.01557	-0.07476	-0.06327
0.01558	-0.0762	-0.06696	0.01558	-0.06502	-0.06311	0.0779	-0.07339	-0.0737	0.01558	-0.0658	-0.06849	0.0779	-0.06164	-0.06561	0.0779	-0.06836	-0.06849	0.01558	-0.06236	-0.06433	0.01558	-0.07495	-0.06333
0.01559	-0.07604	-0.06699	0.01559	-0.06499	-0.06289	0.07795	-0.07355	-0.07314	0.01559	-0.0663	-0.06836	0.07795	-0.06161	-0.06502	0.07795	-0.0673	-0.07002	0.01559	-0.06245	-0.06408	0.01559	-0.07492	-0.06327
0.0156	-0.0762	-0.06692	0.0156	-0.06458	-0.06299	0.078	-0.0738	-0.07361	0.0156	-0.06614	-0.06861	0.078	-0.06192	-0.06561	0.078	-0.0678	-0.06998	0.0156	-0.06224	-0.06267	0.0156	-0.07526	-0.0633
0.01561	-0.07601	-0.06696	0.01561	-0.06524	-0.06277	0.07805	-0.07361	-0.0738	0.01561	-0.06658	-0.0683	0.07805	-0.06177	-0.06533	0.07805	-0.06761	-0.07055	0.01561	-0.06255	-0.06408	0.01561	-0.07489	-0.06274
0.01562	-0.07604	-0.06692	0.01562	-0.06583	-0.06274	0.0781	-0.0738	-0.07339	0.01562	-0.06533	-0.0687	0.0781	-0.06077	-0.06505	0.0781	-0.06802	-0.06852	0.01562	-0.06249	-0.06417	0.01562	-0.07539	-0.0628
0.01563	-0.07586	-0.06683	0.01563	-0.06545	-0.0627	0.07815	-0.07361	-0.07342	0.01563	-0.06645	-0.06839	0.07815	-0.06177	-0.06514	0.07815	-0.06845	-0.0683	0.01563	-0.06324	-0.06505	0.01563	-0.07486	-0.06255
0.01564	-0.07608	-0.06689	0.01564	-0.06502	-0.06283	0.0782	-0.07361	-0.0737	0.01564	-0.0662	-0.06792	0.0782	-0.06152	-0.06614	0.0782	-0.06952	-0.06902	0.01564	-0.06277	-0.06424	0.01564	-0.07542	-0.06262
0.01565	-0.07598	-0.06699	0.01565	-0.0648	-0.06208	0.07825	-0.07345	-0.0737	0.01565	-0.06611	-0.06814	0.07825	-0.06133	-0.06514	0.07825	-0.06792	-0.07111	0.01565	-0.06277	-0.0643	0.01565	-0.07501	-0.06249
0.01566	-0.07614	-0.06711	0.01566	-0.06492	-0.0628	0.0783	-0.07358	-0.0743	0.01566	-0.06661	-0.06836	0.0783	-0.06133	-0.06489	0.0783	-0.06664	-0.06998	0.01566	-0.06283	-0.0643	0.01566	-0.07548	-0.06268
0.01567	-0.07617	-0.06689	0.01567	-0.0658	-0.06292	0.07835	-0.07367	-0.0737	0.01567	-0.06689	-0.06761	0.07835	-0.06177	-0.06586	0.07835	-0.06786	-0.06917	0.01567	-0.06342	-0.06436	0.01567	-0.07514	-0.0628
0.01568	-0.07636	-0.06692	0.01568	-0.06552	-0.06317	0.0784	-0.07351	-0.07267	0.01568	-0.06686	-0.06783	0.0784	-0.06142	-0.06508	0.0784	-0.06905	-0.06927	0.01568	-0.06221	-0.0643	0.01568	-0.07545	-0.06274
0.01569	-0.07611	-0.06689	0.01569	-0.06492	-0.06305	0.07845	-0.07342	-0.07395	0.01569	-0.0657	-0.06924	0.07845	-0.06114	-0.06527	0.07845	-0.06783	-0.06892	0.01569	-0.06255	-0.06308	0.01569	-0.07514	-0.06271
0.0157	-0.07636	-0.06696	0.0157	-0.06467	-0.06324	0.0785	-0.0737	-0.07339	0.0157	-0.06692	-0.06802	0.0785	-0.06186	-0.06527	0.0785	-0.0672	-0.06892	0.0157	-0.06314	-0.06424	0.0157	-0.07579	-0.06287
0.01571	-0.07608	-0.06692	0.01571	-0.06508	-0.06274	0.07855	-0.07345	-0.07361	0.01571	-0.06655	-0.0683	0.07855	-0.06114	-0.06455	0.07855	-0.06795	-0.07173	0.01571	-0.06252	-0.06414	0.01571	-0.07517	-0.0629
0.01572	-0.07626	-0.06683	0.01572	-0.06517	-0.06299	0.0786	-0.07383	-0.07395	0.01572	-0.06636	-0.06824	0.0786	-0.06139	-0.06536	0.0786	-0.06702	-0.06998	0.01572	-0.06236	-0.06452	0.01572	-0.07564	-0.0629
0.01573	-0.07576	-0.06671	0.01573	-0.06539	-0.06289	0.07865	-0.07364	-0.07389	0.01573	-0.06658	-0.06824	0.07865	-0.06199	-0.06592	0.07865	-0.06952	-0.06792	0.01573	-0.06242	-0.06427	0.01573	-0.07526	-0.06271
0.01574	-0.07626	-0.06655	0.01574	-0.06461	-0.06311	0.0787	-0.07392	-0.07361	0.01574	-0.06658	-0.06852	0.0787	-0.06142	-0.06567	0.0787	-0.06852	-0.06942	0.01574	-0.06239	-0.06386	0.01574	-0.07564	-0.06271
0.01575	-0.07601	-0.06646	0.01575	-0.06408	-0.06292	0.07875	-0.07373	-0.07401	0.01575	-0.06627	-0.0688	0.07875	-0.06149	-0.06449	0.07875	-0.06817	-0.07033	0.01575	-0.06261	-0.06411	0.01575	-0.07545	-0.06237
0.01576	-0.0762	-0.06649	0.01576	-0.06477	-0.06299	0.0788	-0.07411	-0.07386	0.01576	-0.06661	-0.0683	0.0788	-0.06174	-0.06552	0.0788	-0.06905	-0.07045	0.01576	-0.06261	-0.06477	0.01576	-0.07576	-0.06237
0.01577	-0.07639	-0.06643	0.01577	-0.0652	-0.06264	0.07885	-0.07373	-0.07517	0.01577	-0.06642	-0.06833	0.07885	-0.06124	-0.06486	0.07885	-0.06824	-0.06895	0.01577	-0.06233	-0.06402	0.01577	-0.07526	-0.06209
0.01578	-0.07642	-0.06649	0.01578	-0.06533	-0.06236	0.0789	-0.07405	-0.07376	0.01578	-0.06764	-0.06861	0.0789	-0.06111	-0.06477	0.0789	-0.06895	-0.06817	0.01578	-0.06277	-0.06352	0.01578	-0.07592	-0.06227
0.01579	-0.07598	-0.06633	0.01579	-0.06445	-0.0627	0.07895	-0.07355	-0.07405	0.01579	-0.06624	-0.06827	0.07895	-0.06214	-0.06545	0.07895	-0.06767	-0.07045	0.01579	-0.06261	-0.06361	0.01579	-0.07533	-0.06233
0.0158	-0.07648	-0.06646	0.0158	-0.06483	-0.06208	0.079	-0.07426	-0.0738	0.0158	-0.0663	-0.06805	0.079	-0.06221	-0.06549	0.079	-0.06736	-0.06905	0.0158	-0.06264	-0.06386	0.0158	-0.07567	-0.06246
0.01581	-0.07626	-0.06664	0.01581	-0.0652	-0.06283	0.07905	-0.07376	-0.07386	0.01581	-0.06705	-0.06817	0.07905	-0.06117	-0.06536	0.07905	-0.06652	-0.06877	0.01581	-0.0632	-0.06436	0.01581	-0.07545	-0.06233
0.01582	-0.07639	-0.06661	0.01582	-0.06639	-0.0628	0.0791	-0.07405	-0.07401	0.01582	-0.06699	-0.06861	0.0791	-0.06202	-0.06614	0.0791	-0.06855	-0.06917	0.01582	-0.06289	-0.06424	0.01582	-0.07595	-0.0623
0.01583	-0.07626	-0.06643	0.01583	-0.06583	-0.06261	0.07915	-0.07311	-0.07364	0.01583	-0.0667	-0.0678	0.07915	-0.06121	-0.06614	0.07915	-0.06814	-0.07058	0.01583	-0.06295	-0.06399	0.01583	-0.07561	-0.0624
0.01584	-0.07633	-0.06646	0.01584	-0.0653	-0.06302	0.0792	-0.0737	-0.07323	0.01584	-0.06633	-0.06839	0.0792	-0.06252	-0.06483	0.0792	-0.0682	-0.06861	0.01584	-0.0628	-0.0643	0.01584	-0.07598	-0.06249
0.01585	-0.07633	-0.06652	0.01585	-0.0648	-0.06302	0.07925	-0.0737	-0.07386	0.01585	-0.06683	-0.06742	0.07925	-0.06208	-0.06586	0.07925	-0.06805	-0.06899	0.01585	-0.06274	-0.06445	0.01585	-0.07542	-0.06233
0.01586	-0.07645	-0.06636	0.01586	-0.0653	-0.06317	0.0793	-0.0738	-0.07276	0.01586	-0.06708	-0.06805	0.0793	-0.06167	-0.06567	0.0793	-0.06995	-0.07173	0.01586	-0.06149	-0.06427	0.01586	-0.07595	-0.06233
0.01587	-0.07629	-0.06658	0.01587	-0.06608	-0.06314	0.07935	-0.07336	-0.07392	0.01587	-0.06639	-0.06827	0.07935	-0.06136	-0.06567	0.07935	-0.06749	-0.0697	0.01587	-0.06255	-0.06399	0.01587	-0.07551	-0.06215
0.01588	-0.07661	-0.06627	0.01588	-0.06599	-0.06317	0.0794	-0.07342	-0.07367	0.01588	-0.06645	-0.06861	0.0794	-0.06117	-0.0662	0.0794	-0.0697	-0.06802	0.01588	-0.06242	-0.06405	0.01588	-0.07601	-0.06233
0.01589	-0.07636	-0.06624	0.01589	-0.0653	-0.06214	0.07945	-0.0732	-0.07308	0.01589	-0.06661	-0.0683	0.07945	-0.06127	-0.0652	0.07945	-0.06855	-0.06955	0.01589	-0.06289	-0.06417	0.01589	-0.0757	-0.06224
0.0159	-0.07648	-0.06605	0.0159	-0.06489	-0.0632	0.0795	-0.0738	-0.07336	0.0159	-0.06627	-0.06858	0.0795	-0.06117	-0.06527	0.0795	-0.0682	-0.07036	0.0159	-0.0623	-0.06386	0.0159	-0.07601	-0.06221
0.01591	-0.07614	-0.0663	0.01591	-0.06489	-0.06252	0.07955	-0.07301	-0.0738	0.01591	-0.06689	-0.06861	0.07955	-0.06146	-0.06539	0.07955	-0.06852	-0.06895	0.01591	-0.06236	-0.06414	0.01591	-0.07561	-0.06224
0.01592	-0.07654	-0.06608	0.01592	-0.06499	-0.0628	0.0796	-0.07414	-0.07461	0.01592	-0.06639	-0.0683	0.0796	-0.06139	-0.06549	0.0796	-0.06858	-0.07052	0.01592	-0.06217	-0.06317	0.01592	-0.07586	-0.06202
0.01593	-0.07633	-0.06627	0.01593	-0.06558	-0.06286	0.07965	-0.07364	-0.07433	0.01593	-0.06649	-0.0683	0.07965	-0.06167	-0.06464	0.07965	-0.06961	-0.0683	0.01593	-0.06264	-0.06399	0.01593	-0.07539	-0.0618
0.01594	-0.07654	-0.06624	0.01594	-0.06483	-0.06374	0.0797	-0.07367	-0.07361	0.01594	-0.06695	-0.06817	0.0797	-0.06167	-0.06492	0.0797	-0.06602	-0.06927	0.01594	-0.06252	-0.06405	0.01594	-0.07573	-0.0618
0.01595	-0.07629	-0.06608	0.01595	-0.06464	-0.06277	0.07975	-0.07351	-0.07526	0.01595	-0.06661	-0.0682	0.07975	-0.06133	-0.06477	0.07975	-0.06742	-0.07102	0.01595	-0.0632	-0.06424	0.01595	-0.07533	-0.06184
0.01596	-0.07664	-0.06611	0.01596	-0.06452	-0.06305	0.0798	-0.0738	-0.07351	0.01596	-0.06527	-0.06824	0.0798	-0.06155	-0.06511	0.0798	-0.06758	-0.06861	0.01596	-0.06283	-0.06355	0.01596	-0.07592	-0.06193
0.01597	-0.07639	-0.06611	0.01597	-0.06508	-0.06283	0.07985	-0.07342	-0.07433	0.01597	-0.06649	-0.06836	0.07985	-0.06224	-0.06555	0.07985	-0.06764	-0.07052	0.01597	-0.06305	-0.06442	0.01597	-0.07561	-0.06165
0.01598	-0.07664	-0.06593	0.01598	-0.06561	-0.06252	0.0799	-0.07398	-0.07348	0.01598	-0.06683	-0.06692	0.0799	-0.06149	-0.06636	0.0799	-0.06764	-0.07017	0.01598	-0.06302	-0.06439	0.01598	-0.07592	-0.06184
0.01599	-0.07636	-0.06611	0.01599	-0.06539	-0.06302	0.07995	-0.07348	-0.0737	0.01599	-0.06649	-0.06814	0.07995	-0.06142	-0.06561	0.07995	-0.06817	-0.07117	0.01599	-0.06208	-0.06427	0.01599	-0.07579	-0.0618
0.016	-0.07642	-0.06614	0.016	-0.06474	-0.06324	0.08	-0.07376	-0.0737	0.016	-0.06692	-0.06827	0.08	-0.06139	-0.06574	0.08	-0.06589	-0.06914	0.016	-0.06252	-0.0642	0.016	-0.07626	-0.0618
0.01601	-0.07651	-0.06618	0.01601	-0.06455	-0.06308	0.08005	-0.07355	-0.07389	0.01601	-0.06652	-0.06833	0.08005	-0.06099	-0.06555	0.08005	-0.06802	-0.07005	0.01601	-0.06255	-0.0643	0.01601	-0.07604	-0.06165
0.01602	-0.07642	-0.06618	0.01602	-0.06545	-0.06327	0.0801	-0.07326	-0.07336	0.01602	-0.06627	-0.06811	0.0801	-0.06136	-0.06561	0.0801	-0.06842	-0.06767	0.01602	-0.06261	-0.0643	0.01602	-0.07623	-0.06187
0.01603	-0.07636	-0.06605	0.01603	-0.06599	-0.06299	0.08015	-0.07333	-0.0732	0.01603	-0.06627	-0.06849	0.08015	-0.06121	-0.0647	0.08015	-0.0683	-0.06933	0.01603	-0.06249	-0.06433	0.01603	-0.07589	-0.06184
0.01604	-0.07658	-0.06621	0.01604	-0.06583	-0.06305	0.0802	-0.07389	-0.07455	0.01604	-0.06617	-0.06817	0.0802	-0.06205	-0.0658	0.0802	-0.0678	-0.06802	0.01604	-0.0627	-0.06383	0.01604	-0.07626	-0.06193
0.01605	-0.07639	-0.06574	0.01605	-0.06542	-0.06295	0.08025	-0.07264	-0.07523	0.01605	-0.06633	-0.06811	0.08025	-0.06199	-0.06517	0.08025	-0.06824	-0.07042	0.01605	-0.06261	-0.06317	0.01605	-0.07558	-0.06134
0.01606	-0.07654	-0.06586	0.01606	-0.06489	-0.06292	0.0803	-0.07348	-0.07261	0.01606	-0.06636	-0.06836	0.0803	-0.06208	-0.06514	0.0803	-0.06749	-0.06808	0.01606	-0.0627	-0.06417	0.01606	-0.07604	-0.06152
0.01607	-0.0762	-0.06589	0.01607	-0.06514	-0.06461	0.08035	-0.07376	-0.07314	0.01607	-0.06661	-0.06805	0.08035	-0.06114	-0.06605	0.08035	-0.06986	-0.06998	0.01607	-0.06286	-0.0642	0.01607	-0.07583	-0.06149
0.01608	-0.07661	-0.06568	0.01608	-0.06589	-0.0628	0.0804	-0.07364	-0.0737	0.01608	-0.06624	-0.06814	0.0804	-0.06136	-0.06545	0.0804	-0.06724	-0.06902	0.01608	-0.06289	-0.0647	0.01608	-0.07614	-0.06143
0.01609	-0.07642	-0.06589	0.01609	-0.06595	-0.0627	0.08045	-0.07345	-0.07342	0.01609	-0.06636	-0.06861	0.08045	-0.06111	-0.06555	0.08045	-0.06895	-0.06992	0.01609	-0.06286	-0.0643	0.01609	-0.07595	-0.06112
0.0161	-0.07651	-0.0658	0.0161	-0.06508	-0.0628	0.0805	-0.07401	-0.07405	0.0161	-0.06536	-0.06817	0.0805	-0.06142	-0.06639	0.0805	-0.06836	-0.06892	0.0161	-0.0628	-0.06417	0.0161	-0.07629	-0.06118
0.01611	-0.07661	-0.06608	0.01611	-0.06477	-0.06264	0.08055	-0.07348	-0.07373	0.01611	-0.06652	-0.06745	0.08055	-0.0618	-0.0657	0.08055	-0.06924	-0.0692	0.01611	-0.06286	-0.0643	0.01611	-0.07604	-0.06115
0.01612	-0.07658	-0.06586	0.01612	-0.06474	-0.06286	0.0806	-0.07364	-0.07339	0.01612	-0.06655	-0.06827	0.0806	-0.06258	-0.06549	0.0806	-0.06855	-0.06895	0.01612	-0.06261	-0.06405	0.01612	-0.07658	-0.06124
0.01613	-0.07648	-0.06583	0.01613	-0.06545	-0.06305	0.08065	-0.07323	-0.07358	0.01613	-0.06689	-0.06802	0.08065	-0.06177	-0.06502	0.08065	-0.06902	-0.06899	0.01613	-0.06308	-0.06417	0.01613	-0.07611	-0.06112
0.01614	-0.07664	-0.06583	0.01614	-0.06552	-0.06299	0.0807	-0.07395	-0.0728	0.01614	-0.06664	-0.06824	0.0807	-0.06099	-0.06483	0.0807	-0.06811	-0.07055	0.01614	-0.06292	-0.06417	0.01614	-0.07661	-0.06134
0.01615	-0.07658	-0.06577	0.01615	-0.06564	-0.06289	0.08075	-0.0738	-0.07326	0.01615	-0.06639	-0.06845	0.08075	-0.06111	-0.06458	0.08075	-0.06814	-0.07027	0.01615	-0.06395	-0.06433	0.01615	-0.07633	-0.06134
0.01616	-0.07667	-0.06574	0.01616	-0.06464	-0.06364	0.0808	-0.07361	-0.07392	0.01616	-0.06617	-0.06827	0.0808	-0.06089	-0.06539	0.0808	-0.06824	-0.06949	0.01616	-0.06286	-0.06402	0.01616	-0.07679	-0.06134
0.01617	-0.07664	-0.06558	0.01617	-0.06502	-0.06302	0.08085	-0.0737	-0.07398	0.01617	-0.06636	-0.06824	0.08085	-0.06161	-0.06508	0.08085	-0.06833	-0.06902	0.01617	-0.06258	-0.06424	0.01617	-0.07639	-0.06127
0.01618	-0.07642	-0.06564	0.01618	-0.06524	-0.06305	0.0809	-0.0742	-0.07401	0.01618	-0.06655	-0.06852	0.0809	-0.06217	-0.06539	0.0809	-0.06836	-0.06895	0.01618	-0.06217	-0.06408	0.01618	-0.07673	-0.06155
0.01619	-0.07639	-0.06574	0.01619	-0.06542	-0.0632	0.08095	-0.07364	-0.0738	0.01619	-0.0667	-0.06861	0.08095	-0.06139	-0.0658	0.08095	-0.06805	-0.06958	0.01619	-0.06224	-0.06414	0.01619	-0.07614	-0.0614
0.0162	-0.07654	-0.06555	0.0162	-0.0653	-0.06333	0.081	-0.07392	-0.07376	0.0162	-0.06642	-0.0683	0.081	-0.06117	-0.0657	0.081	-0.06895	-0.06939	0.0162	-0.06217	-0.06405	0.0162	-0.07636	-0.06127
0.01621	-0.07642	-0.06546	0.01621	-0.06464	-0.06305	0.08105	-0.07367	-0.07417	0.01621	-0.06627	-0.0688	0.08105	-0.06155	-0.06549	0.08105	-0.0683	-0.06858	0.01621	-0.06274	-0.06449	0.01621	-0.07576	-0.06099
0.01622	-0.07667	-0.06549	0.01622	-0.06442	-0.06314	0.0811	-0.07405	-0.0748	0.01622	-0.06617	-0.06842	0.0811	-0.06202	-0.06583	0.0811	-0.06808	-0.06905	0.01622	-0.06249	-0.06399	0.01622	-0.07617	-0.06115
0.01623	-0.07642	-0.06549	0.01623	-0.06464	-0.06239	0.08115	-0.07395	-0.07301	0.01623	-0.0657	-0.06849	0.08115	-0.06192	-0.06536	0.08115	-0.06827	-0.06914	0.01623	-0.06267	-0.06417	0.01623	-0.07576	-0.06099
0.01624	-0.07667	-0.06546	0.01624	-0.06486	-0.0627	0.0812	-0.07386	-0.07358	0.01624	-0.06639	-0.06802	0.0812	-0.06208	-0.06514	0.0812	-0.06858	-0.06958	0.01624	-0.06267	-0.06442	0.01624	-0.0762	-0.0608
0.01625	-0.07651	-0.06558	0.01625	-0.06527	-0.06286	0.08125	-0.07364	-0.07476	0.01625	-0.06645	-0.06855	0.08125	-0.06142	-0.06608	0.08125	-0.06833	-0.06974	0.01625	-0.06274	-0.06405	0.01625	-0.07601	-0.06059
0.01626	-0.07679	-0.06549	0.01626	-0.0652	-0.06302	0.0813	-0.07373	-0.07308	0.01626	-0.06714	-0.06811	0.0813	-0.06089	-0.06574	0.0813	-0.06839	-0.06995	0.01626	-0.06495	-0.06408	0.01626	-0.07658	-0.06087
0.01627	-0.07642	-0.06546	0.01627	-0.06389	-0.06283	0.08135	-0.0742	-0.07311	0.01627	-0.06664	-0.06911	0.08135	-0.06121	-0.06486	0.08135	-0.06711	-0.06852	0.01627	-0.06314	-0.06405	0.01627	-0.07648	-0.06071
0.01628	-0.07683	-0.06552	0.01628	-0.06499	-0.06311	0.0814	-0.07386	-0.07361	0.01628	-0.06664	-0.06824	0.0814	-0.06174	-0.06567	0.0814	-0.06802	-0.06924	0.01628	-0.0637	-0.06417	0.01628	-0.07698	-0.06059
0.01629	-0.07658	-0.06546	0.01629	-0.06608	-0.0628	0.08145	-0.07392	-0.07408	0.01629	-0.06627	-0.06786	0.08145	-0.06167	-0.06524	0.08145	-0.06824	-0.07011	0.01629	-0.06299	-0.0643	0.01629	-0.07673	-0.0608
0.0163	-0.07683	-0.06555	0.0163	-0.06627	-0.06327	0.0815	-0.07376	-0.07292	0.0163	-0.06649	-0.06861	0.0815	-0.06286	-0.06549	0.0815	-0.06799	-0.06911	0.0163	-0.06274	-0.06439	0.0163	-0.07701	-0.06102
0.01631	-0.07648	-0.06539	0.01631	-0.06586	-0.06324	0.08155	-0.07311	-0.07261	0.01631	-0.06655	-0.06811	0.08155	-0.06186	-0.06461	0.08155	-0.06802	-0.06958	0.01631	-0.06302	-0.06427	0.01631	-0.07654	-0.06105
0.01632	-0.07654	-0.06539	0.01632	-0.06511	-0.06327	0.0816	-0.07348	-0.07401	0.01632	-0.06683	-0.06658	0.0816	-0.06114	-0.06564	0.0816	-0.06802	-0.06955	0.01632	-0.06221	-0.06417	0.01632	-0.07679	-0.06109
0.01633	-0.07654	-0.06539	0.01633	-0.06511	-0.06324	0.08165	-0.07367	-0.07358	0.01633	-0.06633	-0.0682	0.08165	-0.0613	-0.0648	0.08165	-0.06767	-0.06936	0.01633	-0.06252	-0.06414	0.01633	-0.07642	-0.06112
0.01634	-0.07658	-0.06524	0.01634	-0.06567	-0.0633	0.0817	-0.07395	-0.0732	0.01634	-0.06645	-0.06824	0.0817	-0.0618	-0.06527	0.0817	-0.06814	-0.0697	0.01634	-0.0627	-0.06455	0.01634	-0.07651	-0.06096
0.01635	-0.07636	-0.06527	0.01635	-0.06608	-0.06308	0.08175	-0.07276	-0.07392	0.01635	-0.06661	-0.06836	0.08175	-0.06146	-0.06524	0.08175	-0.0678	-0.06936	0.01635	-0.06561	-0.06424	0.01635	-0.07601	-0.0609
0.01636	-0.0767	-0.06521	0.01636	-0.06549	-0.06242	0.0818	-0.07326	-0.0748	0.01636	-0.06605	-0.06864	0.0818	-0.06202	-0.06536	0.0818	-0.0682	-0.06961	0.01636	-0.06217	-0.06392	0.01636	-0.07661	-0.0608
0.01637	-0.07645	-0.06518	0.01637	-0.06477	-0.06295	0.08185	-0.07355	-0.07355	0.01637	-0.06636	-0.06842	0.08185	-0.06236	-0.06495	0.08185	-0.06833	-0.06949	0.01637	-0.0628	-0.06389	0.01637	-0.07604	-0.06055
0.01638	-0.07689	-0.06521	0.01638	-0.06452	-0.06292	0.0819	-0.07298	-0.07298	0.01638	-0.0668	-0.0683	0.0819	-0.06249	-0.06542	0.0819	-0.06814	-0.06867	0.01638	-0.06261	-0.06411	0.01638	-0.07654	-0.06046
0.01639	-0.07658	-0.06533	0.01639	-0.06474	-0.06264	0.08195	-0.07292	-0.07426	0.01639	-0.0677	-0.0687	0.08195	-0.06214	-0.06505	0.08195	-0.06817	-0.06955	0.01639	-0.06283	-0.06427	0.01639	-0.07636	-0.06037
0.0164	-0.07683	-0.06527	0.0164	-0.06486	-0.0628	0.082	-0.07336	-0.07376	0.0164	-0.06636	-0.06855	0.082	-0.06221	-0.06586	0.082	-0.06808	-0.06967	0.0164	-0.06283	-0.06383	0.0164	-0.07686	-0.06046
0.01641	-0.07679	-0.06539	0.01641	-0.06517	-0.06255	0.08205	-0.07361	-0.07323	0.01641	-0.06655	-0.06908	0.08205	-0.06186	-0.06514	0.08205	-0.06786	-0.0697	0.01641	-0.0632	-0.06411	0.01641	-0.07651	-0.06037
0.01642	-0.07683	-0.06539	0.01642	-0.06427	-0.06295	0.0821	-0.07383	-0.0752	0.01642	-0.06627	-0.06817	0.0821	-0.06221	-0.06477	0.0821	-0.06795	-0.06964	0.01642	-0.0628	-0.06411	0.01642	-0.07704	-0.0604
0.01643	-0.07661	-0.06521	0.01643	-0.06414	-0.06277	0.08215	-0.07317	-0.07317	0.01643	-0.06645	-0.06877	0.08215	-0.06199	-0.06508	0.08215	-0.06808	-0.06942	0.01643	-0.06286	-0.06445	0.01643	-0.07667	-0.0604
0.01644	-0.07683	-0.06524	0.01644	-0.06477	-0.06302	0.0822	-0.07495	-0.07295	0.01644	-0.06677	-0.06789	0.0822	-0.06149	-0.06558	0.0822	-0.06777	-0.06952	0.01644	-0.06455	-0.06414	0.01644	-0.07717	-0.06059
0.01645	-0.07664	-0.06511	0.01645	-0.06533	-0.06308	0.08225	-0.07383	-0.07423	0.01645	-0.06683	-0.06852	0.08225	-0.06146	-0.06514	0.08225	-0.06936	-0.07042	0.01645	-0.06255	-0.06514	0.01645	-0.07667	-0.06034
0.01646	-0.07689	-0.06514	0.01646	-0.0652	-0.0633	0.0823	-0.07358	-0.07289	0.01646	-0.06642	-0.06795	0.0823	-0.06171	-0.06533	0.0823	-0.06811	-0.06958	0.01646	-0.06277	-0.06402	0.01646	-0.07695	-0.06049
0.01647	-0.07651	-0.06505	0.01647	-0.0648	-0.06317	0.08235	-0.07336	-0.07489	0.01647	-0.06655	-0.06792	0.08235	-0.06149	-0.06527	0.08235	-0.06795	-0.06949	0.01647	-0.06245	-0.06395	0.01647	-0.07661	-0.06034
0.01648	-0.07676	-0.06505	0.01648	-0.06455	-0.06336	0.0824	-0.07426	-0.07461	0.01648	-0.06633	-0.06836	0.0824	-0.06174	-0.06511	0.0824	-0.0678	-0.06917	0.01648	-0.06236	-0.06414	0.01648	-0.07689	-0.06046
0.01649	-0.07689	-0.06502	0.01649	-0.0653	-0.06311	0.08245	-0.07345	-0.07276	0.01649	-0.06614	-0.06864	0.08245	-0.06196	-0.06614	0.08245	-0.0678	-0.06952	0.01649	-0.06255	-0.06408	0.01649	-0.07667	-0.06024
0.0165	-0.07673	-0.06496	0.0165	-0.06574	-0.06333	0.0825	-0.0733	-0.0742	0.0165	-0.06699	-0.07027	0.0825	-0.06186	-0.06564	0.0825	-0.0678	-0.06927	0.0165	-0.06236	-0.06355	0.0165	-0.07695	-0.06046
0.01651	-0.07664	-0.06511	0.01651	-0.06577	-0.06299	0.08255	-0.07405	-0.07286	0.01651	-0.0663	-0.06864	0.08255	-0.06146	-0.06489	0.08255	-0.06752	-0.06917	0.01651	-0.06252	-0.06411	0.01651	-0.07642	-0.06034
0.01652	-0.07689	-0.06489	0.01652	-0.06558	-0.06327	0.0826	-0.07342	-0.07411	0.01652	-0.06708	-0.06845	0.0826	-0.06186	-0.06567	0.0826	-0.06861	-0.06911	0.01652	-0.06264	-0.06427	0.01652	-0.07692	-0.06027
0.01653	-0.07661	-0.06502	0.01653	-0.06511	-0.0628	0.08265	-0.07323	-0.07286	0.01653	-0.0663	-0.06836	0.08265	-0.06171	-0.06527	0.08265	-0.06786	-0.06952	0.01653	-0.06474	-0.06342	0.01653	-0.07654	-0.06034
0.01654	-0.07692	-0.06486	0.01654	-0.06536	-0.06277	0.0827	-0.0748	-0.07426	0.01654	-0.06645	-0.06833	0.0827	-0.06164	-0.06477	0.0827	-0.06627	-0.06774	0.01654	-0.06283	-0.06305	0.01654	-0.07704	-0.06043
0.01655	-0.07683	-0.06483	0.01655	-0.06586	-0.06289	0.08275	-0.07367	-0.07333	0.01655	-0.06661	-0.06861	0.08275	-0.06192	-0.0652	0.08275	-0.06805	-0.06974	0.01655	-0.06305	-0.0642	0.01655	-0.07689	-0.0603
0.01656	-0.07689	-0.06499	0.01656	-0.06692	-0.06283	0.0828	-0.07445	-0.07486	0.01656	-0.06605	-0.06842	0.0828	-0.06192	-0.06545	0.0828	-0.06767	-0.06983	0.01656	-0.06277	-0.06452	0.01656	-0.07711	-0.0603
0.01657	-0.07683	-0.06493	0.01657	-0.0652	-0.06286	0.08285	-0.07426	-0.07298	0.01657	-0.06633	-0.06845	0.08285	-0.06142	-0.06502	0.08285	-0.0682	-0.06958	0.01657	-0.06186	-0.06414	0.01657	-0.07689	-0.0598
0.01658	-0.07676	-0.06486	0.01658	-0.06477	-0.06295	0.0829	-0.07326	-0.07461	0.01658	-0.0663	-0.06811	0.0829	-0.06214	-0.06583	0.0829	-0.06774	-0.06952	0.01658	-0.06255	-0.0642	0.01658	-0.07723	-0.06002
0.01659	-0.07695	-0.06486	0.01659	-0.06495	-0.06299	0.08295	-0.0747	-0.07323	0.01659	-0.0662	-0.06408	0.08295	-0.06199	-0.06527	0.08295	-0.06789	-0.06967	0.01659	-0.0627	-0.06414	0.01659	-0.07679	-0.06012
0.0166	-0.07692	-0.06474	0.0166	-0.06583	-0.06314	0.083	-0.0737	-0.07426	0.0166	-0.06649	-0.06811	0.083	-0.06155	-0.0653	0.083	-0.06774	-0.06942	0.0166	-0.06174	-0.0642	0.0166	-0.07714	-0.06012
0.01661	-0.07676	-0.06483	0.01661	-0.06574	-0.06317	0.08305	-0.07517	-0.07361	0.01661	-0.0668	-0.06811	0.08305	-0.06102	-0.06552	0.08305	-0.06886	-0.06964	0.01661	-0.06258	-0.0643	0.01661	-0.07679	-0.05987
0.01662	-0.07711	-0.06474	0.01662	-0.06505	-0.0633	0.0831	-0.07308	-0.0732	0.01662	-0.06658	-0.06799	0.0831	-0.06192	-0.06545	0.0831	-0.06792	-0.06908	0.01662	-0.06395	-0.0642	0.01662	-0.07711	-0.06012
0.01663	-0.07676	-0.06477	0.01663	-0.06445	-0.06305	0.08315	-0.07395	-0.07405	0.01663	-0.06742	-0.0683	0.08315	-0.06139	-0.06495	0.08315	-0.06799	-0.07067	0.01663	-0.06258	-0.06308	0.01663	-0.07689	-0.06024
0.01664	-0.07676	-0.06474	0.01664	-0.06464	-0.06327	0.0832	-0.07442	-0.0738	0.01664	-0.06649	-0.06824	0.0832	-0.06196	-0.06542	0.0832	-0.0682	-0.06945	0.01664	-0.06261	-0.06389	0.01664	-0.07714	-0.06021
0.01665	-0.07692	-0.06474	0.01665	-0.06508	-0.06342	0.08325	-0.07198	-0.07442	0.01665	-0.0667	-0.06802	0.08325	-0.06161	-0.06539	0.08325	-0.0683	-0.06899	0.01665	-0.06258	-0.06405	0.01665	-0.07676	-0.06002
0.01666	-0.07692	-0.0648	0.01666	-0.06549	-0.06317	0.0833	-0.0743	-0.0727	0.01666	-0.06633	-0.06839	0.0833	-0.06155	-0.06524	0.0833	-0.06799	-0.06927	0.01666	-0.06236	-0.06389	0.01666	-0.07736	-0.06012
[truncated: 97,834 more rows]

## Sheet: Figure 6e
PYR			cAD			dSTUT			cSTUT			bSTUT			cNAC			bAD
[truncated: 119,501 more rows]

## Sheet: Figure 7a
PYR			IN
[truncated: 119,501 more rows]

## Sheet: Figure 7b
#Cell	RPS18 copy number/cell	AQP1 copy number/cell	AQP1 copy number normalized to RPS18
[truncated: 4 more rows]
